# Supplementary material for: KMT5C leverages disorder to optimize cooperation with HP1 for heterochromatin retention
Source: EMBO Rep. 2024 Nov 19;26(1):153–74. doi: 10.1038/s44319-024-00320-5 (PMC11723951; doi:10.1038/s44319-024-00320-5)
Supplement: Supplementary file 2 — Dataset EV1 [file 44319_2024_320_MOESM2_ESM.xlsx]

## Sheet: Overview
Dataset EV1. Physicochemical properties of HRD orthologs and chimeras assessed using CIDER and ProtParam tools
Sequences in Dataset EV3

## Sheet: Dataset EV1 HRD CIDER-ProtParam
#CIDER (http://157.245.85.131:8000/CIDER/)
	MAMMALS																									BIRDS						REPTILES/SNAKES							FROGS						CHIMERAS
	Homo sapiens	Macaca mulatta	Chlorocebus sabaeus	Callithrix jacchus	Mus musculus	Rattus norvegicus	Cavia porcellus	Heterocephalus glaber	Oryctolagus cuniculus	Bos taurus	Delphinapterus leucas	Lagenorhynchus obliquidens	Sus scrofa	Canis lupus familiaris	Felis catus	Mustela nigripes	Sarcophilus harissi	Orcinus orca	Physeter catodon	Neophocaena asiaeorientalis	Bubalus bubalis	Marmota marmota mormota	Tupaia belangeri	Monodelphis domestica		Coturnix japonica	Gallus gallus	Phasianus colchicus	Numida meleagris	Catharus ustulatus		Anolis carolinensis	Pogona vitticeps	Lacerta agilis	Podarcis muralis	Pythob bivittatus	Alligator sinensis		Xenopus laevis	Xenopus tropicalis	Hymenochirus boettgeri	Rana temporaria	Nanorana parkeri		CRD-IDP1	CRD-IDP2	CRD-IDP3	CRD-IDP4	CRD-IDP5
N	60	60	60	60	60	60	60	60	60	60	60	60	60	60	60	60	60	60	60	60	60	60	60	64		69	69	72	75	61		185	188	201	201	201	201		405	339	345	369	371		94	94	94	94	94
f-	0.05	0.05	0.05	0.05	0.05	0.06667	0.06667	0.06667	0.05	0.05	0.05	0.05	0.05	0.05	0.05	0.05	0.05	0.05	0.05	0.05	0.03333	0.05	0.03333	0.04688		0.07246	0.05797	0.05556	0.08	0.06557		0.09189	0.06383	0.08458	0.09453	0.0796	0.06965		0.11111	0.10914	0.13043	0.10569	0.10512		0.32979	0.2234	0.09574	0.10638	0.03191
f+	0.15	0.16667	0.16667	0.08333	0.13333	0.11667	0.1	0.13333	0.15	0.15	0.15	0.15	0.13333	0.13333	0.11667	0.11667	0.11667	0.15	0.15	0.15	0.18333	0.13333	0.15	0.15625		0.10145	0.08696	0.11111	0.09333	0.16393		0.13514	0.14362	0.1194	0.12935	0.14428	0.0995		0.13827	0.11504	0.11594	0.12737	0.11321		0.11702	0.1383	0.18085	0.08511	0.11702
FCR	0.2	0.21667	0.21667	0.13333	0.18333	0.18333	0.16667	0.2	0.2	0.2	0.2	0.2	0.18333	0.18333	0.16667	0.16667	0.16667	0.2	0.2	0.2	0.21667	0.18333	0.18333	0.20312		0.17391	0.14493	0.16667	0.17333	0.22951		0.22703	0.20745	0.20398	0.22388	0.22388	0.16915		0.24938	0.22419	0.24638	0.23306	0.21833		0.44681	0.3617	0.2766	0.19149	0.14894
NCPR	0.1	0.11667	0.11667	0.03333	0.08333	0.05	0.03333	0.06667	0.1	0.1	0.1	0.1	0.08333	0.08333	0.06667	0.06667	0.06667	0.1	0.1	0.1	0.15	0.08333	0.11667	0.10938		0.02899	0.02899	0.05556	0.01333	0.09836		0.04324	0.07979	0.03483	0.03483	0.06468	0.02985		0.02716	0.0059	-0.01449	0.02168	0.00809		-0.21277	-0.08511	0.08511	-0.02128	0.08511
Kappa	0.16411	0.17172	0.17172	0.27962	0.18727	0.18386	0.15292	0.23392	0.20123	0.16395	0.20822	0.20822	0.25467	0.21112	0.24741	0.22066	0.23641	0.20822	0.20822	0.20822	0.15346	0.18882	0.18987	0.21286		0.11622	0.17745	0.15045	0.16555	0.17068		0.24899	0.24108	0.24082	0.21615	0.20665	0.18218		0.18332	0.16053	0.20675	0.24088	0.20035		0.33426	0.23029	0.14988	0.19891	0.16908
Omega	0.11305	0.1139	0.1139	0.28653	0.10349	0.21371	0.13664	0.13519	0.12799	0.08336	0.08576	0.08576	0.11823	0.17742	0.19368	0.18367	0.17438	0.08576	0.08576	0.08576	0.08601	0.15444	0.08393	0.07418		0.32694	0.20648	0.1953	0.16474	0.16185		0.15359	0.1998	0.22401	0.20291	0.21373	0.13551		0.14794	0.14238	0.17154	0.17709	0.20863		0.22938	0.06869	0.07722	0.20372	0.31663
Sigma	0.05	0.06282	0.06282	0.00833	0.03788	0.01364	0.00667	0.02222	0.05	0.05	0.05	0.05	0.03788	0.03788	0.02667	0.02667	0.02667	0.05	0.05	0.05	0.10385	0.03788	0.07424	0.05889		0.00483	0.0058	0.01852	0.00103	0.04215		0.00824	0.03069	0.00595	0.00542	0.01868	0.00527		0.00296	0.00016	0.00085	0.00202	0.0003		0.10132	0.02003	0.02619	0.00236	0.04863
Delta	0.02231	0.02534	0.02534	0.02255	0.02312	0.02382	0.0175	0.03361	0.02735	0.02228	0.0283	0.0283	0.03144	0.02606	0.02724	0.0243	0.02603	0.0283	0.0283	0.0283	0.02156	0.02331	0.02246	0.02962		0.01503	0.01752	0.01796	0.02214	0.0284		0.05211	0.04366	0.04531	0.04507	0.0419	0.02791		0.04434	0.03476	0.04937	0.05426	0.04232		0.11529	0.07495	0.03543	0.03194	0.01786
Max Delta	0.13592	0.14758	0.14758	0.08063	0.12344	0.12957	0.11442	0.1437	0.13592	0.13592	0.13592	0.13592	0.12344	0.12344	0.11011	0.11011	0.11011	0.13592	0.13592	0.13592	0.14049	0.12344	0.11828	0.13916		0.12929	0.09872	0.11941	0.13372	0.1664		0.20928	0.18111	0.18816	0.20851	0.20276	0.15319		0.24185	0.21654	0.2388	0.22527	0.21121		0.3449	0.32546	0.23636	0.16055	0.10565
Hydropathy	3.87667	3.85833	3.85833	3.89667	4.06	4.17333	4.25667	4.26333	4.33667	4.29833	4.39167	4.39167	4.405	4.35167	4.36167	4.35667	4.17167	4.39167	4.39167	4.39167	4.13333	4.17333	4.21833	4.24219		4.2913	4.60725	4.43889	4.316	4.2623		3.98054	3.93989	3.88507	3.8204	4.10547	4.46866		3.84395	3.96195	3.96928	3.84363	3.90377		3.07234	3.4383	3.85957	4.0766	4.06809
Phase Plot Region: Location on the Das-Pappu phase plot this sequence falls	1	1	1	1	1	1	1	1	1	1	1	1	1	1	1	1	1	1	1	1	1	1	1	1		1	1	1	1	1		1	1	1	1	1	1		1	1	1	1	1		3	3	2	1	1
Phase Plot Annotation: Annotation associated with a specific region of the Das-Pappu phase plot	Globule/Tadpole	Globule/Tadpole	Globule/Tadpole	Globule/Tadpole	Globule/Tadpole	Globule/Tadpole	Globule/Tadpole	Globule/Tadpole	Globule/Tadpole	Globule/Tadpole	Globule/Tadpole	Globule/Tadpole	Globule/Tadpole	Globule/Tadpole	Globule/Tadpole	Globule/Tadpole	Globule/Tadpole	Globule/Tadpole	Globule/Tadpole	Globule/Tadpole	Globule/Tadpole	Globule/Tadpole	Globule/Tadpole	Globule/Tadpole		Globule/Tadpole	Globule/Tadpole	Globule/Tadpole	Globule/Tadpole	Globule/Tadpole		Globule/Tadpole	Globule/Tadpole	Globule/Tadpole	Globule/Tadpole	Globule/Tadpole	Globule/Tadpole		Globule/Tadpole	Globule/Tadpole	Globule/Tadpole	Globule/Tadpole	Globule/Tadpole		Coils/Hairpins/Chimeras	Coils/Hairpins/Chimeras	Boundary Region	Globule/Tadpole	Globule/Tadpole
#ProtParam (https://web.expasy.org/protparam/)
Amino acid
Ala	7	7	5	4	4	4	6	7	8	9	10	10	8	9	9	9	6	10	10	10	9	6	8	6		4	9	6	7	3		10	12	8	8	10	22		19	25	17	18	20		4	5	7	6	6
Arg	9	9	10	5	8	6	6	8	9	9	9	9	8	8	7	7	7	9	9	9	11	8	9	10		5	5	7	6	7		15	15	15	18	19	16		22	14	12	23	19		7	11	10	8	7
Asn	0	0	0	1	0	0	0	0	0	0	0	0	0	0	0	0	1	0	0	0	1	0	0	0		0	0	0	0	0		6	6	5	5	5	2		27	16	24	31	26		0	1	1	0	0
Asp	2	2	2	2	1	2	2	2	2	2	2	2	2	2	2	2	2	2	2	2	1	2	1	2		2	2	2	2	2		8	3	5	6	7	5		22	17	20	20	17		5	7	5	3	1
Cys	2	2	2	2	3	3	2	3	4	3	3	3	3	3	3	3	3	3	3	3	2	2	3	4		5	5	5	5	3		4	8	7	6	11	8		9	12	9	8	9		4	3	3	4	3
Gln	3	3	3	4	4	3	3	3	1	3	2	2	3	3	4	3	4	2	2	2	3	2	2	1		4	3	3	4	0		11	13	13	11	14	5		12	11	13	12	13		5	3	5	3	7
Glu	1	1	1	1	2	2	2	2	1	1	1	1	1	1	1	1	1	1	1	1	1	1	1	1		3	2	2	4	2		9	9	12	13	9	9		23	20	25	19	22		26	14	4	7	2
Gly	6	6	6	8	5	4	6	4	6	4	5	5	5	5	5	5	5	5	5	5	4	5	8	5		5	6	5	4	8		6	12	15	16	10	17		16	17	13	12	13		6	8	8	10	6
His	6	6	5	6	3	4	5	4	2	3	3	3	3	3	3	4	3	3	3	3	3	4	2	3		2	2	2	2	2		11	6	10	10	8	9		18	15	14	14	21		2	2	2	3	2
Ile	0	0	1	0	0	0	0	0	0	0	0	0	0	0	0	0	0	0	0	0	0	1	0	0		2	1	1	1	0		4	2	6	5	5	4		19	10	10	13	12		0	0	1	1	0
Leu	6	6	6	6	7	8	8	8	7	6	7	7	7	7	8	6	6	7	7	7	6	7	7	6		9	10	12	10	8		25	24	20	21	27	27		41	35	38	32	32		7	7	11	7	10
Lys	0	0	0	0	0	1	0	0	0	0	0	0	0	0	0	0	0	0	0	0	0	0	0	0		2	1	1	1	3		10	12	9	8	10	4		34	25	28	24	23		4	2	7	0	4
Met	0	0	0	0	1	1	0	0	0	0	0	0	0	0	0	0	0	0	0	0	0	0	0	0		0	0	0	1	0		5	4	3	3	3	2		5	3	2	4	8		3	2	3	2	2
Phe	0	0	0	0	0	0	0	0	0	0	0	0	0	0	0	1	0	0	0	0	0	0	0	0		0	0	1	0	0		2	2	4	5	3	1		7	7	12	14	11		0	0	1	2	0
Pro	5	5	5	6	5	4	5	4	7	5	4	4	4	5	5	5	8	4	4	4	4	5	6	10		14	13	15	15	9		13	16	14	14	16	25		34	32	21	21	18		5	4	5	6	5
Ser	1	1	1	1	1	3	4	3	3	3	2	2	3	2	2	2	2	2	2	2	3	2	2	3		2	2	3	2	5		19	21	29	27	19	19		47	43	37	46	51		2	7	5	12	19
Thr	1	1	2	2	5	4	0	0	0	0	0	0	0	0	0	0	1	0	0	0	0	3	1	1		4	2	2	5	1		7	5	9	9	5	7		18	13	19	25	22		4	5	5	7	8
Trp	4	4	4	4	4	4	4	4	4	4	4	4	4	4	4	4	3	4	4	4	4	4	4	3		0	0	0	0	0		2	2	3	3	1	1		0	0	0	0	0		4	4	4	5	4
Tyr	2	2	2	3	2	2	1	2	1	1	2	2	2	2	2	2	1	2	2	2	1	3	2	1		1	1	1	1	1		4	6	3	3	4	2		6	5	3	7	7		2	2	2	2	2
Val	5	5	5	5	5	5	6	6	5	7	6	6	7	6	5	6	7	6	6	6	7	5	4	8		5	5	4	5	7		14	10	11	10	15	16		26	19	28	26	27		4	7	5	6	6
pI	11.16	11.42	11.42	8.84	10.1	9.11	8.95	9.61	10.57	11.14	10.68	10.68	10.1	10.1	9.61	9.61	9.79	10.68	10.68	10.68	11.92	10.27	11.17	11.09		8.42	8.43	9.1	7.84	10.07		9.57	9.8	9.21	9.32	9.52	9.08		9.14	7.99	6.29	9.02	8.33		4.25	4.73	9.95	5.84	10.3
