# Supplementary material for: KMT5C leverages disorder to optimize cooperation with HP1 for heterochromatin retention
Source: EMBO Rep. 2024 Nov 19;26(1):153–74. doi: 10.1038/s44319-024-00320-5 (PMC11723951; doi:10.1038/s44319-024-00320-5)
Supplement: Supplementary file 3 — Dataset EV2 [file 44319_2024_320_MOESM3_ESM.xlsx]

## Sheet: Overview
Dataset EV2: Physicochemical properties of HRD linker sequences assessed using CIDER and ProtParam tools
Sequences in Dataset EV3

## Sheet: Linker CIDER-ProtParam
#CIDER (http://157.245.85.131:8000/CIDER/)
	MAMMALS																									BIRDS						REPTILES/SNAKES							FROGS						CHIMERAS
	Homo sapiens	Macaca mulatta	Chlorocebus sabaeus	Callithrix jacchus	Mus musculus	Rattus norvegicus	Cavia porcellus	Heterocephalus glaber	Oryctolagus cuniculus	Bos taurus	Delphinapterus leucas	Lagenorhynchus obliquidens	Sus scrofa	Canis lupus familiaris	Felis catus	Mustela nigripes	Sarcophilus harissi	Orcinus orca	Physeter catodon	Neophocaena asiaeorientalis	Bubalus bubalis	Marmota marmota mormota	Tupaia belangeri	Monodelphis domestica		Coturnix japonica	Gallus gallus	Phasianus colchicus	Numida meleagris	Catharus ustulatus		Anolis carolinensis	Pogona vitticeps	Lacerta agilis	Podarcis muralis	Pythob bivittatus	Alligator sinensis		Xenopus laevis	Xenopus tropicalis	Hymenochirus boettgeri	Rana temporaria	Nanorana parkeri		CRD-IDP1	CRD-IDP2	CRD-IDP3	CRD-IDP4	CRD-IDP5
N	21	21	21	21	21	21	21	21	21	21	21	21	21	21	21	21	21	21	21	21	21	21	21	25		29	29	32	35	21		145	148	161	161	162	159		354	289	295	319	320		40	40	40	40	40
f-	0.04762	0.04762	0.04762	0.04762	0.04762	0.04762	0.04762	0.04762	0.04762	0.04762	0.04762	0.04762	0.04762	0.04762	0.04762	0.04762	0.04762	0.04762	0.04762	0.04762	0.04762	0.04762	0.04762	0.04		0.10345	0.06897	0.0625	0.08571	0.09524		0.10345	0.06757	0.09938	0.1118	0.09259	0.07547		0.12147	0.11419	0.13898	0.10972	0.10938		0.7	0.45	0.15	0.175	0
f+	0.14286	0.19048	0.19048	0.14286	0.19048	0.19048	0.09524	0.19048	0.19048	0.14286	0.19048	0.19048	0.19048	0.14286	0.14286	0.14286	0.14286	0.19048	0.19048	0.19048	0.19048	0.14286	0.14286	0.12		0.10345	0.03448	0.09375	0.05714	0.19048		0.13793	0.14865	0.12422	0.13043	0.12963	0.07547		0.12994	0.10727	0.10847	0.12226	0.10625		0.1	0.15	0.25	0.025	0.1
FCR	0.19048	0.2381	0.2381	0.19048	0.2381	0.2381	0.14286	0.2381	0.2381	0.19048	0.2381	0.2381	0.2381	0.19048	0.19048	0.19048	0.19048	0.2381	0.2381	0.2381	0.2381	0.19048	0.19048	0.16		0.2069	0.10345	0.15625	0.14286	0.28571		0.24138	0.21622	0.2236	0.24224	0.22222	0.15094		0.25141	0.22145	0.24746	0.23197	0.21563		0.8	0.6	0.4	0.2	0.1
NCPR	0.09524	0.14286	0.14286	0.09524	0.14286	0.14286	0.04762	0.14286	0.14286	0.09524	0.14286	0.14286	0.14286	0.09524	0.09524	0.09524	0.09524	0.14286	0.14286	0.14286	0.14286	0.09524	0.09524	0.08		0	-0.03448	0.03125	-0.02857	0.09524		0.03448	0.08108	0.02484	0.01863	0.03704	0		0.00847	-0.00692	-0.03051	0.01254	-0.00313		-0.6	-0.3	0.1	-0.15	0.1
Kappa	0.42512	0.35672	0.35672	0.42008	0.2746	0.26928	0.5224	0.35672	0.21301	0.42008	0.35672	0.35672	0.35672	0.42008	0.42008	0.42008	0.42512	0.35672	0.35672	0.35672	0.35672	0.42008	0.42512	0.44022		0.09567	0.36897	0.22318	0.26827	0.14806		0.25171	0.25842	0.25529	0.22293	0.17578	0.18423		0.18336	0.16277	0.21767	0.25838	0.20096		0.49226	0.25022	0.14489	0.18683	0.17263
Omega	0.03467	0.0409	0.0409	0.05293	0.03467	0.03665	0.0625	0.03247	0.04092	0.04721	0.03181	0.03181	0.03181	0.05227	0.05227	0.05227	0.03278	0.03181	0.03181	0.03181	0.03313	0.05293	0.04281	0.03344		0.34469	0.06521	0.15884	0.20101	0.16895		0.13631	0.20121	0.20226	0.19666	0.22238	0.11956		0.15793	0.15178	0.16732	0.18976	0.21991		0.48524	0.03467	0.05988	0.29096	0.6906
Sigma	0.04762	0.08571	0.08571	0.04762	0.08571	0.08571	0.01587	0.08571	0.08571	0.04762	0.08571	0.08571	0.08571	0.04762	0.04762	0.04762	0.04762	0.08571	0.08571	0.08571	0.08571	0.04762	0.04762	0.04		0	0.01149	0.00625	0.00571	0.03175		0.00493	0.03041	0.00276	0.00143	0.00617	0		0.00029	0.00022	0.00376	0.00068	5e-05		0.45	0.15	0.025	0.1125	0.1
Delta	0.03134	0.03677	0.03677	0.03096	0.0283	0.02776	0.02395	0.03677	0.02196	0.03096	0.03677	0.03677	0.03677	0.03096	0.03096	0.03096	0.03134	0.03677	0.03677	0.03677	0.03677	0.03096	0.03134	0.02733		0.01076	0.01178	0.01608	0.01747	0.02291		0.05574	0.04798	0.05262	0.05034	0.03573	0.02439		0.04481	0.03457	0.05163	0.0578	0.04169		0.1173	0.09931	0.04765	0.02157	0.00881
Max Delta	0.07371	0.10308	0.10308	0.07371	0.10308	0.10308	0.04584	0.10308	0.10308	0.07371	0.10308	0.10308	0.10308	0.07371	0.07371	0.07371	0.07371	0.10308	0.10308	0.10308	0.10308	0.07371	0.07371	0.06209		0.11244	0.03192	0.07203	0.06512	0.15473		0.22145	0.18565	0.20612	0.22584	0.20328	0.13239		0.24436	0.2124	0.23721	0.2237	0.20745		0.23829	0.3969	0.32888	0.11543	0.05103
Hydropathy	2.68571	2.7381	2.7381	2.47619	2.6	2.97619	3.13333	2.89524	3.05714	3.3381	3.0381	3.0381	3.02857	2.9381	2.9381	2.9381	3.34286	3.0381	3.0381	3.0381	3.00476	2.91429	2.84286	3.776		3.36552	4.37931	4.02187	3.93714	3.4		3.76138	3.69324	3.61863	3.58137	4.01235	4.40189		3.73616	3.89792	3.88712	3.77367	3.80875		1.62	2.48	3.47	3.98	3.96
Phase Plot Region: Location on the Das-Pappu phase plot this sequence falls	1	1	1	1	1	1	1	1	1	1	1	1	1	1	1	1	1	1	1	1	1	1	1	1		1	1	1	1	2		1	1	1	1	1	1		2	1	1	1	1		4	3	3	1	1
Phase Plot Annotation: Annotation associated with a specific region of the Das-Pappu phase plot	Globule/Tadpole	Globule/Tadpole	Globule/Tadpole	Globule/Tadpole	Globule/Tadpole	Globule/Tadpole	Globule/Tadpole	Globule/Tadpole	Globule/Tadpole	Globule/Tadpole	Globule/Tadpole	Globule/Tadpole	Globule/Tadpole	Globule/Tadpole	Globule/Tadpole	Globule/Tadpole	Globule/Tadpole	Globule/Tadpole	Globule/Tadpole	Globule/Tadpole	Globule/Tadpole	Globule/Tadpole	Globule/Tadpole	Globule/Tadpole		Globule/Tadpole	Globule/Tadpole	Globule/Tadpole	Globule/Tadpole	Boundary Region		Globule/Tadpole	Globule/Tadpole	Globule/Tadpole	Globule/Tadpole	Globule/Tadpole	Globule/Tadpole		Boundary Region	Globule/Tadpole	Globule/Tadpole	Globule/Tadpole	Globule/Tadpole		Negatively Charged Swollen Coils	Coils/Hairpins/Chimeras	Coils/Hairpins/Chimeras	Globule/Tadpole	Globule/Tadpole
#ProtParam (https://web.expasy.org/protparam/)
Amino acid
Ala	3	2	2	1	1	1	3	3	3	4	5	5	3	4	4	4	5	5	5	5	4	2	2	5		2	8	5	6	1		6	9	6	6	7	18		18	24	16	16	17		0	1	3	2	2
Arg	3	4	4	3	4	3	2	4	4	3	4	4	4	3	3	3	3	4	4	4	4	3	3	3		2	0	2	1	1		13	13	14	16	14	9		18	12	9	19	15		0	4	3	1	0
Asn	0	0	0	0	0	0	0	0	0	0	0	0	0	0	0	0	1	0	0	0	0	0	0	0		0	0	0	0	0		5	6	4	4	4	1		25	14	23	29	24		0	1	1	0	0
Asp	1	1	1	1	1	1	1	1	1	1	1	1	1	1	1	1	1	1	1	1	1	1	1	1		1	1	1	1	1		7	2	5	6	7	5		21	15	19	19	16		4	6	4	2	0
Cys	0	0	0	0	0	0	0	0	1	1	0	0	0	0	0	0	0	0	0	0	0	0	0	1		1	1	1	1	0		1	4	2	2	7	5		5	8	5	6	6		1	0	0	1	0
Gln	3	3	3	2	3	2	2	2	1	3	2	2	2	2	2	2	1	2	2	2	3	2	2	1		2	1	1	2	0		9	10	11	9	12	5		10	9	11	12	13		2	0	2	0	4
Glu	0	0	0	0	0	0	0	0	0	0	0	0	0	0	0	0	0	0	0	0	0	0	0	0		2	1	1	2	1		8	8	11	12	8	7		22	18	22	16	19		24	12	2	5	0
Gly	2	2	2	3	1	1	2	2	3	1	2	2	2	2	2	2	1	2	2	2	1	2	4	1		0	1	0	0	2		6	11	14	15	10	14		13	14	11	9	11		1	3	3	5	1
His	2	1	1	3	1	1	3	2	1	1	1	1	1	2	2	2	1	1	1	1	1	2	1	1		0	0	0	0	0		7	3	7	7	6	6		16	11	9	12	19		0	0	0	1	0
Ile	0	0	0	0	0	0	0	0	0	0	0	0	0	0	0	0	0	0	0	0	0	0	0	0		0	0	0	0	0		2	0	4	3	4	2		16	8	8	9	8		0	0	1	1	0
Leu	0	0	0	0	1	2	1	1	0	0	0	0	0	0	0	0	1	0	0	0	0	1	0	1		2	2	4	3	2		17	15	11	12	18	18		32	26	29	26	26		1	1	5	1	4
Lys	0	0	0	0	0	1	0	0	0	0	0	0	0	0	0	0	0	0	0	0	0	0	0	0		1	1	1	1	3		7	9	6	5	7	3		28	19	23	20	19		4	2	7	0	4
Met	0	0	0	0	0	0	0	0	0	0	0	0	0	0	0	0	0	0	0	0	0	0	0	0		0	0	0	0	0		4	3	3	3	3	2		4	2	2	4	8		1	0	1	0	0
Phe	0	0	0	0	0	0	0	0	0	0	0	0	0	0	0	0	0	0	0	0	0	0	0	0		0	0	1	0	0		2	2	4	5	3	1		7	7	11	14	11		0	0	1	2	0
Pro	3	3	3	3	2	2	2	2	3	2	2	2	2	3	3	3	4	2	2	2	2	3	3	6		11	10	12	12	7		11	14	11	11	13	24		32	29	19	17	15		1	0	1	2	1
Ser	0	0	0	0	0	0	1	0	0	0	0	0	1	0	0	0	0	0	0	0	0	0	1	1		0	0	1	0	1		18	20	26	24	18	17		43	41	35	40	45		1	6	4	11	18
Thr	0	0	0	1	2	2	0	0	0	0	0	0	0	0	0	0	0	0	0	0	0	1	1	0		4	2	2	5	1		7	5	8	8	5	7		18	13	18	24	21		0	1	1	3	4
Trp	3	3	3	3	3	3	3	3	3	3	3	3	3	3	3	3	2	3	3	3	3	3	3	2		0	0	0	0	0		2	2	3	3	1	1		0	0	0	0	0		0	0	0	1	0
Tyr	1	1	1	1	2	2	1	1	1	1	1	1	1	1	1	1	1	1	1	1	1	1	1	1		0	0	0	0	0		2	4	2	2	2	1		5	4	2	5	5		0	0	0	0	0
Val	0	1	1	0	0	0	0	0	0	1	0	0	1	0	0	0	0	0	0	0	1	0	0	1		1	1	0	1	1		11	8	9	8	13	13		21	15	23	22	22		0	3	1	2	2
pI	10.74	11.54	11.54	10.74	10.83	10.27	8.77	11.54	10.69	9.5	11.54	11.54	11.54	10.74	10.74	10.74	10.74	11.54	11.54	11.54	11.54	10.74	10.74	9.49		6.17	4.37	8.22	4.68	9.7		9.72	10.09	9.39	9.14	9.11	7.14		8.48	6.63	5.52	8.67	7.1		3.65	4.03	9.87	4	10.48
