# Supplementary material for: KMT5C leverages disorder to optimize cooperation with HP1 for heterochromatin retention
Source: EMBO Rep. 2024 Nov 19;26(1):153–74. doi: 10.1038/s44319-024-00320-5 (PMC11723951; doi:10.1038/s44319-024-00320-5)
Supplement: Supplementary file 6 — Movie EV2 [file 44319_2024_320_MOESM6_ESM.zip]

Archive with 2 entries (2 files):
- Movie EV2/Movie EV2.avi
- Movie EV2/readme.txt
