# Supplementary material for: KMT5C leverages disorder to optimize cooperation with HP1 for heterochromatin retention
Source: EMBO Rep. 2024 Nov 19;26(1):153–74. doi: 10.1038/s44319-024-00320-5 (PMC11723951; doi:10.1038/s44319-024-00320-5)
Supplement: Supplementary file 22 — Movie EV18 [file 44319_2024_320_MOESM22_ESM.zip › Movie EV18/readme.txt]

Movie EV18:
Time-lapse series of Total and Partial HRD-IDR5-mEmerald fluorescence recovery after photobleaching in mouse NMuMG immortalized breast epithelial cells (see Methods). 
