# Supplementary material for: KMT5C leverages disorder to optimize cooperation with HP1 for heterochromatin retention
Source: EMBO Rep. 2024 Nov 19;26(1):153–74. doi: 10.1038/s44319-024-00320-5 (PMC11723951; doi:10.1038/s44319-024-00320-5)
Supplement: Supplementary file 23 — Source data Fig. 1 [file 44319_2024_320_MOESM23_ESM.zip]

Archive with 8 entries (5 files):
- Figure 1/A/
- Figure 1/A/Figure 1A FRAP Movie.mp4
- Figure 1/A/KMT5C_partial_Kymograph.tif
- Figure 1/A/KMT5C_total_Kymograph.tif
- Figure 1/B/
- Figure 1/B/Microscope Image (KMT5C iFRAP).tif
- Figure 1/C/
- Figure 1/C/Quantification (KMT5C iFRAP).xlsx
