# Supplementary material for: KMT5C leverages disorder to optimize cooperation with HP1 for heterochromatin retention
Source: EMBO Rep. 2024 Nov 19;26(1):153–74. doi: 10.1038/s44319-024-00320-5 (PMC11723951; doi:10.1038/s44319-024-00320-5)
Supplement: Supplementary file 23 — Source data Fig. 1 [file 44319_2024_320_MOESM23_ESM.zip › Figure 1/C/Quantification (KMT5C iFRAP).xlsx]

## Sheet: Overview
iFRAP quantification

## Sheet: Numerical Data
			-5	209.09	87	435	21.9	14	29	1
			-4	206.5	80	423	20.892	14	32	0.986238
			-3	208.538	86	439	20.992	15	29	0.997065
			-2	204.224	88	406	20.892	12	29	0.974144
			-1	203.506	88	406	21.775	14	29	0.970189
			0	168.026	74	330	20.817	15	28	0.781891
			1	197.84	82	405	21.583	13	29	0.940002
			2	197.487	83	400	21.683	15	32	0.938087
			3	197.404	81	393	21.508	12	29	0.937702
			4	193.141	76	380	21.708	15	29	0.914885
			5	189.038	66	405	22	16	32	0.892822
			6	194.25	72	407	22.75	15	29	0.920361
			7	188.5	54	403	21.825	16	31	0.890049
			8	191.615	77	405	20.267	12	32	0.907453
			9	189.596	74	360	21.533	16	28	0.896064
			10	190.635	74	378	21.55	15	29	0.901594
			11	190.641	82	360	20.558	12	28	0.902144
			12	188.756	69	399	21.65	15	31	0.891517
			13	193.423	82	412	22.3	16	29	0.916125
			14	188.821	75	372	22.308	16	31	0.891483
			15	193.724	83	390	21.792	16	29	0.91796
			16	190.269	82	396	21.675	13	28	0.899576
			17	188.904	85	365	21.967	16	29	0.892124
			18	185.391	80	372	20.883	13	29	0.87408
			19	187.321	87	376	21.133	15	28	0.884181
			20	185.615	72	359	22.192	13	32	0.874397
			21	185.519	69	387	22.217	15	31	0.873866
			22	190.84	77	379	22.442	15	31	0.902222
			23	194.833	83	412	23.025	16	33	0.923376
			24	191.34	79	363	22.367	13	32	0.904939
			25	187.724	81	380	21.85	16	28	0.88589
			26	189.885	87	365	21.917	16	28	0.897394
			27	187.596	77	381	22.308	14	28	0.884925
			28	190.256	85	369	21.458	14	28	0.899623
			29	189.154	75	389	22.125	16	31	0.89337
			30	192.058	80	372	20.658	15	29	0.909612
			31	185.314	77	353	22.833	15	29	0.872348
			32	186.077	74	351	21.067	16	28	0.877605
			33	188.423	87	359	22.158	15	32	0.889441
			34	187.654	72	357	22.442	16	28	0.885153
			35	185.429	73	357	21.092	13	29	0.874142
			36	186.641	74	374	21.542	13	31	0.880303
			37	183.231	66	363	22.533	15	31	0.861388
			38	188.782	82	370	22.525	15	29	0.891148
			39	188.34	76	362	22.292	13	35	0.888917
			40	188.718	73	362	20.883	16	28	0.891757
			41	186.34	94	378	22.85	13	29	0.877846
			42	190.038	86	384	21.675	15	28	0.898343
			43	190.641	86	372	22.892	16	31	0.900917
			44	189.179	67	394	23.3	18	34	0.892831
			45	189.385	75	374	22.383	16	29	0.89446
			46	188.654	68	383	21.875	16	28	0.890842
			47	189.41	76	364	22.8	16	33	0.894358
			48	188.365	75	385	21.608	14	32	0.889456
			49	189.699	80	384	21.658	13	32	0.896544
			50	185	70	376	21.667	15	32	0.871467
			51	182.859	74	371	22.067	16	29	0.859745
			52	183.179	74	335	22.05	14	31	0.861468
			53	185.487	83	369	22.758	16	29	0.873328
			54	186.558	87	369	22.708	16	31	0.879108
			55	179.128	66	344	22.075	14	31	0.839788
			56	184.09	74	384	21.592	15	29	0.866665
			57	183.622	62	394	22.375	15	29	0.8636
			58	185.115	74	369	21.708	14	32	0.872053
			59	183.115	75	366	21.233	14	32	0.86173
			60	182.506	60	381	22.95	16	29	0.857183
			61	183.494	80	410	22.092	14	29	0.863122
			62	188.186	80	394	22.117	16	29	0.888198
			63	187.962	79	404	21.883	16	29	0.887141
			64	184.462	72	393	21.467	16	31	0.868737
			65	181.577	55	379	23.083	18	35	0.852086
			66	181.724	58	380	22.975	15	32	0.852962
			67	180.962	62	371	23.292	13	33	0.84861
			68	174.538	65	369	22.025	16	29	0.815294
			69	181.385	65	386	21.892	15	32	0.852002
			70	177.981	79	381	21.383	11	31	0.834268
			71	179.051	66	357	22.317	15	31	0.839168
			72	176.551	68	364	22.608	16	32	0.825511
			73	175.179	62	362	21.775	14	29	0.818963
			74	173.929	50	379	22.717	18	32	0.811341
			75	180.782	59	370	21.55	13	31	0.849056
			76	180.423	60	371	22.308	16	31	0.846522
			77	179.962	75	381	21.625	16	29	0.844622
			78	176.115	61	397	22.333	18	28	0.823434
			79	179.558	69	374	22.625	16	32	0.841622
			80	179.942	65	393	22.008	12	29	0.844197
			81	176.737	67	414	21.967	15	31	0.827103
			82	173.551	61	384	21.9	16	31	0.810145
			83	172.231	65	373	21.808	15	28	0.80319
			84	168.397	62	391	21.217	16	29	0.783402
			85	170.032	69	366	22.358	16	29	0.790834
			86	168.942	72	347	22.392	16	32	0.784958
			87	169.532	61	357	23.158	16	31	0.787245
			88	169.179	53	426	22.458	15	28	0.786151
			89	172.263	58	405	21.667	13	35	0.803509
			90	174.596	74	396	22.042	12	31	0.815587
			91	171.212	72	374	22.208	15	32	0.797316
			92	171.699	69	372	22.633	15	32	0.799466
			93	172.327	61	376	22.6	14	32	0.802869
			94	171.038	68	389	22.367	14	35	0.796212
			95	171.603	70	389	22.508	14	31	0.799086
			96	170.968	70	396	22.267	16	32	0.795946
			97	171.179	69	371	21.925	15	33	0.797446
			98	169.333	70	378	22.317	15	31	0.787137
			99	169.167	70	380	21.608	15	29	0.787057
			100	169.686	69	380	21.342	14	29	0.790123
			101	171.385	69	365	21.267	15	27	0.799252
			102	167.808	69	396	21.658	15	31	0.779749
			103	170.314	66	401	22.342	15	29	0.792362
			104	168.321	66	396	21.367	13	29	0.782824
			105	167.314	59	394	21.458	15	29	0.777351
			106	164.212	63	424	21.867	15	29	0.760297
			107	161.763	56	396	22.025	12	28	0.747002
			108	163.321	62	396	22.125	16	32	0.7552
			109	164.218	60	410	21.542	16	28	0.760744
			110	162.756	61	418	21.525	15	28	0.752971
			111	162.321	63	418	21.075	15	28	0.751249
			112	159.577	62	412	21.967	18	29	0.735399
			113	159.327	61	401	21.875	16	31	0.734193
			114	160.308	62	410	21.667	14	32	0.739722
			115	159.526	61	407	21.967	15	29	0.735126
			116	162.167	58	393	23.192	16	34	0.747587
			117	160.455	56	417	22.1	16	31	0.739906
			118	158.827	56	406	22.925	15	29	0.730008
			119	160.833	56	417	22.883	16	32	0.740842
			120	158.096	61	385	21.383	15	31	0.728332
