# Supplementary material for: KMT5C leverages disorder to optimize cooperation with HP1 for heterochromatin retention
Source: EMBO Rep. 2024 Nov 19;26(1):153–74. doi: 10.1038/s44319-024-00320-5 (PMC11723951; doi:10.1038/s44319-024-00320-5)
Supplement: Supplementary file 24 — Source data Fig. 3 [file 44319_2024_320_MOESM24_ESM.zip]

Archive with 22 entries (16 files):
- Figure 3/Figure 3B/
- Figure 3/Figure 3B/Microscope Image Files/
- Figure 3/Figure 3B/Microscope Image Files/NMuMG HRD delta1HC.tif
- Figure 3/Figure 3B/Microscope Image Files/NMuMG HRD delta1HC2.tif
- Figure 3/Figure 3B/Microscope Image Files/NMuMG HRD delta23 + Hoechst.tif
- Figure 3/Figure 3B/Microscope Image Files/NMuMG HRD delta3.tif
- Figure 3/Figure 3B/Microscope Image Files/NMuMG HRD deltaL.tif
- Figure 3/Figure 3B/Microscope Image Files/NMuMG HRD m1.tif
- Figure 3/Figure 3B/Microscope Image Files/NMuMG HRD m2.tif
- Figure 3/Figure 3B/Microscope Image Files/NMuMG HRD m23 + Hoechst.tif
- Figure 3/Figure 3B/Microscope Image Files/NMuMG HRD m3.tif
- Figure 3/Figure 3B/Microscope Image Files/NMuMG HRD mC.tif
- Figure 3/Figure 3B/Microscope Image Files/NMuMG HRD mH.tif
- Figure 3/Figure 3B/Microscope Image Files/NMuMG HRD WT.tif
- Figure 3/Figure 3B/Microscope Image Files/NMuMG KMT5C.tif
- Figure 3/Figure 3C/
- Figure 3/Figure 3C/FRAP Data/
- Figure 3/Figure 3C/FRAP Data/Figure 3C FRAP Numerical Data.xlsx
- Figure 3/Figure 3C/Mobility Fraction Data/
- Figure 3/Figure 3C/Mobility Fraction Data/Figure 3C Mobile Fraction Numerical Data.xlsx
- Figure 3/Figure 3C/Partition Coefficient Data/
- Figure 3/Figure 3C/Partition Coefficient Data/Figure 3C PC Numerical Data.xlsx
