# Supplementary material for: KMT5C leverages disorder to optimize cooperation with HP1 for heterochromatin retention
Source: EMBO Rep. 2024 Nov 19;26(1):153–74. doi: 10.1038/s44319-024-00320-5 (PMC11723951; doi:10.1038/s44319-024-00320-5)
Supplement: Supplementary file 24 — Source data Fig. 3 [file 44319_2024_320_MOESM24_ESM.zip › Figure 3/Figure 3C/FRAP Data/Figure 3C FRAP Numerical Data.xlsx]

## Sheet: Overview
Each protein (listed below) contains 2 sheets of data (e.g. WT 1, WT 2)
First sheet (WT 1): relative fluorescence intensity of the fully bleached (FB) chromocenter (top) and partially bleached (HB) chromocenter (bottom) at each time point for each cell (Δ23 and m23 are exceptions as they were single line bleaches only)
Second sheet: average (left column) and standard deviation (right column) values used for FB and HB FRAP data in the manuscript figure 3 (Δ23 and m23 are exceptions as they were single line bleaches only)
Order of proteins:
WT
m1
mH
mC
m2
m3
ΔL
Δ1HC
Δ1HC2
Δ3
Δ23
m23
KMT5C
(See methods section for more details)

## Sheet: WT 1
Time [s]	NMuMG mCRD Em 01 rep2.txt	NMuMG mCRD Em 01.txt	NMuMG mCRD Em 02 rep2.txt	NMuMG mCRD Em 02.txt	NMuMG mCRD Em 03 rep2.txt	NMuMG mCRD Em 03.txt	NMuMG mCRD Em 04 rep2.txt	NMuMG mCRD Em 04.txt	NMuMG mCRD Em 05 rep2.txt	NMuMG mCRD Em 05.txt	NMuMG mCRD Em 06 rep2.txt	NMuMG mCRD Em 06.txt	NMuMG mCRD Em 07 rep2.txt	NMuMG mCRD Em 07.txt	NMuMG mCRD Em 08 rep2.txt	NMuMG mCRD Em 08.txt	NMuMG mCRD Em 09 rep2.txt	NMuMG mCRD Em 09.txt	NMuMG mCRD Em 10 rep2.txt	NMuMG mCRD Em 10.txt	NMuMG mCRD Em 11 rep2.txt	NMuMG mCRD Em 11.txt	NMuMG mCRD Em 12 rep2.txt	NMuMG mCRD Em 12.txt	NMuMG mCRD Em 13 rep2.txt	NMuMG mCRD Em 13.txt	NMuMG mCRD Em 14 rep2.txt	NMuMG mCRD Em 14.txt	NMuMG mCRD Em 15 rep2.txt	NMuMG mCRD Em 15.txt	NMuMG mCRD Em rep3 01.txt	NMuMG mCRD Em rep3 02.txt	NMuMG mCRD Em rep3 03.txt	NMuMG mCRD Em rep3 04.txt	NMuMG mCRD Em rep3 05.txt	NMuMG mCRD Em rep3 06.txt	NMuMG mCRD Em rep3 07.txt	NMuMG mCRD Em rep3 08.txt	NMuMG mCRD Em rep3 09.txt	NMuMG mCRD Em rep3 10.txt	NMuMG mCRD Em rep3 11.txt	NMuMG mCRD Em rep3 12.txt	NMuMG mCRD Em rep3 13.txt	NMuMG mCRD Em rep3 14.txt	NMuMG mCRD Em rep3 15.txt
0	1	1	1	1	1	1	1	1	1	1	1	1	1	1	1	1	1	1	1	1	1	1	1	1	1	1	1	1	1	1	1	1	1	1	1	1	1	1	1	1	1	1	1	1	1
1.878	0.0555073	0.0397276	0.0467489	0.0332409	0.042819	0.0448621	0.0405546	0.0451517	0.0340157	0.0373872	0.0386728	0.0420585	0.0490669	0.0619093	0.0622976	0.0402032	0.0542043	0.0300226	0.0436845	0.0418733	0.0559395	0.0409785	0.0727924	0.0300363	0.0614247	0.0499266	0.0553154	0.0420753	0.0437508	0.0336209	0.0535424	0.048777	0.0418183	0.0400222	0.0350097	0.0560334	0.0420428	0.0587212	0.0393573	0.0409799	0.0438747	0.0292326	0.0471452	0.0452046	0.0424615
2.85	0.0528499	0.0432473	0.0496281	0.0347425	0.0423591	0.0496643	0.0491913	0.0433412	0.0397134	0.0395506	0.041937	0.0496843	0.0514886	0.0783488	0.0630487	0.0456821	0.0586016	0.0342628	0.0488627	0.0430308	0.0566057	0.0510125	0.0782854	0.0367869	0.0679602	0.0585404	0.0647287	0.0418966	0.0475161	0.0364991	0.0605851	0.055209	0.0554244	0.0488623	0.0389512	0.0647064	0.0518894	0.0679292	0.0454404	0.0495577	0.0450119	0.0321403	0.0497006	0.0625201	0.0468484
3.851	0.0547688	0.0473535	0.0554727	0.0419901	0.0464694	0.0491643	0.0517585	0.0468415	0.0360635	0.0462359	0.0488132	0.055269	0.0521161	0.0805755	0.0680585	0.0454135	0.064484	0.0379482	0.0492036	0.0508561	0.0613216	0.052372	0.077727	0.0397806	0.0660154	0.0609179	0.0747376	0.0473635	0.0512361	0.0419987	0.0614631	0.0572399	0.0474457	0.0556377	0.0409968	0.0645014	0.0574392	0.0636139	0.0402772	0.0546027	0.044517	0.0355874	0.056013	0.0722145	0.0546877
4.852	0.0570692	0.0464434	0.0513768	0.0428774	0.0485781	0.0484545	0.0511156	0.0475995	0.0414242	0.0478454	0.0481005	0.0566803	0.0475437	0.088273	0.0692856	0.0514697	0.0626005	0.040556	0.0524816	0.050892	0.0631925	0.0546909	0.0806766	0.0410709	0.0761799	0.0635821	0.0775937	0.0493357	0.0523781	0.0454879	0.063828	0.0660122	0.0550584	0.0521059	0.044072	0.0704432	0.0532907	0.0618039	0.0469265	0.0587958	0.0424512	0.0372101	0.0593511	0.0721464	0.0647094
5.853	0.0610886	0.0460485	0.0534539	0.0433415	0.0487168	0.0577672	0.0512625	0.0506503	0.0406381	0.0547117	0.0490806	0.062364	0.054606	0.0944779	0.0693468	0.0488878	0.0689983	0.038174	0.0505322	0.0505152	0.0680841	0.0538981	0.0838477	0.0401029	0.0729523	0.0700623	0.0754565	0.0483527	0.0555105	0.0431973	0.0665896	0.0641894	0.057063	0.0566663	0.0394265	0.0723032	0.0553262	0.0682019	0.0444231	0.0645775	0.0485603	0.0331458	0.0618195	0.0752337	0.0608119
10.86	0.0690457	0.0552276	0.058527	0.0470067	0.0622679	0.0618164	0.0592456	0.065013	0.0520188	0.0630709	0.056101	0.0607043	0.0687308	0.118592	0.0769736	0.057968	0.0731818	0.0473209	0.0605204	0.0539549	0.0703538	0.0685503	0.0827785	0.0485647	0.0872285	0.0791481	0.0919004	0.061707	0.0539767	0.0557229	0.0761774	0.0738928	0.0743677	0.0648523	0.0472306	0.0803229	0.0639286	0.0697622	0.0541876	0.0763335	0.0579953	0.0454528	0.0792125	0.0889119	0.0719045
15.861	0.0842826	0.0665693	0.0656083	0.0560006	0.0663845	0.0617579	0.06259	0.0697242	0.0628669	0.0639392	0.0638596	0.067686	0.067454	0.133234	0.0818868	0.0579398	0.080911	0.0492133	0.0642295	0.0521121	0.0797297	0.076407	0.0939248	0.0494499	0.0916933	0.085827	0.0981412	0.0650901	0.0637706	0.0650318	0.0770363	0.0915197	0.0726924	0.0711385	0.0509551	0.0803513	0.0692343	0.0786903	0.058751	0.0811754	0.0595515	0.0476223	0.0752245	0.10127	0.080806
20.862	0.0888988	0.0642573	0.0664113	0.0523799	0.0757062	0.067564	0.07132	0.0660198	0.061555	0.071938	0.0630775	0.0783717	0.0756874	0.12832	0.0873281	0.0613034	0.0847364	0.0515096	0.0791823	0.0542833	0.0988601	0.0762647	0.0950684	0.0540226	0.104391	0.0859531	0.11272	0.0705053	0.060912	0.0697894	0.0805091	0.100151	0.0847442	0.0749952	0.0550553	0.0957142	0.0713288	0.0767565	0.0688765	0.0815464	0.0672258	0.0603501	0.0818819	0.107836	0.0890426
25.863	0.094678	0.0697533	0.0628072	0.0606306	0.0759998	0.0653845	0.0802246	0.0729131	0.0698862	0.0757519	0.0642338	0.0869595	0.0758284	0.143168	0.0891151	0.0690901	0.0875398	0.0500551	0.0749464	0.0675106	0.0953069	0.0807829	0.0995634	0.0556857	0.10922	0.101093	0.116929	0.0735223	0.0645346	0.0761541	0.083149	0.0957118	0.0896623	0.0780908	0.0550065	0.107457	0.0707059	0.0859932	0.0745893	0.0888363	0.0704962	0.0581675	0.0894298	0.122295	0.0968539
30.864	0.108685	0.0693134	0.0637716	0.0594204	0.0867876	0.0692991	0.0836537	0.0735247	0.0672034	0.0745069	0.0765656	0.080806	0.0780842	0.159242	0.0905933	0.0660218	0.0884962	0.0589779	0.0817502	0.0717076	0.111193	0.0798807	0.0991313	0.0536867	0.114122	0.105197	0.122202	0.0826381	0.0646794	0.0794239	0.0969453	0.112269	0.0985145	0.0745239	0.0678122	0.101523	0.0819891	0.08976	0.0684336	0.0914056	0.0702108	0.0634316	0.0893607	0.125911	0.101795
35.864	0.105721	0.0718022	0.0734651	0.0628033	0.0768303	0.068126	0.0780097	0.0777497	0.0775704	0.0857459	0.0777242	0.0895387	0.0780901	0.164461	0.0925156	0.068219	0.0895806	0.056814	0.085486	0.0743245	0.106302	0.0918632	0.107056	0.0571051	0.123499	0.107475	0.135189	0.0772945	0.0635995	0.0762315	0.0954672	0.117941	0.105338	0.0799947	0.0565974	0.111375	0.0912453	0.0864505	0.0728316	0.0988196	0.077399	0.0678581	0.0951773	0.125806	0.106709
40.866	0.114332	0.0800741	0.0760362	0.0720501	0.0742652	0.0765591	0.0881603	0.0808393	0.0803823	0.0840408	0.0689258	0.0770905	0.0902237	0.162546	0.095101	0.071806	0.0986236	0.0620357	0.0934572	0.0824277	0.105132	0.102987	0.113247	0.0587543	0.125102	0.125636	0.13969	0.0902372	0.0685823	0.0745352	0.0967641	0.120076	0.102145	0.0894372	0.0618385	0.110841	0.0937252	0.0971993	0.0822595	0.0962931	0.0756138	0.0720616	0.0968465	0.13788	0.114285
45.867	0.117917	0.0861529	0.0758098	0.0698597	0.0801395	0.0728307	0.0799092	0.0771907	0.0851807	0.0810354	0.078492	0.0906213	0.0899426	0.162434	0.0979303	0.0659198	0.0951853	0.0635644	0.0971497	0.0772793	0.1212	0.0945898	0.115967	0.0588228	0.142443	0.123241	0.151562	0.0911039	0.0668615	0.0811368	0.105467	0.124421	0.110304	0.0930817	0.0674333	0.118658	0.109944	0.0905047	0.0848266	0.109888	0.0759488	0.0695991	0.0987798	0.142427	0.125666
50.867	0.131327	0.0847915	0.0753991	0.0728958	0.0799171	0.0751723	0.0860205	0.0790927	0.095687	0.0870886	0.0808763	0.0909519	0.0948692	0.176021	0.101908	0.070211	0.0943424	0.0675477	0.0997532	0.0806932	0.12541	0.0975191	0.120314	0.0685916	0.14365	0.142059	0.152109	0.0935171	0.0691999	0.0884914	0.113837	0.12357	0.115676	0.0860615	0.0666819	0.125583	0.100142	0.101695	0.0919424	0.113097	0.0850451	0.0781202	0.113247	0.143125	0.123725
55.868	0.130328	0.0863949	0.075922	0.0762639	0.0969451	0.085984	0.0881182	0.0810123	0.0935752	0.086713	0.0812784	0.0963737	0.101048	0.165613	0.11008	0.0734293	0.103432	0.0665203	0.0981627	0.0724705	0.131504	0.11397	0.135443	0.0667568	0.143458	0.155145	0.164341	0.0952138	0.0691762	0.0839131	0.110269	0.14237	0.123708	0.090398	0.0749432	0.129023	0.107456	0.0958487	0.0934003	0.109088	0.0776244	0.0756121	0.111669	0.143429	0.129928
60.868	0.142723	0.08269	0.0737654	0.0716484	0.089641	0.0839863	0.0959851	0.0863801	0.0934811	0.100038	0.0854505	0.0918963	0.0951158	0.158986	0.11084	0.0783537	0.100854	0.069425	0.109092	0.0781351	0.137163	0.113975	0.122937	0.0688129	0.147363	0.167751	0.163789	0.0968641	0.0685471	0.083841	0.106533	0.141398	0.119137	0.0958542	0.084052	0.128543	0.105806	0.103363	0.0969991	0.119911	0.0822451	0.0808688	0.112514	0.156316	0.132573
65.87	0.14606	0.0886684	0.0739205	0.0762379	0.0954153	0.08989	0.102451	0.0924763	0.0915788	0.100526	0.0863586	0.0956126	0.0974319	0.162508	0.102899	0.0757193	0.108362	0.0793057	0.105283	0.0757133	0.129612	0.111416	0.128475	0.0646352	0.156521	0.17949	0.168469	0.101872	0.0756527	0.0850008	0.11283	0.145857	0.130533	0.0998579	0.0792186	0.137407	0.109469	0.116433	0.0961354	0.12801	0.077469	0.089094	0.117356	0.146309	0.139785
70.871	0.13799	0.0932218	0.0769154	0.0839816	0.104418	0.106227	0.109473	0.0869639	0.0954328	0.102734	0.0879139	0.101549	0.104783	0.176949	0.116207	0.0859856	0.107035	0.076853	0.11687	0.0720511	0.146375	0.126758	0.130139	0.0749621	0.162228	0.158152	0.175192	0.104509	0.0788824	0.0882239	0.114677	0.140588	0.132757	0.107011	0.0744441	0.144814	0.117294	0.118248	0.0958306	0.119354	0.0898367	0.0942741	0.124465	0.154345	0.151914
75.871	0.138303	0.090015	0.0725424	0.0882915	0.101557	0.104445	0.105373	0.0862595	0.105756	0.103954	0.106895	0.0987581	0.102331	0.191977	0.131246	0.0781413	0.11185	0.0729899	0.115291	0.0635621	0.151032	0.122001	0.146884	0.0650761	0.157292	0.171006	0.191437	0.108666	0.0762295	0.0812078	0.11921	0.150174	0.134318	0.0992122	0.0818539	0.15476	0.119221	0.120493	0.100378	0.12848	0.0882125	0.0980546	0.129592	0.157065	0.159099
80.873	0.149796	0.0917956	0.0800843	0.0911217	0.105696	0.0906605	0.102899	0.0833614	0.108514	0.0992391	0.102739	0.102743	0.106684	0.19161	0.110718	0.0764794	0.120788	0.0771438	0.118541	0.0680411	0.145717	0.135504	0.154822	0.0733322	0.16965	0.172005	0.195553	0.112456	0.0727368	0.0841462	0.125617	0.167052	0.142078	0.106646	0.0819582	0.151714	0.128443	0.125911	0.0995861	0.135844	0.0903475	0.100091	0.130537	0.165054	0.152601
85.872	0.143488	0.0904025	0.0808067	0.0806806	0.116878	0.0926307	0.111843	0.0939199	0.107958	0.0970722	0.110504	0.103681	0.116583	0.198862	0.122128	0.0862784	0.12304	0.0774451	0.110775	0.0704875	0.154889	0.134868	0.148411	0.0767274	0.174564	0.163319	0.192358	0.114561	0.08045	0.0850993	0.1237	0.145906	0.150475	0.107719	0.081182	0.156138	0.139329	0.130289	0.101177	0.128333	0.101177	0.101877	0.136192	0.16162	0.163375
90.874	0.146885	0.0896561	0.0859759	0.0831058	0.119777	0.0854803	0.114725	0.087087	0.107569	0.103841	0.10721	0.10876	0.109627	0.208496	0.121254	0.0908086	0.133584	0.0764814	0.118724	0.0770955	0.151787	0.142246	0.147139	0.0755312	0.189212	0.171309	0.208036	0.107787	0.0693047	0.0879077	0.133157	0.16028	0.161698	0.109471	0.0915568	0.152888	0.136362	0.130506	0.107545	0.138009	0.097568	0.11063	0.147222	0.16835	0.167406
95.876	0.154422	0.0896196	0.0921326	0.0829219	0.126471	0.102103	0.112374	0.0938481	0.115275	0.101307	0.101975	0.107727	0.121724	0.203803	0.11508	0.0795812	0.135143	0.079455	0.121668	0.0727889	0.145541	0.141801	0.152751	0.0705037	0.19426	0.174078	0.214666	0.121129	0.0643558	0.0954035	0.137443	0.152135	0.159447	0.114474	0.0851531	0.167791	0.138782	0.130533	0.110247	0.12681	0.10158	0.11567	0.154285	0.167839	0.178543
100.875	0.147323	0.0930326	0.0891439	0.0871049	0.136328	0.0947042	0.119754	0.0897005	0.109702	0.101905	0.107659	0.108694	0.126825	0.210446	0.130622	0.0866647	0.138149	0.0751019	0.126378	0.0700323	0.14777	0.148622	0.164983	0.0799485	0.194355	0.162562	0.219679	0.129402	0.0814107	0.093417	0.140017	0.163738	0.158184	0.122101	0.0917113	0.173444	0.15326	0.131631	0.107025	0.127489	0.102004	0.118708	0.155583	0.171875	0.178531
105.877	0.140067	0.0971456	0.0823431	0.0856005	0.131533	0.119342	0.11322	0.0878151	0.119996	0.103509	0.105345	0.118966	0.130846	0.211134	0.131059	0.0889418	0.132356	0.082043	0.138117	0.0634816	0.166663	0.152469	0.165093	0.0750173	0.198233	0.164198	0.210721	0.127548	0.0834426	0.0911991	0.132707	0.153683	0.154332	0.129137	0.0862505	0.186909	0.151675	0.137001	0.110742	0.139717	0.0911691	0.117151	0.146626	0.17229	0.181164
110.878	0.14294	0.103303	0.085444	0.0901947	0.124578	0.112853	0.112712	0.0928291	0.12837	0.114394	0.116407	0.11572	0.134951	0.198761	0.133985	0.0793977	0.149076	0.0872337	0.148491	0.0660265	0.155654	0.155758	0.145073	0.0836832	0.211184	0.172421	0.22023	0.128476	0.0811182	0.0980364	0.14576	0.170968	0.153011	0.127561	0.103893	0.180208	0.142781	0.125429	0.106659	0.140998	0.105594	0.128151	0.154538	0.176996	0.179642
115.878	0.141825	0.0972238	0.0910641	0.0885296	0.138133	0.122934	0.116693	0.0849213	0.130636	0.111075	0.116933	0.120658	0.135315	0.199864	0.136582	0.0877086	0.151498	0.0882049	0.13831	0.0671091	0.154881	0.161422	0.166839	0.0833765	0.221104	0.158986	0.228064	0.128611	0.0880041	0.103331	0.14277	0.168421	0.142033	0.130084	0.0991607	0.167376	0.139405	0.135035	0.112076	0.15234	0.102896	0.11584	0.165222	0.176561	0.188883
120.88	0.142294	0.0925216	0.0881743	0.0886074	0.144453	0.111764	0.123639	0.0996104	0.124605	0.116636	0.113762	0.123077	0.133753	0.190616	0.134075	0.0879592	0.138464	0.0807961	0.121074	0.0688336	0.174613	0.160253	0.16633	0.0817564	0.215455	0.162191	0.241636	0.124665	0.0939326	0.101649	0.145555	0.171316	0.149522	0.126327	0.087504	0.181607	0.148217	0.141275	0.111333	0.161523	0.118411	0.129369	0.171638	0.187121	0.188994
125.881	0.153883	0.10527	0.0940826	0.0890381	0.140804	0.10759	0.127693	0.0982597	0.135431	0.121775	0.121517	0.107833	0.133368	0.204913	0.133637	0.0916586	0.132216	0.0905174	0.122634	0.0724303	0.163526	0.148007	0.160122	0.0868363	0.227737	0.168056	0.242539	0.137086	0.0905711	0.0954272	0.162255	0.166954	0.15408	0.131181	0.0859671	0.189482	0.144119	0.14002	0.10822	0.158469	0.113018	0.126647	0.172027	0.201543	0.192984
Time [s]	bleach cyto	bleach cyto	bleach cyto	bleach cyto	bleach cyto	bleach cyto	bleach cyto	bleach cyto	bleach cyto	bleach cyto	bleach cyto	bleach cyto	bleach cyto	bleach cyto	bleach cyto	bleach cyto	bleach cyto	bleach cyto	bleach cyto	bleach cyto	bleach cyto	bleach cyto	bleach cyto	bleach cyto	bleach cyto	bleach cyto	bleach cyto	bleach cyto	bleach cyto	bleach cyto	bleach cyto	bleach cyto	bleach cyto	bleach cyto	bleach cyto	bleach cyto	bleach cyto	bleach cyto	bleach cyto	bleach cyto	bleach cyto	bleach cyto	bleach cyto	bleach cyto	bleach cyto
0	1	1	1	1	1	1	1	1	1	1	1	1	1	1	1	1	1	1	1	1	1	1	1	1	1	1	1	1	1	1	1	1	1	1	1	1	1	1	1	1	1	1	1	1	1
1.878	0.580668	0.529497	0.492459	0.498143	0.41599	0.400316	0.420897	0.558354	0.493458	0.53467	0.456808	0.363271	0.711978	0.536396	0.606157	0.289285	0.579497	0.472429	0.596053	0.316459	0.365183	0.341776	0.633404	0.55434	0.567026	0.434339	0.496223	0.546727	0.431999	0.431557	0.605996	0.645203	0.472068	0.634903	0.573023	0.440715	0.477783	0.362936	0.620962	0.479164	0.466647	0.560289	0.455893	0.399301	0.457601
2.85	0.630989	0.615198	0.57026	0.513199	0.461893	0.425677	0.476303	0.639893	0.533475	0.558421	0.565204	0.412292	0.764579	0.582727	0.657997	0.325204	0.640253	0.520435	0.660914	0.345638	0.421679	0.394842	0.701809	0.651394	0.616664	0.483513	0.592247	0.634364	0.464123	0.505388	0.689826	0.765119	0.541515	0.71928	0.591468	0.503213	0.556963	0.371784	0.710406	0.503172	0.519675	0.5872	0.51694	0.477108	0.527678
3.851	0.648258	0.657299	0.593216	0.532923	0.499025	0.457589	0.488492	0.657121	0.582468	0.60805	0.582353	0.426586	0.799896	0.581866	0.677501	0.353671	0.645746	0.527585	0.711171	0.366019	0.454426	0.405841	0.720812	0.672456	0.640096	0.483266	0.619075	0.585647	0.473492	0.526142	0.737289	0.766652	0.575109	0.769389	0.606191	0.547701	0.574391	0.402325	0.711684	0.51877	0.52445	0.618251	0.537048	0.486011	0.534789
4.852	0.636289	0.63437	0.624616	0.519746	0.487977	0.446615	0.472155	0.640181	0.573247	0.578656	0.585462	0.434692	0.784393	0.599979	0.696137	0.33322	0.661015	0.534578	0.740674	0.36581	0.461169	0.405224	0.709013	0.695674	0.62471	0.457512	0.61617	0.635993	0.473705	0.53186	0.762405	0.720319	0.554979	0.757706	0.634211	0.55416	0.59048	0.423643	0.737163	0.520041	0.576414	0.602936	0.529924	0.507611	0.517188
5.853	0.639319	0.661675	0.604045	0.542469	0.468449	0.434882	0.46311	0.657726	0.578216	0.56395	0.559236	0.432455	0.801132	0.580895	0.683304	0.367343	0.637071	0.523693	0.784186	0.387789	0.460828	0.397645	0.72034	0.674844	0.623455	0.480754	0.613082	0.619773	0.478139	0.526952	0.759882	0.764193	0.553871	0.811043	0.605026	0.566043	0.58859	0.430868	0.722148	0.520572	0.587	0.59562	0.547236	0.465017	0.507317
10.86	0.703207	0.695136	0.644817	0.599115	0.512807	0.494849	0.498866	0.715192	0.606478	0.59732	0.619999	0.45843	0.856219	0.60658	0.718369	0.402044	0.707927	0.562582	0.806948	0.398902	0.498936	0.406792	0.800089	0.762172	0.670035	0.512627	0.63935	0.682434	0.520282	0.556638	0.727996	0.715822	0.616525	0.826286	0.677622	0.624246	0.615978	0.423443	0.776565	0.563839	0.561346	0.619722	0.581179	0.528719	0.565955
15.861	0.682072	0.698811	0.613582	0.626439	0.500876	0.479817	0.494844	0.699907	0.635086	0.612082	0.591492	0.473913	0.851891	0.629861	0.726811	0.379167	0.685751	0.569799	0.825767	0.399861	0.484101	0.401292	0.782611	0.727795	0.666047	0.541264	0.639564	0.663823	0.537743	0.577379	0.762031	0.733	0.589587	0.776079	0.633657	0.624847	0.665101	0.42178	0.67763	0.599753	0.532866	0.667404	0.593832	0.548439	0.56404
20.862	0.675645	0.682276	0.651761	0.598398	0.480684	0.463661	0.475213	0.709294	0.614944	0.633872	0.637983	0.464648	0.79864	0.605553	0.734842	0.379076	0.688446	0.582047	0.766104	0.410408	0.473469	0.371338	0.767825	0.732913	0.68097	0.522882	0.636464	0.676436	0.547192	0.532343	0.777184	0.794531	0.615813	0.822609	0.636214	0.649291	0.639614	0.451197	0.727698	0.566821	0.563018	0.708326	0.584319	0.556116	0.600085
25.863	0.665984	0.719708	0.629688	0.627495	0.505624	0.483334	0.511558	0.701171	0.599379	0.64967	0.610119	0.473766	0.779057	0.628253	0.722455	0.353176	0.67781	0.571233	0.792755	0.409374	0.472142	0.393945	0.764464	0.761386	0.716218	0.498116	0.662501	0.660594	0.558712	0.544301	0.771388	0.785733	0.573486	0.769043	0.613327	0.682909	0.605173	0.422214	0.743925	0.579789	0.497085	0.695921	0.584874	0.575419	0.608178
30.864	0.678348	0.700535	0.592341	0.622665	0.510707	0.493934	0.478054	0.701699	0.628034	0.636138	0.602019	0.50352	0.800148	0.653923	0.72989	0.365354	0.648804	0.57484	0.806542	0.40666	0.454512	0.379203	0.725936	0.733448	0.703189	0.514021	0.679052	0.665629	0.551011	0.530226	0.762879	0.756284	0.544852	0.786706	0.603777	0.695211	0.674469	0.468029	0.715709	0.558118	0.522489	0.668725	0.594172	0.554478	0.574738
35.864	0.699152	0.688248	0.615136	0.633652	0.467007	0.477727	0.484566	0.716262	0.655217	0.620638	0.616163	0.500902	0.788768	0.656908	0.74347	0.360679	0.677761	0.576466	0.760087	0.441189	0.469357	0.408768	0.734483	0.749688	0.69852	0.494443	0.703428	0.641718	0.556914	0.526298	0.706329	0.796785	0.540493	0.73172	0.638591	0.683676	0.653512	0.43259	0.717966	0.588851	0.591771	0.653961	0.582509	0.560861	0.606794
40.866	0.66782	0.705481	0.590973	0.623361	0.469433	0.497988	0.469227	0.694535	0.623307	0.655155	0.611597	0.481029	0.777977	0.645158	0.732704	0.397196	0.654754	0.582809	0.888297	0.426079	0.503075	0.39658	0.731552	0.726537	0.717211	0.492534	0.674485	0.649283	0.556666	0.544844	0.715229	0.765434	0.551669	0.828638	0.605513	0.688333	0.664106	0.431458	0.769832	0.582672	0.565809	0.663931	0.575945	0.544028	0.617346
45.867	0.650956	0.691728	0.637976	0.608904	0.461501	0.493916	0.494952	0.672058	0.615227	0.630964	0.573389	0.477273	0.822434	0.631869	0.733214	0.370484	0.652946	0.512856	0.829126	0.431521	0.4805	0.384144	0.730956	0.686997	0.759135	0.482992	0.682059	0.6439	0.545356	0.527028	0.711382	0.755874	0.554558	0.788109	0.628342	0.67816	0.645246	0.4335	0.73978	0.5688	0.580956	0.675928	0.574391	0.553563	0.578416
50.867	0.63707	0.717221	0.617525	0.638264	0.471299	0.50941	0.496007	0.702701	0.62658	0.618283	0.572906	0.482866	0.790803	0.633028	0.740276	0.346485	0.652405	0.554631	0.868964	0.434807	0.485601	0.403737	0.752458	0.680421	0.709576	0.454977	0.677343	0.691863	0.538917	0.539816	0.708733	0.719185	0.544049	0.78217	0.612643	0.676138	0.637272	0.450937	0.711021	0.53533	0.560144	0.644279	0.569119	0.544396	0.601913
55.868	0.654639	0.689378	0.615527	0.608809	0.467759	0.521408	0.507335	0.724032	0.552347	0.628659	0.591506	0.492193	0.750241	0.657608	0.719033	0.373338	0.63801	0.552848	0.903133	0.451787	0.494878	0.413182	0.789277	0.693869	0.707052	0.478413	0.685099	0.643481	0.542491	0.579045	0.76435	0.730378	0.575844	0.799039	0.627927	0.653955	0.618811	0.461926	0.741519	0.532721	0.607237	0.681233	0.592208	0.57983	0.606974
60.868	0.662907	0.682795	0.623054	0.652546	0.493561	0.538672	0.500829	0.698776	0.633999	0.605508	0.598665	0.503008	0.730899	0.613124	0.734478	0.387209	0.660853	0.548141	0.885937	0.461845	0.554891	0.414462	0.770275	0.686925	0.691787	0.485339	0.692559	0.637287	0.531074	0.546831	0.749504	0.754308	0.572981	0.774418	0.638435	0.683904	0.628542	0.44418	0.716063	0.506486	0.54895	0.644093	0.609373	0.581739	0.627667
65.87	0.652542	0.677443	0.619069	0.631583	0.490248	0.529484	0.485436	0.705762	0.643131	0.628578	0.615664	0.504323	0.747126	0.602967	0.769167	0.367255	0.666866	0.58159	0.853459	0.452217	0.523558	0.414726	0.780562	0.691022	0.698845	0.468689	0.714792	0.62606	0.540019	0.549978	0.763754	0.682678	0.583872	0.773836	0.628649	0.641871	0.609126	0.459631	0.685797	0.536697	0.53835	0.675124	0.579362	0.569826	0.602371
70.871	0.641508	0.698496	0.615921	0.660091	0.471543	0.497853	0.497811	0.693686	0.649834	0.621379	0.628982	0.495349	0.725561	0.650931	0.749802	0.361204	0.678419	0.592706	0.8784	0.428405	0.512058	0.434739	0.785355	0.692962	0.716833	0.500503	0.693394	0.605078	0.512985	0.522402	0.799344	0.732214	0.575738	0.758978	0.642181	0.623198	0.618443	0.437997	0.704401	0.560495	0.588092	0.645778	0.567402	0.566715	0.594298
75.871	0.642046	0.687006	0.596901	0.619313	0.476999	0.504062	0.475142	0.695799	0.625632	0.602323	0.575636	0.509066	0.700365	0.655092	0.756782	0.390211	0.689728	0.568568	0.926811	0.427132	0.489263	0.419577	0.825496	0.705609	0.680428	0.487483	0.705521	0.629278	0.506859	0.524983	0.81359	0.725399	0.579073	0.756061	0.623362	0.624261	0.632872	0.429603	0.720302	0.520984	0.566085	0.622486	0.574866	0.556047	0.655782
80.873	0.658297	0.679548	0.578712	0.623741	0.477468	0.521368	0.49636	0.685043	0.648738	0.596526	0.609753	0.473312	0.730834	0.645246	0.716588	0.375715	0.664443	0.525251	0.852921	0.42097	0.507006	0.425564	0.821007	0.7204	0.677275	0.465608	0.713876	0.623038	0.511095	0.496021	0.828625	0.741164	0.576017	0.768049	0.622433	0.624501	0.63085	0.439907	0.695274	0.531719	0.591644	0.667089	0.569993	0.553068	0.595119
85.872	0.648014	0.649095	0.577179	0.624744	0.489352	0.503464	0.482026	0.705233	0.626411	0.607489	0.625706	0.502918	0.708148	0.61913	0.740914	0.413035	0.663811	0.547003	0.920269	0.408806	0.50459	0.409389	0.836738	0.704393	0.708897	0.49085	0.697347	0.617007	0.498838	0.512094	0.825245	0.743305	0.570395	0.734577	0.63078	0.657239	0.588638	0.460577	0.657602	0.554497	0.616234	0.609888	0.583813	0.542267	0.622454
90.874	0.635167	0.660858	0.617711	0.611942	0.461261	0.526543	0.529023	0.69388	0.595931	0.611661	0.610324	0.513906	0.708451	0.64894	0.734519	0.391781	0.673424	0.565042	0.890067	0.415307	0.505306	0.432682	0.805679	0.709917	0.733475	0.495747	0.722121	0.632196	0.511076	0.494066	0.864495	0.681304	0.602461	0.755499	0.598109	0.666801	0.597063	0.435673	0.704321	0.545912	0.662403	0.626686	0.537144	0.52327	0.613014
95.876	0.66408	0.654483	0.62837	0.630642	0.462844	0.518925	0.494655	0.668823	0.609196	0.611267	0.637309	0.490826	0.702616	0.661194	0.73783	0.403621	0.664971	0.566695	0.884463	0.42316	0.529553	0.42256	0.798197	0.688714	0.716962	0.499994	0.721224	0.626778	0.490937	0.514081	0.834407	0.71403	0.576277	0.742653	0.649171	0.644045	0.599152	0.445727	0.647334	0.544565	0.600059	0.619263	0.518953	0.549298	0.623136
100.875	0.624207	0.646561	0.565037	0.606826	0.480482	0.521696	0.516505	0.712146	0.647454	0.604086	0.572992	0.47781	0.706622	0.673597	0.724781	0.419369	0.670258	0.565073	0.859614	0.416917	0.533688	0.431453	0.814849	0.718222	0.706289	0.490282	0.696411	0.641136	0.490805	0.501264	0.843795	0.664818	0.583725	0.710655	0.635094	0.646216	0.62231	0.446103	0.69617	0.559478	0.593505	0.630916	0.530806	0.557926	0.603138
105.877	0.650916	0.658802	0.575135	0.616507	0.498733	0.487655	0.527517	0.709858	0.614228	0.586144	0.616291	0.498279	0.697974	0.696756	0.68872	0.399789	0.678222	0.573588	0.823147	0.411493	0.494137	0.435384	0.784001	0.67798	0.712721	0.484237	0.700206	0.654741	0.495537	0.520155	0.798393	0.659982	0.610245	0.731826	0.664398	0.663242	0.604377	0.430835	0.597328	0.541896	0.552297	0.650288	0.544926	0.540221	0.571095
110.878	0.641411	0.625456	0.551587	0.596593	0.498237	0.502513	0.507982	0.697767	0.607924	0.587679	0.573157	0.483265	0.727977	0.67782	0.706679	0.385075	0.6688	0.58943	0.81938	0.410436	0.493461	0.446741	0.831875	0.689895	0.697665	0.486637	0.720442	0.645373	0.50244	0.5152	0.796675	0.688791	0.608792	0.728629	0.656315	0.709567	0.547532	0.451289	0.662052	0.527571	0.531129	0.653937	0.573672	0.554567	0.593447
115.878	0.648055	0.650539	0.531607	0.601757	0.439876	0.490636	0.50623	0.705331	0.62797	0.60502	0.625704	0.469472	0.699165	0.663587	0.683439	0.403466	0.65241	0.573168	0.835233	0.39551	0.502258	0.444526	0.767759	0.676186	0.705578	0.473869	0.71791	0.654635	0.500859	0.499795	0.827565	0.644252	0.580064	0.760168	0.623983	0.715812	0.612245	0.447634	0.634307	0.512608	0.544292	0.622648	0.576348	0.570125	0.605943
120.88	0.656559	0.637087	0.574375	0.575968	0.464723	0.488155	0.508777	0.710321	0.571866	0.599695	0.597733	0.495202	0.680441	0.671555	0.686112	0.37684	0.661689	0.584118	0.821154	0.397075	0.478737	0.436345	0.785722	0.692547	0.756583	0.471097	0.69461	0.635094	0.508868	0.490006	0.817206	0.628083	0.597615	0.687763	0.605344	0.729474	0.573412	0.412517	0.628534	0.523947	0.555562	0.617985	0.550626	0.511167	0.583361
125.881	0.633059	0.656606	0.62322	0.599078	0.489647	0.488632	0.520257	0.702838	0.605034	0.607961	0.609718	0.488297	0.638126	0.659235	0.680356	0.403064	0.648188	0.61079	0.862237	0.381347	0.458641	0.40053	0.782028	0.702294	0.738213	0.456687	0.734895	0.654416	0.508596	0.49477	0.813689	0.653004	0.604967	0.698766	0.637586	0.702221	0.581964	0.4779	0.721039	0.554986	0.561611	0.621745	0.586965	0.554986	0.571915

## Sheet: WT 2
Time [s]	FB		HB
0	1	0	1	0
1.935	0.045202	0.00953066	0.497416	0.082567
2.906	0.0505298	0.0109489	0.557356	0.0944435
3.908	0.0535236	0.0108693	0.577009	0.0948479
4.91	0.0556236	0.0116647	0.578681	0.0949347
5.91	0.0572103	0.0128494	0.576847	0.0994207
10.916	0.0664833	0.0142441	0.615031	0.100682
15.918	0.0720741	0.0161538	0.612995	0.0936296
20.92	0.0772078	0.0170496	0.617901	0.103708
25.919	0.0816825	0.0189281	0.617514	0.101405
30.921	0.0856544	0.0209732	0.613959	0.097009
35.922	0.0886489	0.0222666	0.617056	0.09675
40.922	0.0928921	0.0224436	0.616294	0.0995077
45.924	0.0959649	0.0248319	0.608044	0.0981061
50.925	0.100155	0.0256933	0.607378	0.0940745
55.926	0.103186	0.0270418	0.615167	0.0940998
60.926	0.105237	0.027312	0.615683	0.0901307
65.927	0.108296	0.0283742	0.613245	0.0903382
70.927	0.112641	0.0280444	0.61551	0.0935908
75.929	0.115122	0.0322636	0.611107	0.0997019
80.93	0.117735	0.0333463	0.609676	0.099848
85.93	0.11976	0.0322728	0.609516	0.0967484
90.932	0.12309	0.0353253	0.61333	0.0983803
95.933	0.124992	0.0362779	0.610224	0.0950916
100.933	0.128149	0.0365491	0.608746	0.0944738
105.935	0.129067	0.0369078	0.604824	0.0906601
110.934	0.131811	0.035969	0.60561	0.0939797
115.936	0.133288	0.0366581	0.602346	0.0951757
120.938	0.13482	0.0382862	0.596491	0.0960561
125.937	0.136698	0.0394123	0.607252	0.0948437

## Sheet: m1 1
Time [s]	NMuMG CRD AVL EGFP rep3 01.txt	NMuMG CRD AVL EGFP rep3 02.txt	NMuMG CRD AVL EGFP rep3 03.txt	NMuMG CRD AVL EGFP rep3 04.txt	NMuMG CRD AVL EGFP rep3 05.txt	NMuMG CRD AVL EGFP rep3 06.txt	NMuMG CRD AVL EGFP rep3 07.txt	NMuMG CRD AVL EGFP rep3 08.txt	NMuMG CRD AVL EGFP rep3 09.txt	NMuMG CRD AVL EGFP rep3 10.txt	NMuMG CRD AVL EGFP rep3 11.txt	NMuMG CRD AVL EGFP rep3 12.txt	NMuMG CRD AVL EGFP rep3 13.txt	NMuMG CRD AVL EGFP rep3 14.txt	NMuMG CRD AVL EGFP rep3 15.txt	NMuMG CRD AVL EGFP-C1 rep2 01.txt	NMuMG CRD AVL EGFP-C1 rep2 02.txt	NMuMG CRD AVL EGFP-C1 rep2 03.txt	NMuMG CRD AVL EGFP-C1 rep2 04.txt	NMuMG CRD AVL EGFP-C1 rep2 05.txt	NMuMG CRD AVL EGFP-C1 rep2 06.txt	NMuMG CRD AVL EGFP-C1 rep2 07.txt	NMuMG CRD AVL EGFP-C1 rep2 08.txt	NMuMG CRD AVL EGFP-C1 rep2 09.txt	NMuMG CRD AVL EGFP-C1 rep2 10.txt	NMuMG CRD AVL EGFP-C1 rep2 11.txt	NMuMG CRD AVL EGFP-C1 rep2 12.txt	NMuMG CRD AVL EGFP-C1 rep2 13.txt	NMuMG CRD AVL EGFP-C1 rep2 14.txt	NMuMG CRD AVL EGFP-C1 rep2 15.txt	NMuMG CRD AVL GFP rep1 01.txt	NMuMG CRD AVL GFP rep1 02.txt	NMuMG CRD AVL GFP rep1 03.txt	NMuMG CRD AVL GFP rep1 04.txt	NMuMG CRD AVL GFP rep1 05.txt	NMuMG CRD AVL GFP rep1 06.txt	NMuMG CRD AVL GFP rep1 07.txt	NMuMG CRD AVL GFP rep1 08.txt	NMuMG CRD AVL GFP rep1 09.txt	NMuMG CRD AVL GFP rep1 10.txt	NMuMG CRD AVL GFP rep1 11.txt	NMuMG CRD AVL GFP rep1 12.txt	NMuMG CRD AVL GFP rep1 13.txt	NMuMG CRD AVL GFP rep1 14.txt	NMuMG CRD AVL GFP rep1 15.txt
0	1	1	1	1	1	1	1	1	1	1	1	1	1	1	1	1	1	1	1	1	1	1	1	1	1	1	1	1	1	1	1	1	1	1	1	1	1	1	1	1	1	1	1	1	1
1.793	0.29177	0.293895	0.291761	0.249701	0.40085	0.335611	0.290202	0.376678	0.398381	0.415654	0.461308	0.329657	0.413251	0.406951	0.380143	0.370571	0.372627	0.279305	0.29053	0.362159	0.310896	0.299842	0.406649	0.304152	0.404045	0.344694	0.226749	0.292258	0.259401	0.29317	0.390713	0.319022	0.491116	0.357595	0.270197	0.334771	0.287311	0.288929	0.414964	0.368502	0.419587	0.323479	0.381151	0.277497	0.364542
2.764	0.4406	0.428463	0.535103	0.399392	0.540017	0.504877	0.451679	0.534867	0.578046	0.600545	0.645827	0.537455	0.583807	0.549858	0.561667	0.517191	0.551442	0.473488	0.455941	0.510926	0.494609	0.541473	0.558083	0.504117	0.536316	0.534129	0.422319	0.424772	0.393337	0.474621	0.582268	0.487913	0.719401	0.568731	0.415609	0.484105	0.487592	0.479054	0.573675	0.557777	0.57029	0.650164	0.540986	0.444986	0.573445
3.766	0.546006	0.535485	0.670534	0.516347	0.654621	0.626971	0.535918	0.644682	0.702192	0.698528	0.758894	0.66968	0.698897	0.665219	0.645719	0.631593	0.617383	0.563652	0.591577	0.625022	0.598766	0.638816	0.681923	0.616469	0.672523	0.611864	0.536731	0.490706	0.499169	0.547827	0.698871	0.589818	0.778791	0.703988	0.523323	0.584655	0.615009	0.606854	0.684206	0.662527	0.672806	0.785956	0.650155	0.581516	0.660368
4.768	0.621937	0.580342	0.713342	0.58778	0.677566	0.695659	0.605579	0.689743	0.776964	0.776539	0.826494	0.739977	0.717625	0.74542	0.735335	0.722608	0.708619	0.673701	0.633054	0.69885	0.737532	0.730212	0.759886	0.68426	0.73298	0.693069	0.620708	0.590183	0.580457	0.64168	0.755169	0.643615	0.85614	0.788765	0.588817	0.67275	0.707165	0.677606	0.742535	0.75129	0.746258	0.860094	0.723976	0.662277	0.749994
5.768	0.652571	0.677711	0.780263	0.641269	0.726768	0.747241	0.675336	0.716252	0.782776	0.792081	0.849053	0.787518	0.789354	0.809026	0.759063	0.730651	0.7368	0.744044	0.667665	0.761545	0.780678	0.806451	0.794334	0.748845	0.801127	0.732976	0.673627	0.627239	0.671755	0.664788	0.787981	0.732149	0.879337	0.844669	0.644166	0.735163	0.732979	0.733755	0.800422	0.804531	0.778614	0.900376	0.789344	0.733817	0.775566
10.777	0.834394	0.832852	0.892421	0.796853	0.861919	0.875032	0.822396	0.853233	0.900639	0.888007	0.965807	0.916792	0.906743	0.932535	0.921732	0.875984	0.863505	0.863223	0.855882	0.817716	0.917241	0.929442	0.859998	0.831519	0.917735	0.862003	0.777132	0.748951	0.820603	0.824204	0.878745	0.874163	0.986102	0.950977	0.808568	0.887031	0.902327	0.783719	0.905547	0.94741	0.878203	0.971417	0.910866	0.851016	0.894096
15.776	0.914414	0.905124	0.960136	0.838171	0.904658	0.939586	0.855702	0.85632	0.948676	0.972839	0.978733	0.944663	0.94791	0.958356	0.948761	0.876257	0.937106	0.928697	0.919559	0.872207	0.952223	0.930547	0.874611	0.886301	0.964765	0.887017	0.810961	0.813086	0.871842	0.936218	0.890444	0.870188	0.972858	0.982878	0.892747	0.940461	0.947184	0.899359	0.942566	0.953956	0.903764	0.966128	0.979049	0.893137	0.923439
20.778	0.94833	0.965932	0.951627	0.882946	0.933926	0.94255	0.899008	0.867917	0.943164	0.98823	1.01839	0.956097	0.99062	0.976133	0.964769	0.872994	0.90316	0.945184	0.971088	0.92432	0.940717	0.950117	0.9583	0.864964	0.974899	0.935341	0.848734	0.819616	0.899021	0.925284	0.913772	0.88626	1.01503	1.00205	0.911464	0.973521	0.946699	0.933108	0.989537	0.996213	0.961557	1.02013	0.996378	0.906788	0.955482
25.779	0.942819	0.990508	0.985454	0.889517	0.920132	0.95666	0.934231	0.888081	0.915869	0.978728	0.987898	0.907425	1.0245	0.968219	0.99022	0.922281	0.940011	0.954131	1.00102	0.95369	0.933294	0.982411	0.944734	0.876994	0.983097	0.965574	0.825348	0.836238	0.889195	0.969692	0.912694	0.925301	1.02338	0.989874	0.958369	0.969689	0.987866	0.984607	1.00683	0.996521	0.984939	0.984008	1.05627	0.93072	0.922065
30.779	0.940152	1.00877	0.95632	0.950173	0.923252	0.960231	0.944466	0.889644	0.968967	1.00477	1.03214	0.927214	1.03573	1.0045	0.982574	0.891082	0.95525	0.986436	0.967603	0.953047	0.924601	0.964218	0.956176	0.91269	0.961402	0.984268	0.903662	0.878219	0.91357	0.940183	0.935391	0.939702	0.987739	1.02228	0.952185	0.983899	1.01416	1.00162	0.974985	1.00095	0.980472	0.986554	1.06358	0.933824	0.926934
35.781	0.968604	1.01422	0.991843	0.935731	0.948348	0.950065	0.919889	0.834827	0.965683	1.00884	0.990159	0.917439	1.02486	0.997603	0.981264	0.946815	0.966515	0.988284	1.00783	0.97296	0.965317	0.964565	0.920759	0.89178	0.981811	0.971348	0.904083	0.867941	0.905944	0.99505	0.931682	0.927274	0.984307	1.00382	0.951147	0.964141	1.03788	1.01577	0.981241	1.00209	0.994433	1.02331	1.08217	0.941684	0.959166
40.78	1.01453	1.04821	0.959868	0.926076	0.979305	0.964954	0.94294	0.887073	0.954001	0.999228	1.00397	0.934629	1.0472	1.01189	1.0174	0.927477	0.931837	0.968513	1.03646	0.997894	0.96572	0.975528	0.977902	0.897285	0.977726	0.926858	0.892213	0.86926	0.839255	0.9801	0.951948	0.902241	1.00376	1.0214	0.954795	0.960676	0.984993	1.00881	0.974802	0.979295	0.984223	0.987451	1.07762	0.938755	0.937443
45.782	0.993963	1.0623	0.987431	0.956074	0.949399	0.943091	0.927675	0.879801	0.953325	0.991015	1.00701	0.932722	1.03004	1.02111	1.03573	0.898699	0.965197	1.00273	0.999762	0.970856	1.0026	0.989692	0.955351	0.866769	0.999404	0.92365	0.893793	0.878795	0.901399	0.969977	0.967964	0.935616	1.00239	1.03558	0.982093	0.978354	0.985905	0.970559	0.971235	1.01334	1.00092	1.02497	1.08625	0.913059	0.956471
50.782	1.00975	1.04012	1.00188	0.938547	0.990951	0.979463	0.931873	0.895789	0.950261	1.00442	1.04909	0.960294	1.04114	1.00993	1.00969	0.900978	0.942878	0.979217	1.00278	1.02197	1.01976	0.952738	0.932996	0.872701	1.02428	0.997344	0.905842	0.814886	0.878106	0.946217	0.958386	0.907727	1.01173	1.04845	0.945123	1.00533	1.06326	0.973515	0.985326	0.997268	1.01302	1.01393	1.09168	0.933057	0.929423
55.783	0.989814	1.03669	1.00053	0.965004	0.968354	0.984481	0.985578	0.927993	0.968006	1.00764	1.03882	0.922966	1.05282	1.00362	1.03285	0.932295	0.966801	0.973817	1.0079	0.995275	1.01737	0.982767	0.987387	0.847158	1.03539	1.02517	0.872674	0.834078	0.901158	0.991055	0.970241	0.952318	0.99028	1.04552	0.95846	0.988968	1.02229	0.991612	0.98704	1.02469	0.991424	1.01329	1.10759	0.905375	0.968735
60.785	0.972424	1.06754	0.974432	0.972544	1.00614	0.995958	0.926115	0.90106	0.975119	1.0112	0.980028	0.975783	1.13005	1.03778	1.01959	0.922614	0.945952	1.02862	1.00172	0.969136	1.07715	0.953258	0.996377	0.868101	1.02314	1.02122	0.842038	0.86038	0.9286	1.0381	0.951605	0.959326	1.00063	1.04781	0.967351	1.0027	1.03581	1.03803	0.992733	1.01598	0.982847	0.988037	1.09198	0.92802	0.94166
65.785	0.983188	1.06412	0.987716	0.96395	1.00247	0.986861	0.946792	0.899821	0.955181	1.02971	1.01641	0.945693	1.08837	1.0259	1.03642	0.933371	0.974853	0.974078	1.03661	0.981451	1.05848	0.981711	0.972498	0.913157	1.02631	0.971756	0.855362	0.803244	0.912088	0.95062	0.987833	0.918891	0.976148	1.07166	0.979478	0.973793	1.0181	1.05464	0.973665	1.00199	1.01381	0.994981	1.10219	0.924869	0.98563
70.786	0.985429	1.05336	0.999989	0.947051	1.01293	0.965611	0.985462	0.939617	0.996924	1.03947	1.02135	0.960818	1.07371	1.00178	1.02332	0.906915	0.934365	0.973412	1.01796	1.02887	1.04141	1.01618	0.913353	0.92609	1.031	0.916318	0.880989	0.8036	0.884198	0.947839	0.974541	0.950154	1.00436	1.06029	0.975743	1.0033	1.02135	1.07243	1.00798	1.06111	1.00156	1.03627	1.06772	0.958283	0.987435
75.788	1.02184	1.0852	0.986991	0.951422	0.997156	0.96218	1.00527	0.912134	0.974633	1.01541	1.01072	0.946525	1.11316	1.01249	1.02457	0.933584	0.929731	0.982705	0.969311	1.00088	1.08334	0.960006	0.950162	0.888109	1.05082	0.909392	0.862545	0.814	0.898348	0.958409	0.968995	0.94418	0.994883	1.03466	0.95684	0.987843	1.0303	1.07238	1.00341	1.02701	0.987071	1.00552	1.08768	0.913072	0.951173
80.788	0.991266	1.05228	0.978792	0.923933	0.97613	0.935822	1.06719	0.942662	0.979228	1.07288	0.987785	0.963529	1.0902	1.03888	1.02541	0.921697	0.961839	0.937798	1.00565	1.00047	1.04335	1.01448	0.984335	0.891358	1.07375	0.870981	0.882163	0.806393	0.953132	0.972114	0.966813	0.962039	0.981917	1.06215	1.00156	0.9804	1.00027	1.08971	0.993927	1.05644	0.999937	0.998824	1.06211	0.913112	0.974954
85.789	1.00423	1.03933	0.950807	0.914933	0.995973	0.976218	1.0336	0.915643	0.975886	1.03202	1.01044	0.971228	1.09067	1.04248	1.05457	0.91847	0.927791	0.942006	0.985522	1.01876	1.04386	1.00288	0.945368	0.900172	1.06663	0.931718	0.879192	0.805509	0.894396	0.986713	0.989998	0.955122	0.955731	1.07127	0.944614	0.946632	1.0309	1.0892	1.0204	1.04743	1.03007	1.01113	1.08261	0.93563	0.96909
90.79	0.958778	1.05431	0.983685	0.943659	0.983657	0.978397	1.07333	0.912575	0.970666	1.04225	0.971319	0.99286	1.06267	1.01874	1.04199	0.961288	0.952893	0.955824	0.989734	1.00378	1.10189	0.986883	0.957923	0.877223	1.03021	0.947732	0.901197	0.781225	0.894537	0.995967	0.948457	0.949866	1.00783	1.0779	0.934454	0.967387	1.02533	1.02847	1.00581	1.03095	1.02096	0.981362	1.07321	0.952145	0.966141
95.791	0.983698	1.01266	0.981357	0.913356	0.997356	0.971222	1.03473	0.913653	0.967466	1.02393	0.996197	0.9754	1.0272	1.02486	1.03694	0.957132	0.915095	0.932217	1.00186	1.02691	1.0887	0.987705	0.949248	0.882843	1.02337	0.963036	0.917988	0.790555	0.931159	0.995063	0.953656	0.945098	0.942945	1.04259	0.987356	0.936539	1.0113	1.06635	1.00994	1.02807	0.981016	0.99885	1.03868	0.961542	0.949616
100.791	0.962163	1.02437	0.973938	0.899423	0.965637	0.984891	1.04427	0.938891	0.987751	1.00083	0.96611	0.94906	1.05335	1.04786	1.05984	0.926379	0.975365	0.956797	0.973969	1.01097	1.05142	0.99477	0.962232	0.857635	1.04161	0.914708	0.875129	0.792511	0.923882	0.977261	0.942801	0.985574	0.959367	1.04993	0.969734	0.954079	0.99833	1.11225	1.01051	0.979172	1.01422	0.996819	1.07296	0.952676	0.964742
105.793	0.968592	1.03975	0.973903	0.948284	0.981201	1.04167	1.03761	0.939193	0.949852	0.999805	0.94064	0.934225	1.01758	1.05318	1.05616	0.909312	0.944947	0.907014	0.966776	1.01883	1.03985	0.998829	0.947779	0.833467	1.08546	0.888079	0.85833	0.791847	0.925037	0.954884	0.933628	1.00132	0.979209	1.05782	0.977843	0.970109	0.978617	1.11382	0.987895	1.00612	0.987907	1.02576	1.03072	0.960995	0.983123
110.794	0.966322	1.05248	0.974049	0.915	0.964567	0.971626	1.05584	0.907849	0.929733	0.97718	0.908494	0.97326	1.04032	1.05419	1.0297	0.90328	0.94239	0.95145	0.979858	1.03241	0.994207	0.978223	0.973152	0.84139	1.07726	0.874872	0.857588	0.781816	0.946218	0.974659	0.938913	0.961713	0.994971	1.04521	0.958165	0.967919	0.973195	1.09217	1.00434	0.992041	1.02538	1.00253	1.0435	0.961392	0.995376
																															0.897672	0.954173	0.9793	1.04839	0.991838	0.934862	0.975451	1.08929	1.02347	1.02033	0.99937	1.03405	1.03234
																															0.917286	0.969689	1.00343	1.04426	1.01159	0.927101	1.01247	1.0988	0.98793	0.981874	0.98237	1.01586	1.03333
																															0.945557	0.979448	0.943477	1.07205	0.985902	0.961643	1.00818	1.09418	0.987553	0.984684	0.992124	1.03949	1.07524
Time [s]	bleach cyto	bleach cyto	bleach cyto	bleach cyto	bleach cyto	bleach cyto	bleach cyto	bleach cyto	bleach cyto	bleach cyto	bleach cyto	bleach cyto	bleach cyto	bleach cyto	bleach cyto	bleach cyto	bleach cyto	bleach cyto	bleach cyto	bleach cyto	bleach cyto	bleach cyto	bleach cyto	bleach cyto	bleach cyto	bleach cyto	bleach cyto	bleach cyto	bleach cyto	bleach cyto	bleach cyto	bleach cyto	bleach cyto	bleach cyto	bleach cyto	bleach cyto	bleach cyto	bleach cyto	bleach cyto	bleach cyto	bleach cyto	bleach cyto	bleach cyto	bleach cyto	bleach cyto
0	1	1	1	1	1	1	1	1	1	1	1	1	1	1	1	1	1	1	1	1	1	1	1	1	1	1	1	1	1	1	1	1	1	1	1	1	1	1	1	1	1	1	1	1	1
1.793	0.74867	0.579149	0.535362	0.743821	0.648867	0.438293	0.688428	0.729396	0.669266	0.700732	0.637444	0.595725	0.548155	0.545704	0.672498	0.707948	0.65715	0.62114	0.685205	0.583835	0.737511	0.571824	0.720932	0.714055	0.567842	0.54464	0.51642	0.640894	0.643896	0.704499	0.479774	0.562526	0.577434	0.449978	0.629612	0.651739	0.557471	0.566636	0.620433	0.639975	0.555263	0.65084	0.570555	0.578055	0.668431
2.764	0.763607	0.646793	0.627995	0.788465	0.680346	0.496087	0.745529	0.751372	0.759813	0.761547	0.742262	0.642364	0.671671	0.62582	0.707185	0.741564	0.726393	0.679306	0.771507	0.65671	0.748871	0.710029	0.739271	0.78961	0.587146	0.589344	0.643931	0.686438	0.689953	0.72774	0.547695	0.636111	0.673216	0.592912	0.658007	0.702112	0.617404	0.655352	0.687728	0.748452	0.665857	0.708642	0.629221	0.686043	0.68902
3.766	0.826578	0.6953	0.635921	0.725438	0.710597	0.571666	0.74855	0.817068	0.714349	0.7623	0.745138	0.698882	0.679565	0.688096	0.716563	0.744027	0.750638	0.753683	0.801933	0.699338	0.79999	0.741059	0.750652	0.75289	0.621467	0.620418	0.714877	0.778651	0.736255	0.761556	0.575373	0.694633	0.760862	0.693577	0.673326	0.753894	0.66658	0.697253	0.722829	0.744741	0.671257	0.775452	0.672596	0.682265	0.724937
4.768	0.768084	0.749797	0.679361	0.763471	0.77604	0.577549	0.794615	0.810516	0.750885	0.805028	0.751774	0.677546	0.666322	0.773828	0.765929	0.761291	0.721746	0.807625	0.772949	0.706922	0.871242	0.834935	0.792666	0.796754	0.660783	0.702918	0.706155	0.75822	0.754852	0.774794	0.61776	0.752633	0.76786	0.688449	0.68408	0.788303	0.684257	0.757054	0.766664	0.747203	0.770548	0.799978	0.704206	0.754915	0.762766
5.768	0.795456	0.769335	0.725749	0.819908	0.753322	0.624511	0.7871	0.847749	0.809239	0.813829	0.802235	0.754427	0.693248	0.752881	0.793739	0.779047	0.825443	0.787958	0.850137	0.788439	0.756993	0.838448	0.769058	0.802517	0.686853	0.695005	0.75789	0.811754	0.760021	0.781552	0.595529	0.728364	0.845694	0.693599	0.761283	0.802705	0.747598	0.786406	0.761581	0.73227	0.744837	0.842341	0.745283	0.719311	0.803484
10.777	0.829759	0.884582	0.83468	0.877912	0.824852	0.808844	0.887785	0.928948	0.907749	0.970273	0.908627	0.806268	0.817754	0.856165	0.844143	0.866704	0.822463	0.928131	0.916183	0.784314	0.910886	0.796942	0.830516	0.891182	0.776382	0.773236	0.880142	0.830854	0.82678	0.839919	0.755082	0.867499	0.870761	0.792789	0.837817	0.934476	0.799572	0.769635	0.889284	0.79976	0.831738	0.880399	0.859601	0.839698	0.876828
15.776	0.871818	0.925311	0.871413	0.955102	0.860671	0.800379	0.873661	0.911939	0.892234	1.03298	0.910783	0.844924	0.782989	0.884563	0.888759	0.914831	0.864078	0.939011	0.914358	0.884382	0.937712	0.817301	0.8681	0.927189	0.820152	0.824336	0.918412	0.866121	0.780604	0.869062	0.769329	0.867356	0.847114	0.854716	0.802912	0.944633	0.82908	0.899117	0.896933	0.877112	0.834397	0.896117	0.870096	0.921641	0.864551
20.778	0.971629	0.966243	0.889142	0.974911	0.853282	0.922462	0.879155	0.933236	0.90828	1.05231	0.913139	0.889356	0.814147	0.900197	0.919348	0.941227	0.840604	0.910664	0.952954	0.888769	0.933303	0.878234	0.857394	0.894485	0.808698	0.822452	0.904002	0.851741	0.871176	0.923375	0.779785	0.863425	0.826682	0.816129	0.813883	0.980881	0.917572	0.892983	0.932016	0.921693	0.868881	0.912689	0.87518	0.874094	0.897382
25.779	0.923722	0.884038	0.852884	0.956922	0.870704	0.842196	0.831711	0.939766	0.889072	1.03206	0.914821	0.925398	0.813929	0.892913	0.938651	0.950659	0.884921	0.921029	0.985768	0.92282	0.913405	0.888117	0.86225	1.01585	0.836952	0.837335	0.873434	0.916175	0.820789	0.874276	0.814388	0.915864	0.838037	0.851938	0.859131	1.01218	0.858345	0.948132	0.920141	0.851632	0.855308	0.936713	0.953898	0.953722	0.892404
30.779	0.972533	0.940152	0.874829	0.917071	0.839735	0.815366	0.874805	0.952102	0.953463	1.01954	0.895685	0.946528	0.771286	0.927496	0.902269	0.95537	0.809361	1.00079	0.921945	0.940286	0.890583	0.896775	0.869265	0.97728	0.834158	0.883295	0.864625	0.865644	0.813144	0.891098	0.804841	0.862801	0.844844	0.842192	0.847689	0.960827	0.903672	0.86798	0.952227	0.99493	0.873466	0.896044	0.864201	0.924595	0.8979
35.781	0.950708	0.905681	0.870019	0.937724	0.851931	0.834649	0.872689	0.941399	0.914344	1.06063	0.941301	0.86665	0.802116	0.922542	0.945169	0.958304	0.88318	0.947583	0.946272	0.974473	0.857942	0.843275	0.902492	1.00659	0.83866	0.831092	0.898325	0.892835	0.865146	0.887366	0.828269	0.88842	0.905661	0.83501	0.888645	0.986413	0.93745	0.911451	0.897569	0.90578	0.897769	0.878238	0.876842	0.903697	0.894188
40.78	1.04739	0.952198	0.914152	0.932636	0.841357	0.851913	0.900686	0.981591	0.925423	0.9994	0.961535	0.961185	0.798437	0.919729	0.957049	0.974293	0.891405	0.968727	0.953792	0.924904	0.87528	0.81923	0.838135	1.00493	0.871728	0.842991	0.868557	0.860512	0.896267	0.927975	0.823534	0.860498	0.855372	0.807351	0.853069	0.954945	0.913097	0.926263	0.866349	0.885305	0.886754	0.884024	0.874698	0.931744	0.89634
45.782	0.980478	0.978794	0.872766	1.00334	0.869994	0.831984	0.905882	0.943242	0.924021	1.02374	1.01399	0.970731	0.866102	0.9048	0.974875	0.935915	0.895697	0.970933	0.945532	0.942058	0.923112	0.840553	0.83832	1.05159	0.876697	0.840912	0.891912	0.881938	0.877959	0.929459	0.845427	0.878007	0.861823	0.812944	0.814131	0.998876	0.888331	0.971626	0.858566	0.96687	0.906337	0.917124	0.998168	0.892416	0.896188
50.782	0.975967	0.885077	0.855668	0.965894	0.846001	0.866402	0.925165	0.866773	0.940761	1.05425	0.955708	0.898299	0.842458	0.937191	1.00605	0.951341	0.904295	0.970442	0.917048	0.960117	0.888713	0.908478	0.902315	1.02959	0.877251	0.80556	0.887031	0.945924	0.849671	0.907445	0.840769	0.858034	0.872833	0.802962	0.821269	1.01879	0.926312	0.878416	0.898774	0.956346	0.91828	0.902477	0.992117	0.910443	0.919393
55.783	0.97767	0.867773	0.944104	0.983084	0.868812	0.837193	0.904095	0.894732	0.900025	1.07086	0.927597	0.996416	0.89437	0.928795	0.95038	0.981349	0.922441	1.02784	0.967568	0.982915	0.960604	0.913295	0.866655	1.02031	0.890709	0.803928	0.901684	0.887975	0.871444	0.912569	0.839571	0.892696	0.857966	0.847678	0.815102	1.03133	0.86493	0.919407	0.897566	1.0136	0.87606	0.866948	0.996287	0.954722	0.949132
60.785	1.02981	0.945287	0.880232	0.943284	0.914388	0.922467	0.92844	0.927235	0.949821	1.02502	0.984347	0.996314	0.829385	0.929123	0.997417	0.963491	0.942958	0.950174	0.944846	0.947946	0.893426	0.861947	0.843272	1.0572	0.883219	0.850622	0.901774	0.934117	0.86723	0.957761	0.868437	0.87172	0.880027	0.796913	0.797532	1.07297	0.975523	0.937187	0.933187	1.00057	0.899515	0.932125	0.956137	0.956149	0.938504
65.785	0.945174	0.917582	0.891403	0.9715	0.868362	0.879168	0.985243	0.923529	0.933351	1.02192	0.93846	0.974696	0.818707	0.900411	1.03946	0.963703	0.894577	0.959642	0.948586	0.969904	0.912177	0.889045	0.856167	0.995649	0.856621	0.82156	0.889504	0.914052	0.863983	0.891693	0.86777	0.93154	0.823538	0.808617	0.834563	1.02294	0.890679	0.981126	0.875434	0.994772	0.893797	0.914006	0.953542	0.921915	0.92439
70.786	0.944746	0.937026	0.901322	0.949159	0.891244	0.84493	0.9235	0.912341	0.967819	1.08507	0.987106	0.969827	0.831108	0.898123	0.986679	1.00045	0.893886	0.947718	0.98512	0.975916	0.877874	0.871982	0.857457	1.0429	0.85599	0.871681	0.859437	0.916389	0.881236	0.886426	0.870218	0.924644	0.89171	0.763208	0.775854	1.03019	0.958724	0.971774	0.883269	1.05851	0.878927	0.878484	1.03153	0.906543	0.967502
75.788	0.972384	0.955207	0.932054	0.925143	0.846538	0.901102	0.910664	0.953007	0.930331	1.08581	0.961987	0.950867	0.828752	0.863752	0.976782	0.992008	0.937137	0.958392	0.934315	0.961217	0.869618	0.866233	0.899614	1.03074	0.889463	0.80882	0.875837	0.868526	0.97195	0.836577	0.866756	0.922166	0.886892	0.715988	0.79477	1.01803	0.910977	0.978738	0.859825	1.07144	0.863071	0.896113	0.923305	0.851916	0.928824
80.788	0.974787	0.873155	0.886683	0.923089	0.846921	0.842964	0.911371	0.919082	0.936653	1.0195	0.966225	1.03117	0.819089	0.951691	1.01765	0.992119	0.910258	1.00166	0.960308	0.980032	0.890036	0.904269	0.897957	1.11124	0.883235	0.861554	0.826383	0.833005	0.821135	0.901295	0.896366	0.84693	0.881271	0.788699	0.833486	1.06784	0.906725	0.999056	0.866236	1.02222	0.960185	0.886731	0.997695	0.858152	0.887015
85.789	0.957268	0.896099	0.855448	0.924319	0.861746	0.853613	0.894726	0.925781	0.927676	1.07801	0.97973	0.960772	0.846553	0.894132	1.03166	1.00855	1.01169	0.982648	1.00425	1.01188	0.909763	0.799894	0.869449	0.988607	0.879766	0.822719	0.819513	0.846144	0.853427	0.876966	0.895613	0.938651	0.927822	0.737626	0.738029	0.984	0.885773	0.923516	0.929757	1.04697	0.882437	0.886255	0.914371	0.934466	0.910824
90.79	1.00663	0.925024	0.903607	0.954943	0.885493	0.855378	0.907599	0.945658	0.908765	1.0831	0.961393	0.900558	0.866835	0.934918	1.00418	1.06543	0.956965	0.989418	0.988242	0.955192	0.866788	0.807686	0.8901	1.08944	0.838602	0.828178	0.845257	0.869101	0.862452	0.946859	0.863927	0.875758	0.954312	0.767098	0.738178	1.04886	0.929859	0.939377	0.805204	0.9568	0.910565	0.930196	0.941716	0.898124	0.89182
95.791	0.972184	0.910989	0.884974	0.91503	0.813664	0.805072	0.926977	0.959081	0.898378	1.0172	1.01032	0.939386	0.891167	0.913998	1.00428	1.03073	1.01058	0.953244	0.952153	1.04143	0.890508	0.749713	0.889257	0.993886	0.868159	0.858655	0.808485	0.869454	0.807586	0.875197	0.877442	0.851447	0.886707	0.737853	0.746899	0.992213	0.904033	0.896116	0.919275	1.04639	0.879248	0.873627	0.991236	0.889858	0.941942
100.791	1.00703	0.951622	0.891627	0.957974	0.841492	0.874868	0.945929	0.984711	0.923744	1.03708	0.999726	0.913562	0.831813	0.89337	0.994393	1.09677	0.935463	0.996621	0.793833	0.986079	0.873431	0.743866	0.867514	1.00519	0.868242	0.86579	0.863642	0.955231	0.850903	0.848247	0.897609	0.865947	0.872877	0.774648	0.724352	0.994351	0.906363	0.958746	0.874861	1.0712	0.907869	0.903474	0.938087	0.894603	0.878474
105.793	0.99132	0.952783	0.918013	0.896261	0.846598	0.821718	0.916816	0.882699	0.937868	1.01227	0.996305	0.921227	0.876196	0.886923	0.998073	1.04761	0.93493	1.00288	0.927092	0.995344	0.931239	0.787279	0.892355	1.06117	0.862482	0.878434	0.888171	0.892007	0.789288	0.90132	0.908941	0.909815	0.867789	0.788899	0.743843	1.04729	0.839154	0.955983	0.857075	1.04683	0.892593	0.927476	0.954568	0.916373	0.935326
110.794	0.97174	0.894123	0.910619	0.924486	0.851493	0.812177	0.896782	0.928857	0.874816	0.964845	0.97278	0.899541	0.918828	0.94385	0.96103	1.02744	0.943959	1.00815	0.907944	0.993407	0.838328	0.716414	0.88634	1.06737	0.874014	0.810556	0.876931	0.901972	0.783463	0.885638	0.888095	0.900457	0.93129	0.76139	0.781232	0.991552	0.934591	0.890166	0.895535	0.956325	0.875806	0.9238	0.955909	0.886516	0.869378
																															0.967566	0.900073	0.929613	0.787722	0.763856	0.956094	0.935191	0.932717	0.847574	1.07755	0.937564	0.914377	0.945896
																															0.922714	0.865783	0.932157	0.798661	0.772434	0.913519	0.929826	0.949999	0.79939	1.02921	0.876564	0.896038	0.934963
																															0.91596	0.920785	0.837858	0.730586	0.765271	0.93849	0.914033	0.880533	0.782827	1.00842	0.914519	0.89316	0.891836

## Sheet: m1 2
Time [s]	FB		HB
0	1	0	1	0
1.935	0.343161	0.0598965	0.619067	0.0776366
2.906	0.520466	0.0690274	0.684365	0.0647702
3.908	0.628723	0.0708054	0.717178	0.0565547
4.91	0.702768	0.0696289	0.746251	0.0563412
5.91	0.751148	0.0631477	0.767647	0.0548249
10.916	0.875482	0.0530478	0.850398	0.0500165
15.918	0.917636	0.0443319	0.876184	0.0513962
20.92	0.941586	0.0465586	0.894204	0.0533995
25.919	0.953136	0.0477442	0.899431	0.0543863
30.921	0.962791	0.0410824	0.896771	0.0568109
35.922	0.966678	0.0461562	0.901922	0.0510009
40.922	0.967189	0.0488812	0.904061	0.0564274
45.924	0.971424	0.0489962	0.91587	0.0600806
50.925	0.975181	0.0563779	0.912091	0.0580372
55.926	0.981629	0.0528409	0.921782	0.062247
60.926	0.985926	0.0583209	0.929312	0.0613071
65.927	0.983463	0.0578654	0.91721	0.0573171
70.927	0.98693	0.0572521	0.923235	0.0694863
75.929	0.981691	0.0611092	0.915192	0.0705596
80.93	0.986437	0.0609123	0.919847	0.0734072
85.93	0.985263	0.061964	0.913532	0.074422
90.932	0.984388	0.0592985	0.91768	0.0762358
95.933	0.979476	0.0533989	0.9088	0.0774129
100.933	0.979026	0.0588859	0.912516	0.0792847
105.935	0.976599	0.063273	0.916414	0.0731857
110.934	0.973027	0.0625275	0.904221	0.0694471

## Sheet: mH 1
Time [s]	NMuMG CRD His Mut Em 01.txt	NMuMG CRD His Mut Em 02.txt	NMuMG CRD His Mut Em 03.txt	NMuMG CRD His Mut Em 04.txt	NMuMG CRD His Mut Em 05.txt	NMuMG CRD His Mut Em 06.txt	NMuMG CRD His Mut Em 07.txt	NMuMG CRD His Mut Em 08.txt	NMuMG CRD His Mut Em 09.txt	NMuMG CRD His Mut Em 10.txt	NMuMG CRD His Mut Em 11.txt	NMuMG CRD His Mut Em 12.txt	NMuMG CRD His Mut Em 13.txt	NMuMG CRD His Mut Em 14.txt	NMuMG CRD His Mut Em 15.txt	NMuMG His Mut Em 01.txt	NMuMG His Mut Em 02.txt	NMuMG His Mut Em 03.txt	NMuMG His Mut Em 04.txt	NMuMG His Mut Em 05.txt	NMuMG His Mut Em 06.txt	NMuMG His Mut Em 07.txt	NMuMG His Mut Em 08.txt	NMuMG His Mut Em 09.txt	NMuMG His Mut Em 10.txt	NMuMG His Mut Em 11.txt	NMuMG His Mut Em 12.txt	NMuMG His Mut Em 13.txt	NMuMG His Mut Em 14.txt	NMuMG His Mut Em 15.txt	NMuMG His Mut Em Rep3 01.txt	NMuMG His Mut Em Rep3 02.txt	NMuMG His Mut Em Rep3 03.txt	NMuMG His Mut Em Rep3 04.txt	NMuMG His Mut Em Rep3 05.txt	NMuMG His Mut Em Rep3 06.txt	NMuMG His Mut Em Rep3 07.txt	NMuMG His Mut Em Rep3 08.txt	NMuMG His Mut Em Rep3 09.txt	NMuMG His Mut Em Rep3 10.txt	NMuMG His Mut Em Rep3 11.txt	NMuMG His Mut Em Rep3 12.txt	NMuMG His Mut Em Rep3 13.txt	NMuMG His Mut Em Rep3 14.txt	NMuMG His Mut Em Rep3 15.txt
0	1	1	1	1	1	1	1	1	1	1	1	1	1	1	1	1	1	1	1	1	1	1	1	1	1	1	1	1	1	1	1	1	1	1	1	1	1	1	1	1	1	1	1	1	1
3.068	0.245695	0.164721	0.341693	0.179737	0.409176	0.262743	0.385828	0.261216	0.259559	0.306152	0.326106	0.232759	0.244886	0.216902	0.30924	0.168711	0.1784	0.28775	0.185756	0.319386	0.305638	0.380565	0.298292	0.443344	0.246507	0.333024	0.311968	0.398484	0.441901	0.397224	0.36351	0.256232	0.270553	0.327181	0.32871	0.340685	0.508355	0.391792	0.325466	0.349779	0.366374	0.423971	0.411301	0.202275	0.262643
4.041	0.397063	0.314918	0.479929	0.283887	0.591779	0.457037	0.576524	0.542513	0.472751	0.497234	0.46754	0.401622	0.370595	0.350905	0.474211	0.259968	0.317213	0.44753	0.29945	0.476784	0.471894	0.550459	0.472339	0.622427	0.420306	0.626881	0.576943	0.612355	0.678791	0.59257	0.550966	0.482734	0.466062	0.513121	0.518067	0.504739	0.694503	0.582528	0.535742	0.541846	0.544317	0.638737	0.623321	0.347129	0.566723
5.043	0.51231	0.419645	0.594467	0.356037	0.713188	0.60426	0.720503	0.656753	0.594013	0.616493	0.582829	0.548272	0.470665	0.451126	0.603874	0.356941	0.422052	0.565925	0.35574	0.562812	0.558938	0.647284	0.571942	0.749387	0.531838	0.758211	0.715601	0.71511	0.815016	0.69239	0.707711	0.648275	0.575105	0.584804	0.629627	0.616178	0.817786	0.691864	0.671057	0.673242	0.635438	0.743327	0.77247	0.450021	0.707124
6.043	0.607246	0.485329	0.66071	0.410138	0.758817	0.681307	0.811353	0.763948	0.667175	0.690035	0.661811	0.619391	0.548354	0.536385	0.700056	0.40534	0.492275	0.619052	0.434006	0.663	0.665485	0.722933	0.654979	0.83461	0.603206	0.821376	0.764962	0.778508	0.852794	0.759367	0.774392	0.727703	0.666958	0.667162	0.692859	0.72361	0.84506	0.757255	0.720405	0.721718	0.715309	0.836006	0.818988	0.520756	0.775192
7.045	0.653341	0.575008	0.729673	0.497096	0.813494	0.721707	0.84997	0.799421	0.723775	0.750761	0.707685	0.695912	0.608115	0.594351	0.754194	0.464283	0.569873	0.705413	0.491039	0.713327	0.690528	0.742251	0.709979	0.840192	0.669709	0.827253	0.82565	0.810032	0.887205	0.782373	0.811204	0.809333	0.747975	0.726196	0.762606	0.785405	0.864537	0.824282	0.784979	0.797681	0.748484	0.843128	0.87057	0.577119	0.842505
12.052	0.787967	0.767146	0.866772	0.643014	0.944218	0.896408	0.881106	0.928641	0.876788	0.867765	0.835576	0.872455	0.756914	0.781237	0.901206	0.631492	0.751661	0.851436	0.697929	0.836347	0.842159	0.829068	0.867522	0.971636	0.823781	0.945621	0.909017	0.894926	0.956132	0.904026	0.965374	0.930297	0.913652	0.861297	0.881872	0.954934	1.01396	0.890517	0.915664	0.949796	0.830722	0.963002	0.949421	0.75685	0.894635
17.053	0.84792	0.84763	0.948331	0.806345	0.985715	0.941716	0.935436	0.984693	0.91137	0.900252	0.902537	0.960272	0.813315	0.842578	0.980349	0.722646	0.907998	0.904339	0.756972	0.915243	0.878619	0.946915	0.921979	0.949934	0.917331	0.947535	0.921027	0.917283	0.98998	0.923659	1.07079	0.968951	0.994414	0.967101	0.9089	0.989872	1.04676	0.949531	0.964477	0.966887	1.0097	0.976132	1.01648	0.840192	0.961307
22.053	0.924798	0.862155	0.929817	0.870718	0.973424	0.979566	0.975379	1.03817	0.952115	0.919051	0.949213	0.968407	0.830015	0.89927	0.937467	0.809343	0.923738	0.937296	0.837063	0.959161	0.939727	0.898354	0.95949	0.97068	0.912336	1.01225	0.982534	0.941147	0.952277	0.958275	1.09393	0.975463	1.03099	1.00946	0.940317	0.988766	1.09954	0.946977	1.00592	0.99752	1.01139	1.00137	1.02058	0.928748	0.969082
27.055	0.941449	0.9214	0.992328	0.89826	0.996288	0.980434	1.01277	0.971024	1.01166	0.914299	0.942588	0.995679	0.87525	0.932771	0.983498	0.845348	0.958302	0.960366	0.884762	0.98795	0.980591	0.918978	0.956706	0.978574	0.94066	1.00842	0.977977	0.988331	0.986605	0.962362	1.11846	0.989392	1.06628	1.09807	0.964324	0.979468	1.10212	0.937473	0.985515	1.02468	1.03441	1.05792	0.975437	0.905968	0.988652
32.056	0.935539	0.952043	0.989755	0.963378	0.984952	0.988399	0.993602	1.00126	1.039	0.934469	0.972241	1.03591	0.927736	0.971841	1.00541	0.885031	0.93993	0.964075	0.922468	1.00058	0.972243	0.953525	0.977396	1.00595	0.9865	0.991183	0.956988	1.00739	0.998971	0.940092	1.13348	0.997359	1.14149	1.11302	0.976882	0.958633	1.12703	0.93316	0.995522	0.995571	1.05728	1.06754	0.9636	0.942288	0.967438
37.057	0.954928	0.986674	1.03093	0.999599	0.989685	1.01348	0.996748	1.01052	1.05585	0.941775	0.953138	1.03312	0.880859	0.974644	1.0432	0.909132	0.954516	0.960136	0.949752	1.0039	0.956762	0.980791	0.990318	1.00092	1.01	0.967594	0.98432	1.00182	0.955365	0.943907	1.16069	0.997251	1.15932	1.06322	1.00387	0.937235	1.16694	0.950318	1.0215	0.965453	0.994316	1.03054	1.01528	0.953756	0.999112
42.057	0.959682	0.957551	0.994017	1.02406	0.99243	1.00577	1.01277	1.02347	1.06182	0.989068	0.967433	1.01894	0.934248	0.977945	1.10053	0.915668	0.980892	0.954888	0.949126	0.971493	1.00542	0.992714	1.0031	1.00436	0.990857	0.955927	0.986446	0.99568	0.983326	0.952382	1.21208	0.996118	1.19031	1.06409	1.02291	0.973187	1.12303	0.92965	0.999218	1.00741	1.02614	1.08223	1.03223	0.965684	0.967506
47.058	0.989416	0.973154	1.01895	1.01713	1.03286	1.00083	1.0349	1.00534	1.0643	0.975093	0.964363	1.06117	0.897873	0.981384	1.10302	0.901212	0.985581	0.981123	0.948886	1.02065	1.04926	0.985067	1.0062	1.02738	0.996353	0.969531	0.934632	1.0638	1.00436	0.944168	1.17726	1.00504	1.1524	1.06342	0.986765	0.980538	1.14899	0.962873	0.998218	1.00987	1.06709	1.08137	0.999014	0.990788	0.986297
52.06	0.967529	0.947958	1.02479	1.06322	0.986399	1.03423	1.02702	1.00597	1.05393	0.950993	0.966188	1.07636	0.900745	0.961851	1.0863	0.904474	0.948622	0.993591	0.958908	1.01859	1.00551	0.97148	1.00063	1.03592	0.996392	0.982883	0.99427	0.985032	0.981841	0.94772	1.15415	0.973881	1.1665	1.03391	1.01245	0.965514	1.19132	0.919321	0.999485	1.01684	1.09988	1.02129	0.968172	0.970804	1.03176
57.06	0.977888	0.994857	1.01123	1.07995	0.964389	1.03784	1.02252	1.02737	1.12112	0.947925	0.959091	1.08131	0.963784	0.999992	1.08681	0.909763	0.941512	0.939176	0.9736	1.01053	1.05609	0.949366	1.01337	1.06779	1.01776	1.00453	0.982363	1.02133	0.976766	0.941478	1.15621	0.977864	1.21765	1.01034	1.03066	0.937518	1.18599	0.92698	0.990943	1.0351	0.952481	1.07222	1.00438	0.953663	1.02981
62.061	1.00302	0.955106	1.04848	1.07255	0.99269	1.02974	1.03873	1.05058	1.12257	0.993545	0.973273	1.06747	0.978993	1.01353	1.07079	0.919521	0.959452	0.958085	0.953747	1.04164	1.07637	0.898065	1.00701	1.03018	0.97779	0.946824	0.986096	1.04792	0.964751	0.926098	1.16574	0.990897	1.19766	1.08557	0.968059	0.930815	1.1878	0.882058	1.00121	1.05478	1.01561	1.03052	0.988726	0.956396	1.03388
67.061	0.987539	0.994559	1.0107	1.12338	0.965246	1.02075	1.03475	1.07564	1.12745	0.988535	0.96886	1.05992	0.958001	1.02613	1.05223	0.953001	0.925104	0.974959	0.973886	1.05797	1.0749	0.952432	1.02501	1.01705	1.01522	0.92002	0.986247	0.997334	0.974179	0.935507	1.18102	0.981613	1.20254	1.07265	1.01615	0.970657	1.19612	0.928807	1.00099	1.10499	0.962413	1.10914	0.966316	0.948575	1.00876
72.063	0.984224	1.01895	1.03394	1.09221	0.998892	1.03062	1.04866	1.00155	1.16477	0.958695	0.973262	1.07134	0.981134	1.03439	1.03091	0.957524	0.882756	0.968863	0.986989	1.00557	1.07845	0.967625	1.0039	1.03839	1.01966	0.913055	0.976868	1.02672	0.963422	0.926473	1.1963	0.986408	1.18201	1.07802	1.01355	0.94376	1.20767	0.923917	0.979898	1.02259	0.912888	1.08339	0.951431	0.978408	1.01021
77.064	0.984107	1.01361	1.07059	1.07227	1.01708	1.04577	0.989348	1.0501	1.14865	0.985995	0.989227	1.08169	0.955119	1.05111	1.04321	0.941775	0.931561	1.00186	0.998023	1.02336	1.05567	0.955531	1.00243	1.03901	1.03718	0.928168	0.99043	1.03441	0.967361	0.927737	1.16567	0.987713	1.17535	1.11691	0.967949	0.932696	1.22932	0.946184	0.965197	1.07069	0.936361	1.09736	0.961612	0.973745	1.01545
82.064	0.996363	1.01595	1.06723	1.05668	0.973866	1.04842	1.03262	1.08365	1.11622	0.987621	0.977947	1.09536	0.920153	1.0249	1.06314	0.961264	0.95147	0.986486	1.01149	1.00035	1.03319	0.967171	0.985299	1.04919	1.05364	0.880077	0.966977	1.0191	0.978088	0.924667	1.17665	0.956034	1.11433	1.09861	0.987896	0.966313	1.18616	0.940967	0.999554	1.02781	0.962182	1.08426	0.994271	0.991309	0.99311
87.066	1.01213	1.04448	1.07619	1.08914	0.945662	1.05326	1.0593	1.09003	1.11262	0.960651	0.996229	1.08051	0.892939	1.02052	1.07452	0.973293	0.955631	0.993911	0.986603	0.989659	1.05501	0.963439	0.995975	1.04695	1.0133	0.891837	0.981206	1.00544	0.966397	0.919658	1.176	0.946888	1.09545	1.07999	1.02543	0.950007	1.18993	0.921674	0.972162	1.052	1.00029	1.11705	0.978331	0.973524	1.02909
92.065	0.998014	1.02344	1.03114	1.11043	0.967633	1.00724	1.03002	1.07627	1.12271	0.989423	0.982001	1.07362	0.939313	1.01234	1.08294	0.973973	0.947364	0.985481	0.964033	1.01413	1.05401	0.915267	1.00177	1.02629	1.01688	0.925168	0.923216	1.03035	0.985117	0.891903	1.1695	0.981869	1.18727	1.09463	1.01088	0.894208	1.22142	0.937801	0.985333	1.12133	1.01726	1.13989	0.970018	1.03943	1.01883
97.067	0.982785	1.02683	1.04071	1.09627	0.972439	1.01452	1.02174	1.07581	1.13556	0.980125	0.971602	1.08977	0.85918	1.00366	1.07048	0.99307	0.977776	0.987202	0.966055	0.999572	1.07989	0.952062	0.964547	1.04368	1.00615	0.901749	0.976584	1.02803	0.988074	0.899938	1.18071	0.95501	1.1951	1.10044	1.01255	0.941386	1.23063	0.941697	1.0449	1.03407	0.990423	1.05135	0.981391	1.04311	0.977073
102.069	0.993431	1.0205	1.06545	1.09121	0.955563	1.04741	0.970973	1.06974	1.08995	0.975771	0.995998	1.06787	0.895409	1.01074	1.06858	0.977898	0.955238	0.964647	0.935081	0.985315	1.0662	0.981393	0.974583	1.0336	1.00723	0.951826	0.986211	1.00026	1.00681	0.903198	1.1932	0.978309	1.21342	1.08029	1.004	0.975577	1.21143	0.939283	1.01309	1.06634	1.01031	1.10463	0.960373	1.03344	0.989406
107.068	0.998256	1.00536	1.05052	1.09667	0.999846	0.989411	1.00051	1.06167	1.10439	0.991234	1.00535	1.05227	0.887645	1.0112	1.07205	1.00944	0.972162	0.98742	0.943933	1.00198	1.07518	0.948233	0.994395	1.03402	1.04454	0.891157	0.977108	1.03035	1.00172	0.863098	1.16587	0.971711	1.20783	1.05981	1.03835	0.912694	1.22522	0.958946	1.03486	1.08587	0.958942	1.1001	0.940769	1.03353	1.00568
112.07	0.988706	0.993324	1.03077	1.11231	0.959414	0.988171	0.984762	1.06309	1.08018	0.988448	0.980323	1.0409	0.891223	1.01205	1.05915	0.981952	0.982055	0.967374	0.923097	0.990788	1.10454	0.936149	0.981544	1.01576	1.03963	0.865602	0.969114	1.01079	0.997999	0.881077	1.15097	0.993192	1.22575	1.05007	1.02689	0.902484	1.17077	0.950607	1.01453	1.09084	0.97985	1.07403	0.974675	1.02415	1.00865
117.07	1.00523	1.02819	1.06086	1.10012	0.954024	1.00351	1.02005	1.00845	1.09391	0.991487	0.988477	1.01379	0.852074	1.00827	1.0639	0.975967	0.987853	0.977603	0.960737	1.01538	1.06388	0.912058	0.964557	1.01838	0.964689	0.906529	0.972052	0.990126	1.01358	0.876618	1.18644	0.971642	1.21013	1.097	1.02347	0.892749	1.19679	0.933681	0.992783	1.11072	0.984176	1.05625	0.970752	1.04633	0.979902
122.071	0.994548	1.02151	1.06959	1.10894	0.880594	0.995105	0.983119	0.987484	1.13768	0.978197	0.996186	1.00101	0.948983	0.99766	1.11401	1.00313	0.965139	0.964821	0.959526	1.04891	1.10248	0.928918	0.952054	1.04203	0.985548	0.924446	0.987847	1.01194	0.9962	0.857631	1.15333	0.961174	1.21146	1.05147	1.02508	0.903187	1.2198	0.920003	0.967444	1.06134	1.0244	1.11944	0.963485	1.06092	0.994502
127.073	1.00497	1.01949	1.03828	1.08678	0.931579	1.00732	0.969698	0.93268	1.08373	0.992899	0.977233	0.997601	0.870153	1.03063	1.0699	1.00875	0.976576	0.962398	0.940365	1.05021	1.08354	0.895807	0.944205	1.00925	0.994941	0.875265	0.977126	1.04068	1.01611	0.829884	1.17961	0.956731	1.16198	1.06192	1.05425	0.895136	1.17773	0.929891	0.953292	1.06057	1.02053	1.05999	0.989058	1.04952	1.00591
Time [s]	bleach cyto	bleach cyto	bleach cyto	bleach cyto	bleach cyto	bleach cyto	bleach cyto	bleach cyto	bleach cyto	bleach cyto	bleach cyto	bleach cyto	bleach cyto	bleach cyto	bleach cyto	bleach cyto	bleach cyto	bleach cyto	bleach cyto	bleach cyto	bleach cyto	bleach cyto	bleach cyto	bleach cyto	bleach cyto	bleach cyto	bleach cyto	bleach cyto	bleach cyto	bleach cyto	bleach cyto	bleach cyto	bleach cyto	bleach cyto	bleach cyto	bleach cyto	bleach cyto	bleach cyto	bleach cyto	bleach cyto	bleach cyto	bleach cyto	bleach cyto	bleach cyto	bleach cyto
0	1	1	1	1	1	1	1	1	1	1	1	1	1	1	1	1	1	1	1	1	1	1	1	1	1	1	1	1	1	1	1	1	1	1	1	1	1	1	1	1	1	1	1	1	1
3.068	0.615218	0.507981	0.599841	0.684846	0.609694	0.568704	0.622578	0.455819	0.546846	0.530143	0.617897	0.538018	0.558545	0.460342	0.556791	0.605312	0.614503	0.411897	0.539637	0.607937	0.539597	0.550924	0.555977	0.523113	0.556867	0.516698	0.467173	0.505224	0.514341	0.644824	0.679417	0.495687	0.399013	0.522329	0.634572	0.561049	0.625107	0.539445	0.572025	0.584111	0.651411	0.552436	0.513851	0.397008	0.486729
4.041	0.67054	0.626276	0.669646	0.758679	0.738793	0.65595	0.681948	0.592404	0.665139	0.611835	0.679771	0.651103	0.613661	0.540676	0.65712	0.717477	0.706221	0.540398	0.621966	0.645699	0.632551	0.673184	0.689694	0.592264	0.656611	0.642543	0.59521	0.611264	0.614514	0.751671	0.735421	0.584169	0.535154	0.601185	0.731427	0.628576	0.701341	0.606641	0.663745	0.654998	0.74155	0.668719	0.585016	0.501441	0.655232
5.043	0.72002	0.697414	0.737888	0.802188	0.741327	0.705205	0.730541	0.645639	0.708626	0.647557	0.72092	0.72149	0.686054	0.592351	0.714154	0.75258	0.74973	0.617924	0.668505	0.66673	0.666387	0.696301	0.74499	0.671265	0.681153	0.690811	0.685268	0.679378	0.688314	0.777468	0.74715	0.659881	0.613209	0.639166	0.789259	0.716808	0.771648	0.711607	0.710863	0.714487	0.803086	0.752075	0.639832	0.536201	0.707145
6.043	0.779546	0.740579	0.771494	0.819511	0.771875	0.702128	0.785046	0.694487	0.794921	0.712588	0.745142	0.769019	0.7029	0.603269	0.752498	0.78678	0.753712	0.671209	0.723571	0.726111	0.661243	0.731188	0.783944	0.732528	0.691876	0.694728	0.725998	0.711652	0.697657	0.809697	0.792181	0.70678	0.703379	0.666469	0.741	0.77233	0.777135	0.710008	0.713695	0.750438	0.794501	0.768305	0.669388	0.588523	0.806904
7.045	0.831579	0.732468	0.762967	0.817657	0.794756	0.775087	0.773824	0.723309	0.77183	0.728166	0.751039	0.787978	0.767637	0.658086	0.773199	0.781213	0.78753	0.712453	0.734837	0.717555	0.674484	0.736255	0.813298	0.797198	0.719769	0.783872	0.742188	0.716164	0.75498	0.845007	0.789348	0.680735	0.716124	0.710846	0.784279	0.748011	0.751908	0.726129	0.722727	0.751647	0.802561	0.835933	0.689655	0.609035	0.827615
12.052	0.839343	0.909204	0.879946	0.896276	0.941394	0.88597	0.926688	0.840868	0.935331	0.851886	0.793165	0.869518	0.896592	0.754906	0.893062	0.922056	0.847035	0.862585	0.858351	0.82695	0.834549	0.852322	0.926786	0.81873	0.885109	0.868979	0.820571	0.82121	0.892772	0.957915	0.904229	0.778436	0.894683	0.854329	0.880871	0.893918	0.912732	0.839069	0.855711	0.878831	0.823791	0.906612	0.822664	0.732283	0.857972
17.053	0.898083	0.932351	0.90125	0.941272	0.973745	0.822955	0.907444	0.866043	0.971285	0.808346	0.818916	0.936943	0.941087	0.840762	0.942952	0.889045	0.896579	0.921347	0.843101	0.818157	0.862681	0.84286	0.963238	0.854102	0.909841	0.943594	0.83148	0.880614	0.900612	0.987802	0.922983	0.85321	0.882983	0.966521	0.864629	0.945609	0.866748	0.858645	0.853721	0.893361	0.89258	0.932483	0.833657	0.800738	0.969838
22.053	0.938417	0.967589	0.914649	1.00458	0.966494	0.918926	0.926652	0.847712	0.945018	0.838342	0.870937	0.966967	1.04349	0.875089	0.905136	0.908607	0.96437	0.942414	0.856354	0.903012	0.899868	0.832396	0.938232	0.87602	0.891997	0.920055	0.842592	0.895195	0.896867	1.03793	0.89083	0.877643	0.927084	1.04453	0.911178	0.928239	0.918043	0.879724	0.875919	0.85926	0.918215	0.902433	0.868238	0.893694	1.04354
27.055	0.909617	0.99846	0.941937	0.992694	0.970262	0.925694	1.02048	0.882364	0.952985	0.815876	0.943958	0.97087	0.989065	0.893839	0.942653	0.91232	0.979592	0.949694	0.910006	0.909295	0.889468	0.874188	0.936189	0.86167	0.885671	0.956801	0.87296	0.91234	0.895295	0.955849	0.892171	0.894631	0.908669	1.06123	0.876883	0.969444	0.930772	0.857342	0.863689	0.86185	0.983089	0.931179	0.87896	0.903047	1.01015
32.056	0.907948	1.00884	0.96153	0.975227	1.00394	0.910752	0.997034	0.888862	0.937978	0.825465	0.895728	1.02134	0.952057	0.925294	0.935873	0.881056	0.999677	0.923397	0.887297	0.894814	0.879862	0.865532	0.905543	0.877569	0.92101	0.934083	0.813215	0.937832	0.916326	0.977249	0.933343	1.01408	0.954779	1.00982	0.88367	0.920816	0.915863	0.866365	0.858515	0.866311	0.945759	0.974025	0.88071	0.909035	1.00664
37.057	0.947887	1.02805	0.929202	1.04946	1.10845	0.906903	1.04213	0.912621	0.972569	0.807929	0.895721	1.01411	0.976556	0.948802	0.98666	0.88285	0.943098	0.896895	0.87609	0.908427	0.936629	0.854986	0.980217	0.867932	0.892087	0.965837	0.842555	0.972797	0.902915	0.971657	0.901836	1.00472	0.942844	1.03662	0.874764	0.914526	0.932913	0.868062	0.865646	0.767475	0.91488	0.95406	0.885729	0.93849	0.942246
42.057	0.927087	1.00564	0.944299	1.11466	1.06209	0.873461	1.04176	0.944512	0.968134	0.814077	0.893752	1.03677	0.975494	0.973691	0.945692	0.940379	0.980501	1.00844	0.874264	0.920795	0.939395	0.872498	0.953251	0.857318	0.994266	0.976118	0.799804	0.911268	0.901999	0.998688	0.901671	1.06243	0.9581	0.983746	0.899117	0.902862	0.916926	0.821839	0.831682	0.83563	0.927791	1.01775	0.890712	0.972202	0.922024
47.058	0.961853	1.03884	0.950315	1.07235	0.967977	0.934793	1.08617	0.927559	0.952979	0.850382	0.944975	1.00146	0.924915	0.959826	0.968206	0.907156	0.936218	0.967445	0.922627	0.926976	0.907589	0.881681	0.975945	0.861949	0.972707	0.933633	0.816759	0.91852	0.895912	1.01987	0.866453	1.09645	0.920061	1.02611	0.855844	0.932193	0.937922	0.837775	0.857009	0.802184	0.98533	0.950641	0.852018	0.975727	0.973489
52.06	0.910335	1.03928	0.929899	1.10623	1.10278	0.912565	1.1402	0.872087	0.975909	0.802163	0.969572	1.01327	1.00178	0.965039	0.947449	0.875692	0.930254	0.946747	0.887701	0.900001	0.934509	0.811672	0.972487	0.90991	0.954439	0.957282	0.870882	0.924297	0.879915	1.06257	0.872717	1.11596	0.926776	1.00751	0.841895	0.920077	0.955505	0.813996	0.814092	0.805219	0.987344	0.951256	0.87286	0.997692	1.02515
57.06	0.962166	1.00266	0.981985	1.08071	1.06647	0.914971	1.09131	0.940302	0.927641	0.814941	0.894066	1.02839	0.958567	0.942072	0.964825	0.92387	0.924527	0.956072	0.913278	0.901605	0.954956	0.889978	0.990063	0.859485	0.974336	0.967104	0.847526	0.899542	0.953629	1.06891	0.878672	1.07646	0.952888	0.968052	0.854533	0.942552	0.866892	0.842234	0.881533	0.793746	0.951164	0.936362	0.879454	0.931834	1.02625
62.061	0.964297	1.03819	0.985129	1.15492	1.08451	0.957893	1.19239	0.934414	0.923137	0.838979	0.948467	1.06301	0.957425	0.962164	0.902814	0.932801	0.979653	0.957049	0.890022	0.963899	0.904334	0.846988	0.987403	0.891139	1.0168	0.9475	0.854717	0.919331	0.950752	1.11257	0.868562	1.10277	0.936845	1.01727	0.8438	0.94995	0.903656	0.888983	0.874128	0.78842	0.932665	0.964821	0.86989	0.887682	1.00895
67.061	0.910011	0.977082	0.934919	1.14903	1.08158	0.888784	1.08648	0.919379	0.852345	0.834988	0.970464	1.06045	0.969329	0.907652	0.89981	0.942216	0.913693	0.977684	0.897057	0.927508	0.888442	0.831049	0.983561	0.9093	0.97189	1.02781	0.87476	0.906119	0.950673	1.04902	0.871333	1.08323	0.950513	0.965153	0.867848	0.989104	0.927141	0.842536	0.845028	0.865257	0.887085	0.964974	0.886982	0.925171	0.947475
72.063	0.928802	1.06472	0.949328	1.08597	1.00805	0.888336	1.12168	0.936438	0.9232	0.803352	0.975105	1.10125	0.9049	1.01035	0.907812	0.935856	0.935438	0.989386	0.874379	0.897737	0.930517	0.814166	0.946456	0.907397	1.02131	0.98142	0.83304	0.894779	0.926974	1.04961	0.913599	1.07322	0.927869	0.991031	0.851661	0.969547	0.904733	0.819805	0.823771	0.784342	0.903489	0.980923	0.877193	0.98559	0.991212
77.064	0.889205	1.05023	0.957537	1.14494	1.05362	0.88671	1.19476	0.931174	0.910831	0.820731	0.975924	1.1076	0.949372	0.904198	0.932111	0.90608	0.967441	0.956376	0.887405	0.905366	0.953029	0.844076	0.917167	0.949094	0.976806	0.975612	0.826794	0.943516	0.883589	1.06499	0.888758	1.04275	0.909203	0.964993	0.793462	0.993404	0.892094	0.875902	0.865223	0.745591	0.91137	0.929167	0.834107	0.903094	1.04952
82.064	0.867937	1.0137	0.938245	1.13991	1.13999	0.919167	1.16654	0.919144	0.892278	0.82488	0.965262	1.13663	1.00193	1.02221	0.914625	0.926099	0.903205	0.921402	0.889411	0.908015	0.947777	0.831799	0.918054	0.882457	1.03847	1.01212	0.854642	0.907225	0.887886	1.03326	0.882128	1.11305	0.90708	0.974474	0.794844	1.0159	0.852453	0.907593	0.84362	0.730939	0.914503	0.921836	0.836634	0.944036	0.945258
87.066	0.894232	1.04403	0.963711	1.10825	1.02132	0.889114	1.21801	0.911362	0.896613	0.779032	0.959078	1.1311	1.01317	0.950848	0.90308	0.92193	0.961785	0.878541	0.883968	0.94862	0.948422	0.825448	0.948319	0.945868	1.01164	1.02795	0.844796	0.919204	0.883565	1.07299	0.888589	1.06029	0.870001	0.975896	0.797694	0.970451	0.838122	0.822836	0.83774	0.783605	0.987391	0.941973	0.856394	0.875991	0.996916
92.065	0.947785	1.08672	0.939055	1.19042	1.08003	0.896772	1.19788	0.924346	0.911481	0.831363	0.940582	1.12849	0.999985	0.942568	0.884227	0.981974	0.871743	0.950219	0.891605	0.90944	0.949976	0.829372	0.948679	0.95678	1.04699	0.939214	0.793512	0.909446	0.888334	1.06166	0.854811	1.06119	0.917482	0.959305	0.786472	0.947072	0.898691	0.80689	0.871465	0.833158	0.995099	0.970221	0.851733	0.908551	1.02435
97.067	0.883656	1.08631	0.953755	1.08394	1.03424	0.884435	1.17101	0.910058	0.913398	0.810102	0.936334	1.14668	0.985094	0.96059	0.951332	0.968652	0.912421	0.907285	0.882948	0.890028	0.982588	0.844585	0.947542	0.951603	1.02986	0.903075	0.774876	0.908898	0.841132	1.06268	0.892742	1.08282	0.879562	0.944224	0.777394	0.994991	0.827188	0.843579	0.756505	0.783541	0.993866	0.929839	0.850391	0.950163	0.998327
102.069	0.932257	1.06927	0.967154	1.12517	1.02306	0.883045	1.15922	0.903177	0.925386	0.809245	0.956731	1.08488	1.03184	0.928697	0.89338	0.983962	0.919107	0.981802	0.873657	0.838047	0.923824	0.847716	0.955183	0.956278	0.998008	0.968871	0.88457	0.896531	0.837283	1.06195	0.834631	1.07219	0.903578	0.942385	0.800362	1.05245	0.797928	0.852388	0.793538	0.760165	0.994042	0.896003	0.846872	0.987874	0.953495
107.068	0.899458	1.08579	0.934372	1.06904	1.06309	0.912418	1.14824	0.920457	0.932833	0.806462	0.987267	1.08787	1.07268	0.944816	0.922702	0.910898	0.879489	0.915536	0.88061	0.850794	0.879518	0.813921	0.935627	0.921926	0.963143	1.01309	0.879487	0.92718	0.833494	1.05023	0.867116	1.04881	0.844592	0.870474	0.784455	0.975207	0.82693	0.850661	0.763653	0.787509	0.940471	0.894157	0.863745	0.904492	0.947537
112.07	0.92756	1.01291	0.917982	1.13825	1.08343	0.882585	1.07216	0.903964	0.936724	0.814029	0.94165	1.11977	0.994461	0.932011	0.909371	0.898297	0.890344	0.910237	0.888982	0.886576	0.930047	0.817166	0.922916	0.857226	0.977914	1.03054	0.822165	0.915731	0.892175	1.01719	0.814386	1.10307	0.882147	0.873538	0.785027	0.905465	0.824235	0.821721	0.793641	0.821307	0.914348	0.84091	0.83293	0.931454	0.980953
117.07	0.908564	1.07323	0.923573	1.13059	1.03683	0.847699	1.15787	0.930299	0.926749	0.816109	0.945017	1.08491	1.04007	0.97916	0.972742	0.913346	0.86032	0.94933	0.834603	0.835132	0.921115	0.812134	0.95336	0.904194	0.973694	0.948858	0.865587	0.913795	0.824145	0.99661	0.863428	1.13095	0.891362	0.934014	0.779466	0.92713	0.854989	0.881527	0.766475	0.798155	0.871381	0.861848	0.857368	0.964768	0.961492
122.071	0.87414	1.04833	0.935334	1.11676	0.971467	0.901708	1.09177	0.892714	0.859886	0.771251	0.93945	1.05353	1.00765	0.925056	0.891727	0.879011	0.856617	0.888815	0.880052	0.899194	0.984036	0.861529	0.913477	0.904357	1.00351	0.927383	0.85662	0.886088	0.872007	0.996384	0.889616	1.10473	0.845077	0.88396	0.763987	0.960899	0.865252	0.853525	0.802783	0.782937	0.920302	0.884099	0.842848	0.958327	0.984796
127.073	0.911632	1.0354	0.930649	1.06183	0.939212	0.869304	1.16658	0.894007	0.880492	0.775468	0.981491	1.0598	1.01414	0.995981	0.886437	0.906882	0.883177	0.888454	0.895109	0.906108	0.971091	0.818983	0.903568	0.885682	1.02197	1.02123	0.762905	0.887185	0.898063	0.966844	0.85642	1.01477	0.848164	0.923261	0.739623	0.949334	0.845817	0.846455	0.778174	0.755197	0.947781	0.840647	0.846913	0.960213	0.979724

## Sheet: mH 2
Time [s]	FB		HB
0	1	0	1	0
1.935	0.310493	0.0819842	0.552033	0.0683772
2.906	0.493666	0.10775	0.646654	0.0598076
3.908	0.608615	0.119462	0.700458	0.0546983
4.91	0.680829	0.116749	0.73351	0.0515952
5.91	0.733325	0.105673	0.753621	0.0494178
10.916	0.866488	0.0847255	0.865471	0.0480862
15.918	0.928032	0.070134	0.893027	0.0508305
20.92	0.956073	0.059913	0.917211	0.0543431
25.919	0.976306	0.0568404	0.926116	0.0509398
30.921	0.990403	0.0561055	0.926713	0.0521284
35.922	0.996737	0.0578834	0.932596	0.0660603
40.922	1.00564	0.0600972	0.93988	0.070121
45.924	1.01218	0.0587444	0.93904	0.0667923
50.925	1.00677	0.0622375	0.942555	0.0839668
55.926	1.01252	0.06726	0.941747	0.0702716
60.926	1.01321	0.0694921	0.953357	0.0849559
65.927	1.01838	0.0707405	0.940265	0.0738854
70.927	1.01356	0.0726732	0.941017	0.080525
75.929	1.01944	0.070512	0.939221	0.0889816
80.93	1.01573	0.0641097	0.940192	0.0953908
85.93	1.01676	0.0677724	0.937997	0.0935211
90.932	1.0198	0.0755237	0.944825	0.0955804
95.933	1.01746	0.0745277	0.933872	0.0959894
100.933	1.01825	0.0708622	0.935715	0.0932147
105.935	1.01781	0.0742402	0.924717	0.0903533
110.934	1.01017	0.0724754	0.919322	0.0889311
115.936	1.00989	0.0759956	0.924978	0.0931214
120.938	1.01294	0.0788985	0.916289	0.0826075
125.937	1.00387	0.0757416	0.914492	0.0894745

## Sheet: mC 1
Time [s]	NMuMG CRD CxxxC Em 01.txt	NMuMG CRD CxxxC Em 02.txt	NMuMG CRD CxxxC Em 03.txt	NMuMG CRD CxxxC Em 04.txt	NMuMG CRD CxxxC Em 05.txt	NMuMG CRD CxxxC Em 06.txt	NMuMG CRD CxxxC Em 07.txt	NMuMG CRD CxxxC Em 08.txt	NMuMG CRD CxxxC Em 09.txt	NMuMG CRD CxxxC Em 10.txt	NMuMG CRD CxxxC Em 11.txt	NMuMG CRD CxxxC Em 12.txt	NMuMG CRD CxxxC Em 13.txt	NMuMG CRD CxxxC Em 14.txt	NMuMG CRD CxxxC Em 15.txt	NMuMG CRD Cys Mut Em 01.txt	NMuMG CRD Cys Mut Em 02.txt	NMuMG CRD Cys Mut Em 03.txt	NMuMG CRD Cys Mut Em 04.txt	NMuMG CRD Cys Mut Em 05.txt	NMuMG CRD Cys Mut Em 06.txt	NMuMG CRD Cys Mut Em 07.txt	NMuMG CRD Cys Mut Em 08.txt	NMuMG CRD Cys Mut Em 09.txt	NMuMG CRD Cys Mut Em 10.txt	NMuMG CRD Cys Mut Em 11.txt	NMuMG CRD Cys Mut Em 12.txt	NMuMG CRD Cys Mut Em 13.txt	NMuMG CRD Cys Mut Em 14.txt	NMuMG CRD Cys Mut Em 15.txt	NMuMG Cys Mutant Em 01.txt	NMuMG Cys Mutant Em 02.txt	NMuMG Cys Mutant Em 03.txt	NMuMG Cys Mutant Em 04.txt	NMuMG Cys Mutant Em 05.txt	NMuMG Cys Mutant Em 06.txt	NMuMG Cys Mutant Em 07.txt	NMuMG Cys Mutant Em 08.txt	NMuMG Cys Mutant Em 09.txt	NMuMG Cys Mutant Em 10.txt	NMuMG Cys Mutant Em 11.txt	NMuMG Cys Mutant Em 12.txt	NMuMG Cys Mutant Em 13.txt	NMuMG Cys Mutant Em 14.txt	NMuMG Cys Mutant Em 15.txt
0	1	1	1	1	1	1	1	1	1	1	1	1	1	1	1	1	1	1	1	1	1	1	1	1	1	1	1	1	1	1	1	1	1	1	1	1	1	1	1	1	1	1	1	1	1
3.068	0.230345	0.119769	0.184447	0.178656	0.206131	0.301563	0.322155	0.165416	0.203132	0.162724	0.337596	0.219974	0.181605	0.243448	0.266112	0.180788	0.174306	0.138671	0.241267	0.300227	0.237743	0.334025	0.214318	0.222005	0.230252	0.391626	0.156057	0.173272	0.374017	0.23721	0.243443	0.262029	0.269193	0.229966	0.306564	0.319424	0.2703	0.192206	0.353212	0.349925	0.305904	0.300888	0.26951	0.156208	0.174739
4.038	0.37071	0.243103	0.28885	0.32288	0.399521	0.469853	0.469478	0.353159	0.330301	0.327024	0.527489	0.360067	0.355261	0.373059	0.429233	0.272806	0.288655	0.231703	0.375869	0.434642	0.403579	0.546952	0.331438	0.441458	0.342607	0.583036	0.263829	0.300628	0.551488	0.347084	0.341729	0.395325	0.4026	0.413232	0.487236	0.495958	0.425206	0.352636	0.486938	0.53516	0.462349	0.487584	0.425471	0.265869	0.331161
5.041	0.467446	0.318486	0.353854	0.454868	0.515783	0.591575	0.573679	0.484289	0.432805	0.45984	0.608094	0.484921	0.468362	0.449944	0.55473	0.353034	0.387129	0.322626	0.436021	0.54491	0.509732	0.701153	0.433157	0.595341	0.430052	0.710021	0.339467	0.386785	0.671916	0.427668	0.399611	0.503096	0.460662	0.548543	0.619895	0.625062	0.535604	0.480596	0.591824	0.653563	0.549077	0.582107	0.551594	0.35935	0.444868
6.042	0.553351	0.395968	0.414278	0.504455	0.63789	0.675187	0.638032	0.567308	0.503118	0.555701	0.681179	0.546464	0.547514	0.564523	0.619832	0.414372	0.467709	0.381772	0.507168	0.631857	0.613435	0.807139	0.508182	0.648499	0.484171	0.821245	0.407154	0.470175	0.755187	0.487494	0.458087	0.576757	0.514961	0.621702	0.690869	0.715681	0.61314	0.551853	0.651055	0.723738	0.645903	0.664489	0.610804	0.441602	0.51662
7.043	0.608278	0.460702	0.459467	0.566653	0.699183	0.728297	0.703407	0.641199	0.544785	0.595279	0.716472	0.618466	0.599701	0.63671	0.702148	0.470579	0.526431	0.44596	0.556975	0.694772	0.672338	0.836938	0.564375	0.739552	0.507995	0.820907	0.462515	0.51875	0.811019	0.52851	0.519355	0.631471	0.586462	0.670015	0.731312	0.792102	0.667541	0.624161	0.680255	0.781626	0.709114	0.711226	0.676191	0.484354	0.577126
12.051	0.780912	0.667612	0.676482	0.760964	0.855713	0.842786	0.826667	0.836465	0.755602	0.766297	0.919495	0.776742	0.762963	0.810147	0.854176	0.645864	0.725204	0.62958	0.736437	0.894393	0.801191	0.94895	0.701871	0.915834	0.691175	0.886215	0.643932	0.696934	0.943075	0.720086	0.676335	0.800038	0.763109	0.801952	0.90536	0.889171	0.858624	0.812761	0.858068	0.963314	0.853246	0.860117	0.857956	0.703114	0.769377
17.051	0.894781	0.763994	0.753236	0.887622	0.937537	0.962191	0.858729	0.919897	0.824079	0.890188	0.936632	0.846655	0.846357	0.890472	0.932865	0.723768	0.857911	0.738093	0.844319	0.930066	0.904911	0.995311	0.81919	0.967991	0.821772	0.943379	0.771697	0.780684	0.977668	0.830373	0.742069	0.906088	0.87107	0.893663	0.931999	0.9275	0.900088	0.858272	0.925334	0.968108	0.855304	0.922378	0.906038	0.808258	0.86169
22.052	0.924884	0.824872	0.826799	0.925478	0.95046	0.957035	0.913766	0.957055	0.894463	0.89188	0.885701	0.830471	0.855832	0.858746	0.945562	0.800464	0.874879	0.848383	0.915534	0.952812	0.915808	1.0067	0.870888	0.953609	0.813221	0.974337	0.82591	0.808614	1.016	0.857279	0.82096	0.913783	0.930681	0.910365	0.95203	0.926161	0.909971	0.939747	0.967223	0.973833	0.854727	0.902297	0.947619	0.877388	0.903134
27.052	0.960983	0.878541	0.862536	0.94587	0.962796	1.02503	0.966716	1.02273	0.903587	0.945518	0.977994	0.892927	0.885775	0.984457	0.954262	0.838539	0.896616	0.889683	0.925208	1.01765	0.970859	1.03782	0.905895	0.992643	0.818477	1.00696	0.854996	0.8632	1.00066	0.877668	0.855307	0.943003	0.943301	0.870727	0.980725	0.974538	0.967504	0.972154	1.07487	0.976269	0.901959	0.960069	0.961202	0.898603	0.929122
32.054	1.00471	0.903675	0.904543	0.959578	0.975322	1.02469	0.96588	1.03176	0.942438	0.970599	0.954725	0.88302	0.897881	1.00536	0.951222	0.914672	0.916799	0.911355	0.963976	1.0121	1.00352	1.04159	0.945331	1.00214	0.89036	0.99486	0.895637	0.889077	1.00979	0.865117	0.884736	0.918608	0.970364	0.899934	0.989587	0.961159	1.02982	0.990414	1.13462	0.974414	0.947559	0.969621	0.979313	0.936633	0.984861
37.055	0.976504	0.938927	0.919109	0.947199	1.01045	1.06939	0.982089	1.01923	0.961844	0.975673	0.965392	0.897288	0.884591	0.979945	0.972699	0.926229	0.974241	0.843998	0.950928	1.04348	0.978977	1.03517	0.966406	1.0067	0.904756	0.989366	0.933095	0.911851	1.00762	0.910556	0.873893	0.93221	0.995232	0.961734	0.999642	0.960353	0.937022	0.989755	1.12633	0.972731	0.972327	0.978225	0.979426	0.946837	1.02207
42.055	1.02506	0.952256	0.909641	0.948795	1.03489	1.07741	0.930722	1.04445	0.997368	0.968385	0.945973	0.912032	0.884099	1.02251	0.945938	0.913345	1.00013	0.889612	0.947087	1.04403	0.979338	1.04609	0.976705	1.02494	0.933635	1.03266	0.905594	0.941547	0.990262	0.918835	0.921772	0.953894	1.02507	0.908567	0.992659	1.00079	0.957575	0.971348	1.14501	0.968105	0.961224	0.979009	1.02	0.963012	1.00124
47.057	1.02488	0.968038	0.969787	0.985556	1.00596	1.0607	0.941658	1.05774	0.926925	0.976536	0.997895	0.925861	0.882421	0.948092	0.956649	0.920464	1.00784	0.909596	0.902732	1.05664	0.985885	1.0571	0.958113	1.01185	0.882075	1.06708	0.921724	0.972447	1.03906	0.928144	0.895986	0.933394	1.00679	0.870055	1.00327	0.983877	0.898468	1.01194	1.16241	0.966553	1.00556	0.97798	1.00047	0.972535	1.00956
52.057	1.04336	1.00109	0.937563	0.991688	1.05493	1.08102	0.913568	1.05218	0.941687	0.944784	0.974303	0.956255	0.906743	0.975765	0.98935	0.972042	1.0224	0.92279	0.940662	1.06015	0.959269	1.08411	0.948639	1.03959	0.987047	1.04373	0.943591	0.95102	1.02598	0.944345	0.918469	0.958797	1.02549	0.910028	1.01513	1.00408	0.90366	0.988583	1.14343	0.971763	1.007	0.999984	1.01207	0.944246	1.04532
57.057	1.06224	0.99856	0.945135	0.956138	1.03251	1.06094	0.911007	1.07246	0.997578	0.94853	0.89523	0.949513	0.86894	0.962418	1.01396	1.0107	1.02827	0.924681	0.997241	1.03184	0.977289	1.07198	0.955491	1.03439	0.944658	1.05008	0.946502	0.967863	1.0181	0.93629	0.906312	0.94326	1.01294	0.905411	0.993846	0.948545	0.936323	0.988732	1.19185	0.950305	0.984855	0.980646	1.00371	1.02092	1.0364
62.059	1.05722	0.996198	0.946841	0.96778	1.08684	1.09523	0.921078	1.03809	1.02782	1.01626	0.893875	0.949415	0.887868	0.975182	1.0032	1.06869	0.99807	0.927544	0.954744	1.0762	1.00486	1.03709	0.947623	1.02505	0.936473	1.06095	0.939018	0.963943	1.00786	0.938388	0.942456	0.938919	1.05864	0.865937	0.995524	0.926183	0.905918	1.02031	1.21814	0.948136	0.981936	0.971381	1.02926	1.02206	1.04674
67.06	1.05716	0.977648	0.963991	0.932783	1.02374	1.10058	0.94442	1.07931	1.04562	0.989883	0.925461	0.912239	0.88568	1.03283	0.985084	0.99324	1.01826	0.901525	0.970968	1.08752	1.02321	1.04047	0.927301	1.03736	0.951636	1.0524	0.964218	0.950276	1.01489	0.944379	0.945938	0.998365	1.02432	0.88743	1.01111	0.958684	0.942342	0.984955	1.26685	0.968329	0.992675	1.02627	1.01706	1.03211	1.00299
72.06	1.07497	1.00187	0.97089	0.958489	1.02434	1.10916	0.944889	1.04309	1.06696	1.02383	0.973763	0.96972	0.903207	0.992228	0.977843	0.981862	0.981215	0.926277	0.947888	1.10943	1.02241	1.00025	0.921279	1.01213	0.956522	1.02235	0.928282	0.962618	1.01909	0.939361	0.906901	0.930139	1.04066	0.869985	0.970375	0.960464	0.917409	0.98963	1.24826	1.00334	0.959358	1.00608	1.02188	1.02958	1.0262
77.06	1.10042	0.977493	1.00812	0.968496	0.977623	1.10677	0.915967	1.06189	1.02981	1.02401	1.0043	0.986897	0.928594	1.05113	0.970629	0.956352	0.993734	0.947836	0.942428	1.08656	0.981857	1.0504	0.919572	1.02313	0.985152	1.03597	0.960686	0.943207	1.02665	0.894478	0.926901	0.995656	1.02184	0.863104	0.997265	0.981748	0.909946	0.98615	1.22026	0.997937	1.00581	0.991772	1.00101	1.0223	1.00913
82.061	1.05637	0.994273	0.96566	0.968825	1.02284	1.10485	0.93444	1.05828	1.0421	0.98636	1.00434	0.975315	0.909981	0.978622	1.00947	0.963903	0.977465	0.951506	0.936628	1.06721	0.956748	1.04662	0.929078	1.00817	0.900926	1.04528	0.952037	0.988495	1.00749	0.8757	0.960688	0.925323	0.995904	0.869035	1.02052	0.994586	0.861195	0.968076	1.27254	1.00306	1.00263	0.993158	1.006	1.0027	1.04074
87.063	1.08379	0.991969	0.965736	0.935943	1.01955	1.09534	0.928664	1.01972	1.03224	1.01698	0.958767	0.97396	0.954254	0.983346	0.994634	0.97278	0.965116	0.978232	0.955986	1.0326	1.01344	1.06763	0.97958	1.05629	0.958844	1.06958	0.96565	0.980435	1.01181	0.884524	0.902562	0.957718	1.08606	0.948743	1.0294	1.01281	0.837005	0.970125	1.28275	0.988953	1.02822	0.994111	1.02263	1.01997	1.02941
92.064	1.07173	0.988229	0.962956	0.966327	0.979958	1.07066	0.930588	1.01617	1.02227	0.972653	0.992911	0.981204	0.94033	0.964065	0.999379	0.960361	0.986461	0.947165	0.885091	1.05729	0.984797	1.08835	0.963172	0.987097	0.875926	1.02801	0.973779	0.951685	1.02998	0.925371	0.920676	0.937155	1.03931	0.898711	1.0277	0.969356	0.870146	1.00883	1.32275	1.01166	1.02286	1.02831	1.0121	1.03396	0.979355
97.064	1.0707	0.994364	0.943146	0.985514	1.03404	1.06744	0.93616	1.02965	1.0335	1.00573	0.964203	0.979128	0.936882	0.933916	0.986392	0.980319	0.945524	0.944348	0.954573	1.04741	0.992526	1.04998	0.963562	1.02565	0.88979	1.03686	0.963517	0.949751	1.0371	0.90363	0.907573	0.86357	1.05645	0.866669	0.984144	0.988606	0.810074	0.984436	1.28343	1.03233	1.04699	0.989041	1.03101	1.02891	0.973203
102.066	1.05013	0.977791	0.961967	0.956019	1.01778	1.07188	0.905162	1.04244	1.0338	0.95384	1.05373	0.992757	0.970675	0.957259	0.950457	0.937794	0.927101	0.965241	0.944903	1.04808	1.00056	1.00898	0.95753	1.00865	0.896663	1.05692	0.952853	0.954934	0.999373	0.947296	0.905741	0.844908	1.0032	0.840372	0.981412	0.918337	0.87056	0.923612	1.27579	1.03895	0.993427	0.982983	1.03124	1.02829	0.932666
107.065	1.06843	0.984701	0.944258	0.993833	0.983236	1.08202	0.888993	1.04591	0.982728	0.973825	1.01269	0.970954	0.993749	0.9387	1.01134	0.964047	0.949736	0.893928	0.941676	0.995755	0.981855	1.03227	0.990738	0.998676	0.863538	1.04429	0.948956	0.932553	1.01747	0.968303	0.898212	0.943432	1.00899	0.870112	1.01161	0.907747	0.87808	0.932953	1.33387	1.02313	0.996117	0.976553	1.05163	1.01145	0.99711
112.067	1.04409	0.968596	0.947523	0.95154	0.937043	1.07763	0.940889	1.05886	0.991276	0.985424	1.01916	0.957113	0.989895	0.952754	1.03238	1.01352	0.973014	0.969297	0.942585	0.959568	0.973948	1.03273	0.964738	0.946405	0.850139	1.02326	0.928774	0.976222	1.00979	0.960969	0.810092	0.844528	1.01009	0.885764	1.00827	0.953196	0.786749	0.991359	1.34615	1.01187	1.00942	0.979794	1.02071	1.03623	0.970933
117.069	1.07015	0.948291	0.958264	0.920294	0.965174	1.0749	0.898502	1.05061	1.03494	0.973431	0.92244	0.986183	0.998966	1.05218	0.998842	1.04328	0.938745	0.843971	0.955385	1.02678	0.964475	1.01312	0.914412	0.986417	0.798879	1.03666	0.934218	1.01094	1.02732	0.951233	0.775514	0.80571	0.969835	0.856947	1.02556	0.896299	0.791213	0.969909	1.33544	1.02653	0.969379	0.977162	1.04488	1.04319	0.981361
122.068	1.02423	0.970772	0.968372	0.874704	1.00601	1.07743	0.913139	1.05189	1.04608	1.03842	0.925762	0.959042	0.96486	1.0247	1.00774	0.999481	0.91803	0.803567	0.941897	0.998941	1.01258	1.01928	0.964528	0.989235	0.832538	1.04062	0.948649	0.960005	1.04314	0.974067	0.829897	0.817637	0.93189	0.815721	0.950762	0.952868	0.856788	0.993747	1.39232	1.02968	0.974982	0.93536	1.03879	1.02666	0.992687
127.07	1.02943	0.966568	0.968741	0.932034	0.971284	1.07331	0.89523	1.03585	1.01586	1.03	0.93049	0.975694	0.981047	1.04637	1.0081	1.00829	0.938746	0.88752	0.949968	0.990585	0.970251	1.01681	0.975542	0.986411	0.844354	1.02473	0.925926	0.955461	1.02201	0.949333	0.822192	0.81645	0.939475	0.833629	0.975561	0.931345	0.907957	0.95235	1.41046	1.03978	0.983889	0.974719	1.05686	1.05741	1.02272
Time [s]	bleach cyto	bleach cyto	bleach cyto	bleach cyto	bleach cyto	bleach cyto	bleach cyto	bleach cyto	bleach cyto	bleach cyto	bleach cyto	bleach cyto	bleach cyto	bleach cyto	bleach cyto	bleach cyto	bleach cyto	bleach cyto	bleach cyto	bleach cyto	bleach cyto	bleach cyto	bleach cyto	bleach cyto	bleach cyto	bleach cyto	bleach cyto	bleach cyto	bleach cyto	bleach cyto	bleach cyto	bleach cyto	bleach cyto	bleach cyto	bleach cyto	bleach cyto	bleach cyto	bleach cyto	bleach cyto	bleach cyto	bleach cyto	bleach cyto	bleach cyto	bleach cyto	bleach cyto
0	1	1	1	1	1	1	1	1	1	1	1	1	1	1	1	1	1	1	1	1	1	1	1	1	1	1	1	1	1	1	1	1	1	1	1	1	1	1	1	1	1	1	1	1	1
3.068	0.590149	0.387905	0.520806	0.606377	0.572983	0.624322	0.536922	0.38424	0.549769	0.455148	0.521586	0.523526	0.433684	0.492417	0.428755	0.579735	0.494536	0.465606	0.481737	0.439842	0.505369	0.486959	0.491381	0.59486	0.431837	0.557087	0.510337	0.619212	0.501615	0.553235	0.622202	0.581712	0.601903	0.56652	0.639085	0.696612	0.724305	0.65919	0.700084	0.61237	0.716216	0.626955	0.648791	0.660247	0.630016
4.038	0.689753	0.48786	0.623318	0.672998	0.628431	0.702469	0.577798	0.502787	0.612934	0.554499	0.613362	0.60309	0.570041	0.581501	0.507118	0.70182	0.599451	0.527895	0.568037	0.488346	0.589874	0.59691	0.552071	0.687305	0.509704	0.644447	0.615864	0.67118	0.585734	0.612802	0.699365	0.648574	0.68034	0.634998	0.723848	0.781892	0.778444	0.756998	0.774191	0.703167	0.772596	0.720436	0.735223	0.753583	0.733433
5.041	0.721605	0.549631	0.658816	0.713667	0.659667	0.741081	0.590132	0.584834	0.630412	0.560206	0.643844	0.616218	0.603644	0.592614	0.545917	0.674146	0.652209	0.593442	0.61938	0.53215	0.628566	0.67806	0.58929	0.752978	0.567554	0.714191	0.700406	0.712779	0.654108	0.666977	0.733788	0.683986	0.701488	0.696406	0.703948	0.796061	0.811688	0.777913	0.75798	0.749533	0.80095	0.725878	0.774498	0.792904	0.76949
6.042	0.700677	0.599262	0.698131	0.739948	0.685623	0.744521	0.635043	0.649876	0.6714	0.581096	0.728195	0.620136	0.661197	0.665217	0.588985	0.736421	0.645835	0.606793	0.619446	0.545699	0.652781	0.685484	0.620131	0.772709	0.619702	0.77482	0.740248	0.732118	0.676639	0.702263	0.763493	0.747088	0.698918	0.723989	0.699667	0.836001	0.784875	0.807775	0.752481	0.779122	0.807412	0.722275	0.782984	0.766858	0.747581
7.043	0.724678	0.615282	0.694288	0.778263	0.684675	0.8113	0.681902	0.689701	0.698315	0.647428	0.744829	0.662933	0.678251	0.714143	0.596648	0.757301	0.677872	0.645893	0.67037	0.586728	0.682645	0.749079	0.626648	0.78291	0.683103	0.743696	0.751452	0.735257	0.693761	0.708752	0.727523	0.739125	0.719146	0.729534	0.750613	0.842057	0.803243	0.815121	0.773546	0.789986	0.821225	0.764152	0.774545	0.785512	0.709473
12.051	0.846895	0.727619	0.809995	0.8815	0.789174	0.882716	0.795386	0.872424	0.758437	0.743645	0.857282	0.755933	0.800898	0.78564	0.7304	0.846968	0.772696	0.779531	0.77844	0.686415	0.789648	0.853241	0.728292	0.86925	0.743885	0.796781	0.907624	0.826524	0.774422	0.812785	0.843817	0.825395	0.823974	0.839386	0.849406	0.891199	0.898453	0.907471	0.887956	0.881689	0.884591	0.846255	0.862908	0.865426	0.933341
17.051	0.881123	0.801709	0.877094	0.88402	0.862367	0.898498	0.850504	0.94127	0.823875	0.821359	0.832283	0.830394	0.834696	0.847447	0.753009	0.875934	0.904553	0.789761	0.823422	0.727406	0.871614	0.863129	0.792135	0.860763	0.825486	0.851918	0.933942	0.862598	0.811579	0.86417	0.878349	0.828686	0.849558	0.887904	0.878357	0.94271	0.936379	0.884122	0.854296	0.887827	0.917	0.884891	0.86604	0.886413	0.938451
22.052	0.869854	0.877781	0.972173	0.936124	0.894554	0.887256	0.906614	0.935072	0.895297	0.853888	0.89718	0.816279	0.823027	0.844538	0.798658	0.93422	0.869433	0.821256	0.887801	0.769234	0.897594	0.888265	0.793576	0.887129	0.842946	0.870919	0.949547	0.91582	0.844829	0.836724	0.899089	0.915109	0.894296	0.891782	0.835853	0.903987	0.930323	0.902784	0.831393	0.89687	0.908029	0.890823	0.930592	0.924142	0.946736
27.052	0.944275	0.877308	0.914882	0.929832	0.952718	0.905983	0.897945	0.951996	0.913999	0.838976	0.90049	0.857672	0.856211	0.82712	0.818997	0.951878	0.834074	0.876972	0.912473	0.833582	0.931193	0.887146	0.836934	0.872165	0.885959	0.863981	0.920267	0.945227	0.884481	0.887091	0.887706	0.845313	0.890591	0.963409	0.853324	0.950956	0.976525	0.928678	0.903984	0.892969	0.900533	0.937261	0.993739	0.90977	0.931131
32.054	0.893115	0.858053	0.959304	0.868535	0.938564	0.933471	0.965147	0.987505	0.994467	0.866139	0.922352	0.830638	0.859939	0.854896	0.797189	0.946439	0.869936	0.865064	0.888147	0.829376	0.949006	0.882297	0.859254	0.892787	0.867742	0.84931	0.936742	0.995236	0.878541	0.783381	0.870452	0.920043	0.92447	0.921395	0.84547	0.979413	0.996876	0.930656	0.904949	0.913872	0.900508	0.940311	0.913503	0.903164	0.988078
37.055	0.9342	0.873568	1.02481	0.971669	0.887964	0.904928	0.930606	0.94312	0.988809	0.866587	0.939286	0.809233	0.870134	0.841931	0.848504	0.903557	0.987707	0.881655	0.97457	0.832075	0.975666	0.913378	0.905416	0.889009	0.870665	0.918802	0.913526	0.954711	0.879745	0.857643	0.899971	0.909142	0.917441	0.879497	0.823983	0.945072	0.941498	0.926029	0.88362	0.909036	0.960464	0.977378	0.951887	0.907106	0.973378
42.055	0.930391	0.881769	1.01092	0.980432	0.973073	0.941216	0.930857	0.981445	0.993393	0.89988	0.926862	0.825281	0.844308	0.828824	0.75295	0.897066	0.931598	0.883282	1.03283	0.856697	0.967262	0.862779	0.87128	0.844472	0.846788	0.862928	0.991214	0.960801	0.839304	0.814831	0.920488	0.92865	0.918219	0.907078	0.838408	0.913554	0.956432	0.938186	0.968298	0.933073	0.95618	1.00041	0.886687	0.919442	0.914072
47.057	0.898386	0.890799	0.932554	0.968338	1.01723	0.939388	0.933471	1.01035	1.09924	0.904283	0.906731	0.844376	0.880991	0.825189	0.814809	0.920867	0.992262	0.898706	0.946796	0.830076	0.932302	0.888223	0.903333	0.850174	0.840305	0.850977	1.08066	0.94263	0.842581	0.887881	0.922187	0.888158	0.937856	0.907318	0.819975	0.963443	0.903843	0.914776	0.931966	0.893655	0.93192	0.984628	0.943093	0.937857	0.961911
52.057	0.910246	0.889985	0.968918	1.00892	1.03623	0.934404	0.89975	0.992278	1.11996	0.898501	0.95793	0.828553	0.838214	0.834148	0.830443	0.923302	0.971875	0.906331	1.01895	0.850273	0.954265	0.90153	0.940404	0.878243	0.845294	0.905325	1.01058	0.978602	0.862243	0.848974	0.9248	0.903324	0.914801	0.914548	0.869558	0.942044	0.934644	0.979392	0.932925	0.938919	0.954117	0.982564	0.931078	0.926259	0.993503
57.057	0.906466	0.923298	1.04474	1.01013	1.06364	0.930878	0.896736	1.00339	1.06958	0.916918	0.966991	0.856726	0.844352	0.818439	0.847099	0.938545	0.963815	0.902565	0.926904	0.86079	0.929386	0.906999	0.969084	0.863433	0.866574	0.853202	0.960832	0.982155	0.879003	0.839815	0.921067	0.916982	0.992573	0.873352	0.805281	0.923215	0.973226	0.928366	0.933111	0.938059	0.962487	0.979724	0.986631	0.894009	1.03147
62.059	0.901342	0.921469	1.02276	0.991439	1.00509	0.953638	0.963568	1.01187	1.08975	0.925837	1.01093	0.816985	0.812959	0.838486	0.816035	0.964741	0.976099	0.913876	0.99827	0.834087	0.941887	0.912333	0.927764	0.888915	0.877975	0.878213	0.966353	0.988123	0.879862	0.830188	0.891598	0.891889	0.940903	0.914068	0.822029	0.916495	0.927956	0.922504	0.934427	0.883048	0.929553	1.01462	0.954295	0.901685	1.0514
67.06	0.940856	0.923489	1.00099	1.00597	0.992467	0.961659	0.956949	0.971107	1.01885	0.883319	0.950413	0.774826	0.827617	0.813292	0.840915	0.977305	0.996569	0.929186	0.955021	0.87185	0.93203	0.891941	0.967954	0.874112	0.879244	0.877105	0.934387	1.00322	0.868389	0.81385	0.876351	0.932439	0.929415	0.895453	0.791518	0.924463	0.915966	0.914215	0.826959	0.894897	0.915495	0.999476	0.921641	0.865827	0.956484
72.06	0.907802	0.924582	1.05926	0.988502	1.02849	0.98244	0.955475	0.985602	1.04763	0.891442	0.969812	0.797217	0.810082	0.829092	0.869997	0.954677	1.00014	0.934456	0.991456	0.830634	0.998833	0.941254	0.98282	0.902963	0.868433	0.862928	0.92316	0.982749	0.879682	0.81272	0.85333	0.94781	0.963457	0.885946	0.830735	0.93463	0.90334	0.895506	0.856527	0.885816	0.908769	1.04055	0.87491	0.904199	0.9704
77.06	0.881046	0.899951	1.01265	1.03673	1.05045	0.947396	0.935968	0.98347	1.03604	0.957982	1.00378	0.847098	0.850298	0.815026	0.812894	0.970862	0.941083	0.944179	1.00723	0.80126	0.945554	0.833969	0.989904	0.943503	0.849836	0.863959	0.914912	1.01918	0.856684	0.798082	0.880089	0.897524	0.949027	0.880477	0.763257	0.974115	0.903451	0.908901	0.935296	0.873089	0.930103	1.03016	0.916756	0.921264	0.972055
82.061	0.931648	0.930528	1.08377	1.04605	1.02107	0.990304	0.956041	0.969938	1.00472	0.914746	0.978085	0.791491	0.838641	0.819175	0.857684	0.958553	0.998754	0.910395	0.995537	0.816978	0.931891	0.877916	0.937331	0.894499	0.88013	0.817113	0.919867	0.975801	0.866372	0.798018	0.878384	0.889715	0.928156	0.859405	0.79851	0.927506	0.880899	0.889974	0.889824	0.876173	0.89809	1.0372	0.935666	0.892251	1.05262
87.063	0.901958	0.913771	1.04747	1.08196	0.967863	0.995646	0.956707	0.990634	1.06217	0.92097	1.01576	0.794552	0.891394	0.833331	0.887577	0.967137	0.985206	0.903726	1.0536	0.809172	0.957674	0.884588	0.927038	0.908332	0.883884	0.821802	0.954259	0.946125	0.882041	0.776587	0.913616	0.870833	0.95336	0.899735	0.781184	0.936442	0.864643	0.915402	0.858633	0.900931	0.916412	1.09063	0.871423	0.88545	0.95304
92.064	0.915516	0.950975	1.05508	1.02416	1.05224	0.988304	0.958844	0.959475	1.12568	0.907211	1.02515	0.825924	0.8006	0.814516	0.809875	0.93748	0.946735	0.937069	1.03361	0.819773	0.954185	0.920245	0.981673	0.844319	0.870315	0.830176	0.928872	0.968486	0.867645	0.785742	0.929953	0.904926	0.958097	0.882336	0.783817	0.947277	0.923109	0.860593	0.818171	0.860527	0.918991	1.02916	0.892426	0.879626	0.921339
97.064	0.873658	0.906453	1.03114	1.00996	0.97004	0.942493	0.973256	0.951789	1.15069	0.912123	0.986299	0.795535	0.832929	0.814905	0.876768	0.947259	0.979897	0.916515	0.959031	0.801078	0.906683	0.908111	0.958969	0.885399	0.888182	0.889188	0.910343	0.938606	0.896607	0.783879	0.919785	0.869923	0.967778	0.841225	0.827695	0.927646	0.881776	0.914656	0.891377	0.859859	0.889311	1.05475	0.82874	0.905299	0.973833
102.066	0.861251	0.912408	1.01195	1.01905	0.938316	0.953406	0.953253	0.961817	1.05333	0.929003	1.02088	0.772244	0.791687	0.820375	0.822752	0.968822	0.960482	0.910835	0.939575	0.813417	0.867375	0.913546	0.972692	0.844862	0.855057	0.914869	0.950059	0.944405	0.880184	0.793888	0.909694	0.845371	0.938737	0.810805	0.768802	0.921057	0.872658	0.871935	0.856631	0.909325	0.935949	1.05483	0.789608	0.886879	0.915302
107.065	0.865263	0.902294	1.04448	1.00683	1.02507	0.95456	0.909229	0.98334	1.08148	0.948773	1.00084	0.785626	0.846713	0.781281	0.84527	1.01524	0.975912	0.924581	0.910705	0.790984	0.898771	0.864078	1.00605	0.7943	0.851333	0.857341	0.945397	0.917232	0.88342	0.762925	0.882128	0.840976	0.953633	0.811371	0.71514	0.911443	0.885171	0.899272	0.875825	0.923784	0.875714	1.04728	0.838427	0.922004	0.930798
112.067	0.870122	0.942366	1.02364	1.02993	1.01769	0.935162	0.953358	0.969864	1.04734	0.922637	0.990796	0.772847	0.871611	0.811637	0.869518	0.916219	0.947214	0.899154	0.91658	0.749068	0.889639	0.890201	0.993925	0.795848	0.849502	0.840868	0.962956	0.940701	0.860902	0.788231	0.854724	0.838292	0.974699	0.819363	0.754683	0.863034	0.864635	0.855896	0.785583	0.886619	0.894673	1.05779	0.839475	0.865549	0.859174
117.069	0.884734	0.890492	0.991842	1.0046	1.07577	0.96084	0.938147	0.98081	1.02377	0.952234	1.0169	0.800283	0.789152	0.808582	0.857282	1.05363	0.943053	0.823457	0.972961	0.817106	0.896755	0.906003	0.979902	0.804376	0.866539	0.858658	0.939582	0.893293	0.827342	0.764851	0.846807	0.831343	0.945336	0.801154	0.798237	0.845173	0.858405	0.898814	0.79844	0.921293	0.87551	1.03536	0.78293	0.926318	0.801414
122.068	0.860458	0.889348	0.99133	0.996726	1.01215	0.905849	0.936493	0.964023	1.01498	0.96118	1.04093	0.735235	0.768919	0.761019	0.864151	0.964478	0.984085	0.844407	0.956281	0.750404	0.933349	0.826012	0.983246	0.858747	0.865138	0.825628	0.965034	0.905053	0.906622	0.75986	0.878667	0.795922	0.927102	0.828293	0.708884	0.913336	0.887945	0.895116	0.788562	0.87631	0.85867	1.05976	0.767529	0.891494	0.835576
127.07	0.810211	0.889525	0.980617	0.978661	0.96872	0.915928	0.910195	0.964358	1.05858	0.944092	0.98626	0.807486	0.838781	0.804009	0.839296	0.938019	0.951543	0.887784	0.936674	0.799165	0.963954	0.850238	0.95749	0.847284	0.891173	0.808462	0.970906	0.90315	0.85998	0.759362	0.851226	0.794411	0.881318	0.770101	0.720896	0.87799	0.91555	0.859829	0.774049	0.870988	0.923461	1.08261	0.791775	0.883956	0.863184

## Sheet: mC 2
Time [s]	FB		HB
0	1	0	1	0
1.935	0.240435	0.0667826	0.556181	0.0875384
2.906	0.389938	0.0885292	0.639477	0.0845578
3.908	0.49503	0.102007	0.676112	0.0772634
4.91	0.57174	0.108862	0.700465	0.0689593
5.91	0.627282	0.107305	0.721398	0.0604778
10.916	0.795187	0.0898022	0.823238	0.0583051
15.918	0.872838	0.0696424	0.860423	0.0469219
20.92	0.900912	0.054764	0.882653	0.0450447
25.919	0.936388	0.0555218	0.899505	0.0429042
30.921	0.956109	0.0471506	0.903905	0.0529542
35.922	0.963754	0.0457785	0.913311	0.0484484
40.922	0.971991	0.0479725	0.912532	0.0603366
45.924	0.972406	0.0527084	0.918145	0.0618622
50.925	0.984415	0.0494183	0.928603	0.061232
55.926	0.981426	0.0505057	0.928934	0.0636683
60.926	0.986427	0.0572978	0.92794	0.0656973
65.927	0.989242	0.0525176	0.915455	0.0613529
70.927	0.986323	0.0527789	0.923784	0.0672825
75.929	0.990244	0.0523566	0.921923	0.0716709
80.93	0.983241	0.0532406	0.918832	0.0721268
85.93	0.992616	0.0525833	0.922992	0.075429
90.932	0.983275	0.0511709	0.918894	0.0794958
95.933	0.980643	0.0586847	0.914476	0.0711086
100.933	0.972687	0.0562463	0.903097	0.0731283
105.935	0.975143	0.0527486	0.904273	0.0819513
110.934	0.970412	0.0609368	0.895194	0.0786606
115.936	0.964375	0.076734	0.895322	0.0826766
120.938	0.964708	0.0704284	0.887651	0.087138
125.937	0.968643	0.0629746	0.886294	0.0788773

## Sheet: m2 1
Time [s]	NMuMG CRD LVL1 Em Rep 3 01.txt	NMuMG CRD LVL1 Em Rep 3 02.txt	NMuMG CRD LVL1 Em Rep 3 03.txt	NMuMG CRD LVL1 Em Rep 3 04.txt	NMuMG CRD LVL1 Em Rep 3 05.txt	NMuMG CRD LVL1 Em Rep 3 06.txt	NMuMG CRD LVL1 Em Rep 3 07.txt	NMuMG CRD LVL1 Em Rep 3 08.txt	NMuMG CRD LVL1 Em Rep 3 09.txt	NMuMG CRD LVL1 Em Rep 3 10.txt	NMuMG CRD LVL1 Em Rep 3 11.txt	NMuMG CRD LVL1 Em Rep 3 12.txt	NMuMG CRD LVL1 Em Rep 3 13.txt	NMuMG CRD LVL1 Em Rep 3 14.txt	NMuMG CRD LVL1 Em Rep 3 15.txt	NMuMG CRD LVL1 Em rep2 01.txt	NMuMG CRD LVL1 Em rep2 02.txt	NMuMG CRD LVL1 Em rep2 03.txt	NMuMG CRD LVL1 Em rep2 05.txt	NMuMG CRD LVL1 Em rep2 06.txt	NMuMG CRD LVL1 Em rep2 07.txt	NMuMG CRD LVL1 Em rep2 08.txt	NMuMG CRD LVL1 Em rep2 09.txt	NMuMG CRD LVL1 Em rep2 10.txt	NMuMG CRD LVL1 Em rep2 11.txt	NMuMG CRD LVL1 Em rep2 12.txt	NMuMG CRD LVL1 Em rep2 13.txt	NMuMG CRD LVL1 Em rep2 14.txt	NMuMG CRD LVL1 Em rep2 15.txt	NmuMg mCRD LVL1 Em 01.txt	NmuMg mCRD LVL1 Em 02.txt	NmuMg mCRD LVL1 Em 03.txt	NmuMg mCRD LVL1 Em 04.txt	NmuMg mCRD LVL1 Em 05.txt	NmuMg mCRD LVL1 Em 06.txt	NmuMg mCRD LVL1 Em 07.txt	NmuMg mCRD LVL1 Em 08.txt	NmuMg mCRD LVL1 Em 09.txt	NmuMg mCRD LVL1 Em 10.txt	NmuMg mCRD LVL1 Em 11.txt	NmuMg mCRD LVL1 Em 12.txt	NmuMg mCRD LVL1 Em 13.txt	NmuMg mCRD LVL1 Em 14.txt	NmuMg mCRD LVL1 Em 15.txt	NmuMg mCRD LVL1 Em 16.txt	NmuMg mCRD LVL1 Em 17.txt	NmuMg mCRD LVL1 Em 18.txt	NmuMg mCRD LVL1 Em 19.txt	NmuMg mCRD LVL1 Em 20.txt
0	1	1	1	1	1	1	1	1	1	1	1	1	1	1	1	1	1	1	1	1	1	1	1	1	1	1	1	1	1	1	1	1	1	1	1	1	1	1	1	1	1	1	1	1	1	1	1	1	1
2.274	0.305396	0.180001	0.185385	0.310524	0.30793	0.137641	0.146573	0.206065	0.12435	0.275037	0.272233	0.277804	0.150492	0.232803	0.275973	0.28595	0.385082	0.287911	0.40649	0.193022	0.264661	0.386107	0.354808	0.224463	0.342145	0.243468	0.340595	0.252651	0.489063	0.323512	0.262884	0.201179	0.178265	0.346415	0.0918927	0.44314	0.322342	0.451528	0.351405	0.292743	0.182755	0.255482	0.366612	0.317308	0.342109	0.349566	0.267729	0.211402	0.178655
3.246	0.426624	0.332113	0.307948	0.481109	0.48072	0.224933	0.270653	0.384209	0.243941	0.380444	0.402395	0.424474	0.271032	0.394293	0.384834	0.46562	0.531463	0.489434	0.605436	0.318892	0.431351	0.562758	0.575721	0.460687	0.556115	0.495572	0.502497	0.463127	0.640223	0.525482	0.464671	0.3396	0.299249	0.544256	0.0993804	0.611805	0.525411	0.665224	0.508828	0.465839	0.288088	0.37728	0.497885	0.478307	0.541473	0.516055	0.444278	0.359771	0.286168
4.247	0.523142	0.423732	0.385383	0.570108	0.594083	0.277685	0.341987	0.481766	0.327069	0.478667	0.476657	0.491723	0.337692	0.468018	0.429886	0.572185	0.623431	0.564645	0.706101	0.402577	0.54757	0.651625	0.696998	0.586117	0.703808	0.594784	0.60298	0.610431	0.71492	0.573465	0.555678	0.435867	0.364371	0.612172	0.101888	0.704332	0.649661	0.77224	0.600415	0.597398	0.367891	0.419061	0.57469	0.57576	0.64	0.606118	0.579526	0.444583	0.32871
5.248	0.568744	0.5051	0.431888	0.632086	0.678708	0.326202	0.419229	0.53077	0.377192	0.539996	0.540799	0.525533	0.399587	0.547312	0.492924	0.628647	0.663355	0.605616	0.751239	0.469168	0.606737	0.711291	0.742121	0.669865	0.760419	0.667478	0.652343	0.642867	0.779104	0.656974	0.632248	0.501411	0.430344	0.660514	0.120395	0.764371	0.713255	0.800918	0.717657	0.701495	0.410251	0.493443	0.674708	0.648069	0.725964	0.667741	0.606348	0.51479	0.389036
6.249	0.634447	0.532067	0.49544	0.687925	0.739968	0.357679	0.455475	0.577685	0.431192	0.603444	0.555573	0.596381	0.431685	0.579746	0.529833	0.683456	0.656552	0.668935	0.830851	0.499568	0.674527	0.741613	0.770601	0.714291	0.84262	0.722766	0.717555	0.702922	0.825429	0.72279	0.701579	0.520977	0.475173	0.716939	0.126491	0.802322	0.74242	0.84962	0.72878	0.75405	0.473298	0.540571	0.695146	0.713322	0.756092	0.708561	0.663639	0.576588	0.44355
11.257	0.735462	0.644225	0.665718	0.820075	0.866727	0.485678	0.558137	0.68316	0.594752	0.723842	0.676829	0.716698	0.571117	0.71132	0.670507	0.763313	0.782146	0.773009	0.933295	0.652399	0.852229	0.837428	0.857014	0.86378	0.971222	0.874237	0.838467	0.842624	0.910127	0.781605	0.780607	0.667794	0.621208	0.799772	0.172599	0.848304	0.856869	0.871077	0.871979	0.861803	0.594361	0.624518	0.820305	0.844649	0.846408	0.815263	0.825678	0.719178	0.57584
16.258	0.805007	0.732396	0.714517	0.880311	0.871188	0.563891	0.615471	0.785733	0.661618	0.818933	0.739863	0.778773	0.626758	0.789969	0.750904	0.825604	0.781262	0.795343	0.997665	0.71187	0.920198	0.894506	0.897734	0.904595	1.0163	0.910849	0.907299	0.840199	0.924514	0.85758	0.874103	0.77045	0.704708	0.903035	0.208834	0.88102	0.921965	0.894054	0.919968	0.847619	0.695286	0.658239	0.899099	0.888866	0.911535	0.948523	0.900237	0.780966	0.651911
21.258	0.858581	0.788854	0.778032	0.899311	0.913977	0.662857	0.68089	0.804206	0.728264	0.870044	0.742925	0.86185	0.709858	0.813391	0.795925	0.817053	0.87878	0.889828	1.00199	0.763031	0.950013	0.977357	0.886489	0.937896	1.06858	0.949434	0.916419	0.874495	1.00567	0.893266	0.853241	0.817558	0.732594	0.905246	0.226624	0.910276	0.963049	0.87385	0.962706	0.918096	0.779734	0.733992	0.900783	0.946	0.954473	0.968863	0.948569	0.86916	0.699157
26.26	0.935429	0.838252	0.819614	0.898736	0.913353	0.696194	0.746899	0.856004	0.763265	0.854936	0.771232	0.901803	0.746652	0.822365	0.822068	0.866527	0.891826	0.880476	1.06109	0.80168	0.97073	0.942596	0.90396	0.985013	1.1225	0.949543	0.892331	0.929863	1.024	0.923586	0.886305	0.868616	0.778077	0.970326	0.246119	0.9549	0.959958	0.807125	1.02664	0.924416	0.795811	0.736702	0.875805	0.947032	0.93579	1.01287	0.932647	0.919862	0.774818
31.259	0.946937	0.883969	0.827696	0.928464	0.927216	0.729508	0.784736	0.85272	0.814716	0.933891	0.808708	0.928842	0.77662	0.882762	0.847913	0.899256	0.893743	0.887871	1.09051	0.837906	0.968211	0.963739	0.915619	0.977497	1.12464	0.936266	0.918756	0.937212	1.01786	0.902507	0.928784	0.854175	0.805018	0.970343	0.257324	0.921546	0.988931	0.792047	0.953553	0.954788	0.857611	0.839276	0.891436	1.00153	0.944022	1.00499	1.03689	0.854456	0.810044
36.261	0.924889	0.904232	0.861785	0.918062	0.926176	0.782372	0.761834	0.909539	0.824939	0.966462	0.799217	0.963497	0.773856	0.886142	0.890397	0.872727	1.00397	0.893872	1.08827	0.862801	0.996469	0.985649	0.923748	0.971277	1.1718	0.909508	0.943142	0.954231	1.00058	0.937079	0.902509	0.864404	0.806703	0.993474	0.27575	0.965222	0.988231	0.752057	0.975139	0.934675	0.845019	0.842605	0.970646	0.996504	0.951951	0.930294	0.973857	0.882878	0.841746
41.263	0.956333	0.928487	0.852075	0.909293	0.958845	0.81207	0.765858	0.902921	0.86552	0.980726	0.841596	0.942213	0.78548	0.902447	0.904146	0.884876	0.947084	0.922534	1.16205	0.89452	1.00144	0.990266	0.95803	0.952772	1.06298	0.91603	0.917095	0.949561	0.973384	0.924802	0.931136	0.885983	0.829422	0.959851	0.293816	0.957345	0.974563	0.774883	0.991265	0.951385	0.907116	0.889293	0.941608	0.981387	0.986079	0.944689	1.05355	0.845261	0.899556
46.262	1.00618	0.936925	0.889692	0.930539	0.91702	0.845565	0.807938	0.851046	0.902783	0.984664	0.863782	0.998763	0.796956	0.883827	0.904537	0.88968	0.980006	0.933846	1.17415	0.888195	1.01711	0.993074	0.980337	0.999442	1.07806	0.909627	0.910959	0.972081	1.02197	0.94871	0.939578	0.875069	0.821485	0.956142	0.332172	0.950006	0.984727	0.745408	1.0118	0.979472	0.940867	0.949418	0.972618	0.99119	0.990599	0.936893	1.03323	0.875356	0.900811
51.264	0.979984	0.972537	0.823152	0.968742	0.978415	0.858834	0.813047	0.911239	0.894565	1.01722	0.889986	0.969707	0.824487	0.871767	0.948278	0.890188	1.00285	0.941953	1.1328	0.901324	1.00351	1.04086	1.00068	0.975212	1.135	0.910145	0.899169	0.993502	1.06031	0.956647	0.951235	0.92805	0.837618	1.03562	0.339435	0.915513	0.958892	0.673207	1.02354	0.991064	0.957437	0.887127	0.996352	0.987674	1.00479	0.994108	1.00997	0.923547	0.914611
56.264	0.991905	0.969469	0.89102	0.9589	0.991251	0.89302	0.792091	0.914131	0.928754	1.04857	0.925019	1.00533	0.797394	0.899518	0.935253	0.915146	0.980435	0.876281	1.14266	0.860071	1.00399	1.04561	0.994953	0.973037	1.13006	0.930407	0.876688	0.986017	1.02058	0.941432	1.00209	0.939918	0.871206	1.01373	0.342062	0.936922	0.947396	0.630617	1.02027	1.01498	0.95268	0.925191	0.973965	0.997288	1.0049	1.00775	1.07982	0.9245	0.901823
61.265	1.01866	0.957563	0.921883	0.915642	0.99321	0.884339	0.798021	0.892999	0.918731	1.08652	0.920783	1.04896	0.832314	0.866041	0.948996	0.887437	0.987615	0.958065	1.15463	0.901116	1.01845	1.05478	1.00107	0.93615	1.06864	0.925976	0.839097	0.96595	1.02981	0.965112	1.01308	0.972896	0.852057	1.04151	0.375169	0.944792	0.956102	0.606631	1.00542	0.997048	0.949515	0.959429	0.919476	1.0192	0.998765	0.981301	1.0211	0.913751	0.870973
66.267	1.00585	0.927778	0.893768	0.955079	1.02327	0.922758	0.788593	0.892145	0.952492	1.06224	0.909308	1.06417	0.874388	0.887184	0.963242	0.889316	1.00906	0.925497	1.10207	0.880944	1.01638	1.05978	0.957713	0.977768	1.03099	0.937049	0.873641	0.984204	1.00031	0.952008	1.03893	0.97618	0.862248	1.0289	0.404214	0.928288	0.976249	0.557317	1.01329	0.943602	0.948293	0.975908	0.912406	0.984834	0.982806	0.955414	1.03185	0.901238	0.841121
71.268	1.04747	0.964356	0.889451	0.988574	0.957533	0.927289	0.81982	0.903808	0.957619	1.09344	0.939118	1.05972	0.82407	0.871537	0.943268	0.870697	0.995876	0.942276	1.13572	0.895739	0.959244	1.05409	0.95778	0.9226	1.0031	0.913513	0.86469	0.940426	1.0364	0.975542	1.01988	0.949473	0.826905	0.923845	0.387062	0.881537	0.940976	0.571591	1.0369	0.974867	0.942668	0.922932	0.918251	0.968324	0.997469	0.946875	1.06497	0.875062	0.86131
76.267	1.068	1.01408	0.924823	1.00733	1.00488	0.937306	0.77313	0.885946	0.976092	1.06478	0.912769	1.05331	0.840874	0.892835	0.959016	0.893343	0.986139	0.947586	1.1324	0.884928	0.970309	1.06203	0.965724	0.916388	1.02968	0.972339	0.880817	0.947239	1.00496	0.953599	1.01576	0.908017	0.813972	0.961716	0.403965	0.905494	0.835465	0.550542	1.01843	0.962473	0.959285	0.901639	0.929057	0.988296	0.972259	0.997108	1.06784	0.885946	0.854141
81.269	1.03836	0.995266	0.917615	1.01566	1.03818	0.961108	0.793636	0.872787	0.980834	1.09859	0.89969	1.09201	0.851923	0.916284	0.973014	0.878633	0.94862	0.972549	1.18048	0.895706	0.959651	1.04749	0.932269	0.912231	1.08214	0.989151	0.894046	0.956105	0.991116	0.976689	0.990656	0.89389	0.841091	0.984472	0.413886	0.85704	0.740926	0.530253	1.01887	0.993205	0.993843	0.865336	0.983904	0.969523	0.981996	0.961898	1.07545	0.86042	0.875756
86.269	1.05096	0.993971	0.955302	0.995702	1.0546	0.986027	0.820003	0.899398	0.990518	1.1066	0.947916	1.06546	0.816388	0.86826	0.993687	0.889664	0.981769	0.933424	1.13825	0.885628	0.983681	1.05322	0.932582	0.892404	1.08076	0.973548	0.898399	0.959465	1.02132	0.976574	0.982216	0.903027	0.856627	0.996925	0.416243	0.778944	0.677675	0.499166	0.980333	1.00897	0.97518	0.892091	1.01572	0.947123	1.01943	0.967886	1.0438	0.956161	0.877447
91.27	1.04762	0.981598	0.946044	0.986791	0.999074	0.963535	0.852484	0.889049	1.01212	1.10929	0.941338	1.05143	0.889782	0.902798	1.01187	0.886097	0.950084	0.934788	1.17444	0.858669	0.998567	1.06362	0.948965	0.969791	1.10223	0.983238	0.937749	0.928139	0.940506	0.951786	0.972498	0.888637	0.867659	0.989624	0.414528	0.804137	0.667828	0.494532	1.00118	0.97651	0.962139	0.95113	1.02526	0.970466	0.970991	0.990748	1.04799	0.946986	0.870631
96.272	1.07021	0.907713	0.961485	0.934616	1.0197	0.999545	0.842923	0.881927	1.04418	1.07436	0.995208	1.08571	0.852798	0.891681	0.980851	0.890714	0.972173	0.944477	1.16701	0.870683	0.946042	1.04701	0.954503	0.903587	1.094	0.967642	0.95252	0.915195	0.981141	0.980167	1.00255	0.894337	0.832636	0.895922	0.416866	0.796411	0.724858	0.451186	1.01446	0.994972	0.961228	0.951487	1.01615	0.983586	1.00131	0.944783	1.06883	1.01733	0.867462
101.272	1.03588	0.949613	0.9437	0.992084	1.02274	0.995444	0.875735	0.87177	1.03242	1.08629	1.00294	1.02456	0.871563	0.870095	0.990459	0.840289	0.930661	0.945525	1.16888	0.88033	0.985381	1.07366	0.977435	0.933496	1.02525	0.957854	0.964301	0.911623	0.980316	0.964465	0.965273	0.845641	0.806922	0.914306	0.44226	0.787173	0.795893	0.408539	0.978832	0.979999	0.981658	0.913116	0.968743	0.982783	0.956304	0.994143	1.07815	1.01344	0.896822
106.273	1.08846	0.988646	0.95893	0.986548	1.01691	1.01805	0.857573	0.862902	1.02415	1.08812	1.01433	1.04258	0.822547	0.896306	0.993873	0.829096	0.913247	0.911066	1.13355	0.860665	0.982974	1.08988	0.936624	0.958541	1.0484	0.967307	0.955055	0.917243	0.954452	0.960855	0.982819	0.85517	0.797621	0.87584	0.433276	0.694301	0.794286	0.374554	1.01774	1.01851	0.944757	0.903498	0.99205	0.977836	1.014	1.01155	1.06895	0.898562	0.905674
111.273	1.07132	0.978584	0.954833	0.99033	1.06104	0.98987	0.875805	0.821431	1.03462	1.09159	1.02173	1.0035	0.848998	0.864044	1.00978	0.807684	1.0077	0.902368	1.15123	0.887406	0.991533	1.11712	0.95108	0.93044	1.03418	0.917102	0.957316	0.916767	0.897851	0.94876	0.929691	0.856812	0.818818	0.907106	0.453509	0.684339	0.819615	0.357341	0.9932	1.0042	0.939056	0.960359	0.998126	0.980251	1.0134	1.03221	1.0563	0.872464	0.854849
116.274	1.07365	0.962322	0.980683	0.951746	1.08708	1.03865	0.929722	0.884941	1.01717	1.07371	1.00311	1.03677	0.829171	0.864294	0.991929	0.861231	1.01474	0.893549	1.15123	0.869513	0.979801	1.11268	0.949506	0.912952	1.0058	0.924449	0.998217	0.889437	0.874995	0.934398	0.936685	0.798003	0.835655	0.928821	0.437175	0.71241	0.882345	0.33048	1.02715	0.986217	0.915315	0.857138	1.00201	0.99312	0.995054	1.01961	1.04676	0.856211	0.899563
121.276	1.08005	0.984308	0.961415	0.977393	1.06437	1.04055	0.866062	0.890195	1.03041	1.09175	1.02368	1.05826	0.827529	0.828429	1.00611	0.847917	0.978865	0.916088	1.15463	0.836484	0.997246	1.11751	0.966601	0.926163	1.0457	0.897708	0.932114	0.86779	0.922491	0.93722	0.944819	0.85637	0.804123	0.977403	0.452484	0.663302	0.908364	0.351836	1.00963	0.994619	0.939936	0.87189	1.01051	0.977239	0.992442	1.01457	1.07004	0.857842	0.865548
126.276	1.05899	0.964811	0.932256	0.986139	1.04214	1.02619	0.874898	0.923397	1.03895	1.06588	0.984147	1.12166	0.803056	0.810284	1.00222	0.847907	0.962202	0.881517	1.15341	0.818692	0.98565	1.12048	0.941252	0.939292	1.01745	0.879946	0.91534	0.901362	0.879891	0.939404	0.956829	0.858615	0.742652	0.891824	0.451799	0.666899	0.955528	0.361601	1.02175	1.00129	0.934239	0.824376	1.01825	0.950553	0.960935	1.00523	1.09827	0.911806	0.846989
Time [s]	bleach cyto	bleach cyto	bleach cyto	bleach cyto	bleach cyto	bleach cyto	bleach cyto	bleach cyto	bleach cyto	bleach cyto	bleach cyto	bleach cyto	bleach cyto	bleach cyto	bleach cyto	bleach cyto	bleach cyto	bleach cyto	bleach cyto	bleach cyto	bleach cyto	bleach cyto	bleach cyto	bleach cyto	bleach cyto	bleach cyto	bleach cyto	bleach cyto	bleach cyto	bleach cyto	bleach cyto	bleach cyto	bleach cyto	bleach cyto	bleach cyto	bleach cyto	bleach cyto	bleach cyto	bleach cyto	bleach cyto	bleach cyto	bleach cyto	bleach cyto	bleach cyto	bleach cyto	bleach cyto	bleach cyto	bleach cyto	bleach cyto
0	1	1	1	1	1	1	1	1	1	1	1	1	1	1	1	1	1	1	1	1	1	1	1	1	1	1	1	1	1	1	1	1	1	1	1	1	1	1	1	1	1	1	1	1	1	1	1	1	1
2.274	0.618704	0.552189	0.640938	0.632922	0.673234	0.578499	0.524726	0.528602	0.413268	0.527675	0.650245	0.469383	0.424705	0.54337	0.556458	0.536098	0.659465	0.551958	0.660802	0.600329	0.631492	0.644653	0.58324	0.347555	0.51061	0.563875	0.727434	0.575022	0.597436	0.691111	0.56067	0.559235	0.291041	0.349924	0.422457	0.593802	0.648922	0.665671	0.482405	0.38994	0.329954	0.256584	0.603344	0.623845	0.310611	0.315176	0.486195	0.277566	0.585585
3.246	0.753711	0.650957	0.69479	0.746367	0.740617	0.665256	0.601392	0.673749	0.534345	0.594301	0.695782	0.577359	0.513614	0.647548	0.631022	0.635315	0.755495	0.712533	0.747173	0.650804	0.723948	0.731002	0.708994	0.542818	0.656833	0.69145	0.846249	0.654921	0.708933	0.821524	0.677955	0.642372	0.400563	0.568601	0.428955	0.758706	0.749842	0.765106	0.569302	0.57721	0.440812	0.366941	0.707248	0.695432	0.436213	0.385277	0.646534	0.436342	0.663701
4.247	0.764594	0.670043	0.756939	0.790808	0.770158	0.734956	0.661179	0.713924	0.566053	0.633598	0.749138	0.611018	0.606331	0.686372	0.662619	0.698199	0.770294	0.818373	0.782685	0.67806	0.769955	0.780722	0.777305	0.588964	0.72157	0.748761	0.840996	0.700364	0.744262	0.832491	0.776694	0.693626	0.433242	0.61963	0.443932	0.747976	0.8323	0.801924	0.635185	0.633257	0.490677	0.393986	0.774288	0.741262	0.565058	0.484547	0.656163	0.514592	0.706691
5.248	0.771703	0.693359	0.747274	0.81461	0.762078	0.741116	0.675368	0.765215	0.579822	0.69562	0.742017	0.67827	0.610097	0.710007	0.693311	0.734801	0.836773	0.835399	0.834182	0.695795	0.813662	0.791684	0.807221	0.60764	0.745056	0.783651	0.859451	0.712364	0.787705	0.874261	0.783081	0.746653	0.528164	0.687352	0.438231	0.865413	0.815917	0.855347	0.666311	0.686654	0.544159	0.505325	0.784991	0.757632	0.597221	0.513288	0.707214	0.551541	0.720263
6.249	0.803733	0.754049	0.788775	0.808157	0.825978	0.755481	0.67724	0.757255	0.612929	0.699711	0.748551	0.682423	0.677382	0.774511	0.701253	0.735769	0.815703	0.839186	0.88544	0.721651	0.819521	0.824378	0.831694	0.676636	0.783774	0.783258	0.897135	0.736476	0.741613	0.888074	0.844137	0.796191	0.507545	0.69894	0.437667	0.845688	0.837296	0.852651	0.70105	0.700896	0.574252	0.523257	0.783753	0.748952	0.650026	0.544672	0.722373	0.603194	0.741164
11.257	0.833522	0.8729	0.862137	0.894152	0.899421	0.859698	0.763876	0.842061	0.732523	0.811768	0.787438	0.76592	0.752097	0.85391	0.752872	0.795756	0.929718	0.885508	0.947931	0.781188	0.95073	0.870572	0.910335	0.822877	0.822344	0.893001	0.950579	0.823732	0.852325	0.915864	0.883496	0.929787	0.68834	0.800979	0.434853	0.926225	0.949379	0.955791	0.802962	0.85854	0.688204	0.649572	0.837901	0.859887	0.72107	0.696532	0.794317	0.741663	0.792689
16.258	0.868959	0.858501	0.875501	0.89865	0.940489	0.829818	0.764512	0.835614	0.781794	0.802169	0.837464	0.847987	0.76849	0.939902	0.868885	0.845936	0.918813	0.991279	1.00833	0.849229	0.958478	0.901245	0.92815	0.84112	0.85384	0.885027	0.977959	0.818056	0.855928	0.852045	0.861095	0.912666	0.666177	0.853434	0.451977	1.05109	0.917944	0.942932	0.815923	0.925081	0.764178	0.716986	0.924891	0.908639	0.749246	0.710599	0.810004	0.853878	0.812361
21.258	0.965093	0.887341	0.885415	0.909605	0.90925	0.913187	0.801713	0.829543	0.800763	0.85476	0.848043	0.865954	0.770027	0.875323	0.853836	0.857985	0.968278	0.920896	1.032	0.855219	0.928766	0.910119	0.925265	0.849635	0.820071	0.897999	0.972383	0.855123	0.832614	0.928444	0.954225	0.846986	0.716352	0.914625	0.45871	1.01821	0.94056	1.01645	0.855895	0.91509	0.843306	0.800812	0.898271	0.902074	0.731268	0.766683	0.826718	0.827751	0.760282
26.26	0.939533	0.925445	0.880782	0.8655	0.880244	0.85516	0.817767	0.902339	0.796272	0.835268	0.842147	0.931631	0.819892	0.861663	0.872047	0.862972	0.928974	1.00835	1.00718	0.868744	0.97207	0.928222	0.92862	0.868952	0.825088	0.904883	0.939864	0.932004	0.856299	0.960741	0.887528	0.844221	0.722076	1.048	0.514897	0.938035	0.980961	0.985221	0.860956	0.925283	0.845185	0.924771	0.944435	0.868061	0.843836	0.787355	0.907478	0.901754	0.807327
31.259	0.958534	0.916298	0.907504	0.8536	0.906049	0.873423	0.786668	0.933638	0.8589	0.876948	0.858784	0.917141	0.816924	0.897369	0.900773	0.860563	0.917139	0.938621	1.01387	0.886478	0.947808	0.93621	0.937185	0.903083	0.832206	0.887954	0.939324	0.933103	0.892029	0.959002	0.985162	0.900494	0.720644	1.01954	0.527205	1.02316	0.985056	1.01541	0.887081	0.963141	0.915036	0.767426	0.974939	0.863647	0.850868	0.815401	0.852125	0.899072	0.842922
36.261	0.949942	0.926535	0.922026	0.878598	0.906056	0.931653	0.789095	0.916437	0.835542	0.894466	0.87374	0.959587	0.825691	0.812816	0.949488	0.834023	0.884135	0.992184	0.958544	0.875696	0.947934	0.939105	0.932785	0.909711	0.813603	0.89168	0.911876	0.966553	0.911155	0.932342	0.932171	0.902005	0.695211	1.08128	0.538856	1.08295	0.977083	0.947742	0.848894	0.956154	0.905243	0.752505	0.927477	0.89761	0.857143	0.882311	0.853578	0.915615	0.79833
41.263	0.997446	0.921204	0.891544	0.830298	0.928205	0.906114	0.789115	0.939617	0.872165	0.915576	0.891429	0.981414	0.821602	0.821898	0.898296	0.836711	0.935077	0.973184	1.061	0.885949	0.918338	0.952148	0.91241	0.911429	0.888359	0.84958	0.893461	0.944287	0.927196	0.898773	1.02222	0.942013	0.770701	0.984097	0.580489	1.05725	0.914664	1.02296	0.859406	0.964558	0.943377	0.804012	0.918934	0.878454	0.821694	0.879283	0.89346	0.91712	0.812171
46.262	1.03563	0.962256	0.922973	0.890022	0.90614	0.917962	0.83729	1.00873	0.856623	0.904767	0.867454	0.914106	0.822272	0.904671	0.945371	0.811733	0.906572	0.991214	1.05009	0.862106	0.877957	0.944191	0.929072	0.925623	0.866667	0.904779	0.899387	0.926314	0.852174	1.00198	0.963962	0.906378	0.769281	0.947246	0.541287	1.04322	0.989164	0.924596	0.873063	0.924376	0.990868	0.797772	0.87512	0.866813	0.8354	0.896631	0.847514	0.887229	0.826331
51.264	1.0689	0.948362	0.916174	0.852359	0.895116	0.925116	0.752812	0.953369	0.862781	0.921146	0.883404	0.998325	0.859399	0.906	0.955186	0.861541	0.937579	1.03152	1.02619	0.894986	0.938248	0.942891	0.920777	0.910766	0.880918	0.888949	0.895809	0.923875	0.858974	0.978106	0.962352	0.886394	0.857167	1.01973	0.56631	1.03508	1.02404	0.970246	0.858798	0.954301	0.961391	0.782987	0.967207	0.892911	0.760485	0.888009	0.910239	0.909474	0.813566
56.264	0.997314	0.918328	0.896484	0.901775	0.900246	0.914451	0.821125	0.978128	0.900289	0.906464	0.870411	0.9756	0.826033	0.900054	0.951398	0.904055	0.956621	0.947847	0.969263	0.886087	0.994157	0.917119	0.928382	0.942151	0.834469	0.883948	0.877832	0.96821	0.895901	0.981374	0.969842	0.905336	0.884303	1.05404	0.562793	0.947277	0.984972	0.973729	0.867575	0.963737	0.959886	0.887535	0.936742	0.873187	0.731176	0.889584	0.920398	0.935284	0.839555
61.265	1.01545	1.02182	0.877539	0.878977	0.881834	0.858751	0.795328	0.929716	0.899376	0.912446	0.904687	0.95348	0.850947	0.930103	0.924066	0.852494	0.931319	1.03446	1.09549	0.883348	0.935273	0.944027	0.930584	0.930322	0.878888	0.867478	0.885099	0.996793	0.901904	1.01732	0.976697	0.950896	0.895147	1.05685	0.508513	0.938126	0.966086	0.922624	0.830631	0.957214	0.975754	0.844845	0.887095	0.902265	0.811296	0.909321	0.881621	0.890222	0.836138
66.267	1.01948	1.02519	0.876518	0.848283	0.859431	0.885658	0.801431	0.976647	0.82137	0.926669	0.929928	0.983764	0.876411	0.90954	0.959256	0.848811	0.914074	1.02217	1.0536	0.902592	0.970081	0.964006	0.923668	0.941926	0.885488	0.867309	0.883797	0.956183	0.910359	0.976788	1.0048	0.925011	0.919704	1.03197	0.509335	0.839661	1.02103	0.924944	0.869067	0.950535	0.972936	0.861054	0.901707	0.913146	0.843667	0.878404	0.941141	0.905138	0.859224
71.268	0.988963	0.981022	0.905481	0.832468	0.861586	0.892579	0.838798	0.981271	0.905334	0.936588	0.90606	1.00041	0.858447	0.911808	0.996317	0.839043	0.922941	0.981316	1.05507	0.907096	1.00294	0.958988	0.952811	0.93944	0.927375	0.899473	0.917371	0.94173	0.910324	0.854599	0.996722	0.843598	0.999364	1.01233	0.539259	0.801798	1.01148	0.839328	0.858731	0.971484	1.0261	0.883196	0.945146	0.856741	0.786725	0.876757	0.846927	0.886921	0.845081
76.267	1.0015	0.971686	0.882228	0.905971	0.882181	0.956196	0.810667	0.984103	0.889807	0.988088	0.872745	0.955129	0.830549	0.92217	0.953605	0.766064	0.991536	0.929876	1.05571	0.86909	0.932027	0.917966	0.92011	0.898779	0.87491	0.904511	0.918093	0.976097	0.887524	0.91597	1.07612	0.895077	0.947005	1.02065	0.575204	0.76354	0.949357	0.909989	0.822224	0.953758	0.971701	0.854029	0.950602	0.862041	0.738743	0.860717	0.842827	0.92192	0.867036
81.269	1.03259	0.979674	0.871963	0.944084	0.835369	0.899323	0.801058	0.983789	0.883964	0.930449	0.874015	0.93288	0.869041	0.919709	0.928732	0.792048	0.990634	0.987356	1.08548	0.885507	0.940376	0.946895	0.949221	0.958529	0.824724	0.86474	0.905933	0.961581	0.92634	0.852217	1.08413	0.861664	0.951712	1.04178	0.615706	0.73241	0.91876	0.832324	0.796951	0.936651	1.01338	0.877022	0.833118	0.887491	0.782124	0.894239	0.883861	0.923753	0.877519
86.269	1.02675	0.924039	0.85935	0.894087	0.866062	0.928805	0.82069	0.974638	0.952084	0.91776	0.864191	0.950369	0.897407	0.899505	0.993286	0.824909	1.02997	0.989726	1.05344	0.899052	0.917745	0.90877	0.922855	0.933234	0.840642	0.858563	0.91263	0.944043	0.886628	0.98326	1.17828	0.865657	0.991459	1.27896	0.553048	0.679849	0.896536	0.781581	0.790896	0.967652	0.999243	0.84108	0.785348	0.857341	0.759862	0.924481	0.888355	0.910945	0.859582
91.27	1.06929	0.938939	0.868388	0.902537	0.839849	0.926988	0.84939	1.05661	0.874625	0.936908	0.864857	0.9561	0.958683	0.885739	0.971164	0.860091	1.00664	0.99197	1.00271	0.91368	0.87755	0.926577	0.934646	0.906677	0.802255	0.893689	0.944	1.02028	0.83713	0.903696	1.02511	0.841023	0.91702	1.16836	0.58794	0.69894	0.965145	0.755375	0.758838	0.95673	1.02811	0.827727	0.816208	0.884544	0.849804	0.907618	0.837532	0.89726	0.923289
96.272	0.972923	0.98712	0.860838	0.906302	0.863307	0.910386	0.840114	1.03322	0.909179	0.972416	0.897767	0.92873	0.891222	0.907066	0.953585	0.838659	0.986802	0.981396	1.07189	0.91655	0.919572	0.909474	0.911423	0.928662	0.816693	0.896183	0.953442	0.968026	0.913958	0.966482	1.02638	0.828474	1.01412	1.11238	0.592983	0.693475	0.912073	0.744357	0.759149	0.965108	1.03248	0.795459	0.871592	0.849654	0.814359	0.93488	0.858351	0.931885	0.917217
101.272	1.06133	0.954581	0.823278	0.894664	0.849155	0.945291	0.856974	1.04521	0.908056	0.926657	0.871353	0.929489	0.926175	0.926325	0.967023	0.767241	0.991401	0.941463	1.08583	0.935377	0.928699	0.895044	0.902374	0.907515	0.9172	0.887871	0.962767	0.969123	0.91358	0.941039	0.961919	0.79509	0.990011	1.06292	0.573688	0.691906	1.04928	0.760003	0.753771	1.00862	1.03514	0.741644	0.849904	0.864779	0.856871	0.905968	0.902587	0.927666	0.891078
106.273	1.03851	0.930722	0.872263	0.87656	0.839804	0.913941	0.863326	1.02267	0.857149	0.956149	0.890069	0.960821	0.926854	0.88357	0.972259	0.770493	0.974618	0.98176	1.06267	0.92	0.934356	0.855107	0.874037	0.855788	0.835624	0.85466	0.913368	0.974036	0.895291	0.943155	0.969573	0.840432	0.956443	1.03333	0.5748	0.658997	0.941617	0.663944	0.75388	0.973316	1.03418	0.862772	0.863003	0.87055	0.814489	0.890852	0.882575	0.895063	0.8955
111.273	1.01465	1.01226	0.867741	0.862296	0.857808	0.937836	0.904372	1.07324	0.89483	0.911386	0.905078	0.969486	0.89773	0.923265	0.929416	0.701446	0.98565	1.02243	1.03033	0.888325	0.885923	0.851718	0.916037	0.908091	0.914085	0.899455	0.940135	0.98904	0.894366	0.927711	0.942173	0.845014	0.966895	1.13744	0.575227	0.673158	1.04469	0.631998	0.746879	0.941029	1.01692	0.720556	0.805115	0.830402	0.758377	0.876349	0.90989	0.927469	0.880679
116.274	0.998008	0.956281	0.854561	0.872593	0.861044	0.960594	0.889148	1.02994	0.876792	0.898625	0.848509	0.893511	0.895071	0.818815	0.932985	0.758408	1.04813	1.0081	0.997358	0.867842	0.887377	0.908311	0.945737	0.871487	0.929443	0.897783	0.947	0.982151	0.891115	0.79881	1.02126	0.856248	1.02818	1.1848	0.546157	0.682036	0.968121	0.683865	0.723567	0.959815	1.00278	0.845832	0.801205	0.903804	0.812497	0.873887	0.923016	0.912975	0.903501
121.276	1.04974	0.966941	0.846611	0.893485	0.847963	0.941411	0.871218	1.08466	0.876967	0.909802	0.895607	0.939462	0.881633	0.911032	0.940881	0.78916	0.962773	0.960944	1.04648	0.859386	0.855599	0.872528	0.933341	0.874198	0.914467	0.893944	0.90329	0.995287	0.888049	0.79235	1.01822	0.825791	0.977015	1.09778	0.542712	0.660455	1.04702	0.667014	0.70288	0.986509	0.925107	0.818439	0.826147	0.878767	0.809145	0.874392	0.92582	0.899223	0.889546
126.276	0.967381	0.911614	0.892616	0.847703	0.861836	0.951358	0.864715	1.07336	0.897728	0.90571	0.885127	0.937501	0.921889	0.881052	0.894986	0.739793	0.964634	1.00731	1.07818	0.874454	0.930492	0.858581	0.935481	0.887828	0.83145	0.887611	0.907825	1.01604	0.893006	0.818051	1.04829	0.814297	0.948045	1.04701	0.535887	0.659823	1.00835	0.662567	0.716346	0.977524	0.920042	0.762852	0.846217	0.848602	0.748725	0.87524	0.84446	0.927437	0.91525
[truncated: 11 more columns]

[truncated: 17 more sheets: m2 2, m3 1, m3 2, ΔL 1, ΔL 2, Δ1HC 1, Δ1HC 2, Δ1HC2 1, Δ1HC2 2, Δ3 1, Δ3 2, Δ23 1, Δ23 2, m23 1, m23 2, KMT5C 1, KMT5C 2]
