# Supplementary material for: KMT5C leverages disorder to optimize cooperation with HP1 for heterochromatin retention
Source: EMBO Rep. 2024 Nov 19;26(1):153–74. doi: 10.1038/s44319-024-00320-5 (PMC11723951; doi:10.1038/s44319-024-00320-5)
Supplement: Supplementary file 24 — Source data Fig. 3 [file 44319_2024_320_MOESM24_ESM.zip › Figure 3/Figure 3C/Mobility Fraction Data/Figure 3C Mobile Fraction Numerical Data.xlsx]

## Sheet: Overview
Results acquired from easyFRAP analysis of our FRAP data for each respective protein
https://easyfrap.vmnet.upatras.gr/

## Sheet: Numerical Data
Protein	Mobile Fraction
HRD WT	0.07
HRD m1	0.98
HRD mH	1
HRD mC	0.99
HRD m2	0.95
HRD m3	0.41
HRD ΔL	0.59
HRD Δ1HC	1
HRD Δ1HC2	0.99
HRD Δ3	0.53
HRD Δ23	0.93
HRD m23	1
