# Supplementary material for: KMT5C leverages disorder to optimize cooperation with HP1 for heterochromatin retention
Source: EMBO Rep. 2024 Nov 19;26(1):153–74. doi: 10.1038/s44319-024-00320-5 (PMC11723951; doi:10.1038/s44319-024-00320-5)
Supplement: Supplementary file 24 — Source data Fig. 3 [file 44319_2024_320_MOESM24_ESM.zip › Figure 3/Figure 3C/Partition Coefficient Data/Figure 3C PC Numerical Data.xlsx]

## Sheet: Overview
Each protein (listed below) contains 2 sheets of data (e.g. WT 1, WT 2)
First sheet (WT 1): Column 1: Source file name (microscope image) Column 2: 1=chromocenter channel 1, 2=nucleoplasm channel 1, 3=background channel 1 Note Δ23 and m23 have 1-6, with 4=chromocenter channel 2, 5=nucleoplasm channel 2, background channel 2. Channel 1 is hoechst to generate the mask, channel 2 is the protein channel (Δ23 or m23) and is used to calculate the partition coefficient Colu…
Second sheet: PC values generated from sheet 1 and used in figure 3. Calculation: (Chromocenter intensity-background intensity)/(Nucleoplasm intensity-background intensity)
Order of proteins:
WT
m1
mH
mC
m2
m3
ΔL
Δ1HC
Δ1HC2
Δ3
Δ23
m23
KMT5C
(See methods section for more details)

## Sheet: WT 1
Source.Name		Mean
NMuMG mCRD Em 01.csv	1	1306.55
NMuMG mCRD Em 01.csv	2	99.842
NMuMG mCRD Em 01.csv	3	17.018
NMuMG mCRD Em 02.csv	1	1314.02
NMuMG mCRD Em 02.csv	2	101.218
NMuMG mCRD Em 02.csv	3	17.635
NMuMG mCRD Em 03.csv	1	1338.93
NMuMG mCRD Em 03.csv	2	99.18
NMuMG mCRD Em 03.csv	3	19.076
NMuMG mCRD Em 04.csv	1	1291.11
NMuMG mCRD Em 04.csv	2	103.695
NMuMG mCRD Em 04.csv	3	18.36
NMuMG mCRD Em 05.csv	1	1625.65
NMuMG mCRD Em 05.csv	2	110.13
NMuMG mCRD Em 05.csv	3	16.623
NMuMG mCRD Em 06.csv	1	1363.63
NMuMG mCRD Em 06.csv	2	86.938
NMuMG mCRD Em 06.csv	3	17.273
NMuMG mCRD Em 07.csv	1	1236.76
NMuMG mCRD Em 07.csv	2	114.998
NMuMG mCRD Em 07.csv	3	16.043
NMuMG mCRD Em 08.csv	1	1214.8
NMuMG mCRD Em 08.csv	2	101.482
NMuMG mCRD Em 08.csv	3	18.105
NMuMG mCRD Em 09.csv	1	1017.67
NMuMG mCRD Em 09.csv	2	72.59
NMuMG mCRD Em 09.csv	3	16.792
NMuMG mCRD Em 10.csv	1	1556.89
NMuMG mCRD Em 10.csv	2	111.727
NMuMG mCRD Em 10.csv	3	17.881
NMuMG mCRD Em 11.csv	1	1003.09
NMuMG mCRD Em 11.csv	2	79.324
NMuMG mCRD Em 11.csv	3	17.52
NMuMG mCRD Em 12.csv	1	870.523
NMuMG mCRD Em 12.csv	2	43.484
NMuMG mCRD Em 12.csv	3	17.081
NMuMG mCRD Em 13.csv	1	1036.3
NMuMG mCRD Em 13.csv	2	93.938
NMuMG mCRD Em 13.csv	3	15.56
NMuMG mCRD Em 14.csv	1	1542.82
NMuMG mCRD Em 14.csv	2	103.247
NMuMG mCRD Em 14.csv	3	17.182
NMuMG mCRD Em 18.csv	1	1331.89
NMuMG mCRD Em 18.csv	2	93.033
NMuMG mCRD Em 18.csv	3	17.239
NMuMG mCRD Em 20.csv	1	1601.54
NMuMG mCRD Em 20.csv	2	101.052
NMuMG mCRD Em 20.csv	3	16.445
NMuMG mCRD Em 22.csv	1	1540.57
NMuMG mCRD Em 22.csv	2	136.455
NMuMG mCRD Em 22.csv	3	16.98
NMuMG mCRD Em 23.csv	1	1547.18
NMuMG mCRD Em 23.csv	2	93.201
NMuMG mCRD Em 23.csv	3	20.493
NMuMG mCRD Em 25.csv	1	1502.81
NMuMG mCRD Em 25.csv	2	113.406
NMuMG mCRD Em 25.csv	3	17.396
NMuMG mCRD Em 26.csv	1	1660.57
NMuMG mCRD Em 26.csv	2	85.878
NMuMG mCRD Em 26.csv	3	20.826
NMuMG mCRD Em 27.csv	1	1663.03
NMuMG mCRD Em 27.csv	2	196.094
NMuMG mCRD Em 27.csv	3	20.432
NMuMG mCRD Em 28.csv	1	1669.41
NMuMG mCRD Em 28.csv	2	103.889
NMuMG mCRD Em 28.csv	3	18.041
NMuMG mCRD Em 29.csv	1	1731.42
NMuMG mCRD Em 29.csv	2	129.051
NMuMG mCRD Em 29.csv	3	17.965
NMuMG mCRD Em 30.csv	1	1651.43
NMuMG mCRD Em 30.csv	2	130.515
NMuMG mCRD Em 30.csv	3	19.384
NMuMG mCRD Em 31.csv	1	1489.14
NMuMG mCRD Em 31.csv	2	160.646
NMuMG mCRD Em 31.csv	3	20.263
NMuMG mCRD Em 33.csv	1	1530.22
NMuMG mCRD Em 33.csv	2	126.49
NMuMG mCRD Em 33.csv	3	19.889
NMuMG mCRD Em 34.csv	1	1451.52
NMuMG mCRD Em 34.csv	2	115.395
NMuMG mCRD Em 34.csv	3	19.793
NMuMG mCRD Em 35.csv	1	1430.69
NMuMG mCRD Em 35.csv	2	156.755
NMuMG mCRD Em 35.csv	3	18.576
NMuMG mCRD Em 36.csv	1	1468.48
NMuMG mCRD Em 36.csv	2	130.872
NMuMG mCRD Em 36.csv	3	20.994
NMuMG mCRD Em 37.csv	1	1592.99
NMuMG mCRD Em 37.csv	2	97.467
NMuMG mCRD Em 37.csv	3	19.265
NMuMG mCRD Em 39.csv	1	1462.76
NMuMG mCRD Em 39.csv	2	103.569
NMuMG mCRD Em 39.csv	3	20.591
NMuMG mCRD Em 40.csv	1	1631.3
NMuMG mCRD Em 40.csv	2	140.432
NMuMG mCRD Em 40.csv	3	19.597
NMuMG mCRD Em 41.csv	1	1380.92
NMuMG mCRD Em 41.csv	2	117.356
NMuMG mCRD Em 41.csv	3	18.626
NMuMG mCRD Em 42.csv	1	1639.51
NMuMG mCRD Em 42.csv	2	121.098
NMuMG mCRD Em 42.csv	3	18.927
NMuMG mCRD Em 43.csv	1	1269.71
NMuMG mCRD Em 43.csv	2	116.125
NMuMG mCRD Em 43.csv	3	19.513
NMuMG mCRD Em 44.csv	1	1434.34
NMuMG mCRD Em 44.csv	2	130.126
NMuMG mCRD Em 44.csv	3	17.505
NMuMG mCRD Em 45.csv	1	1465.38
NMuMG mCRD Em 45.csv	2	108.92
NMuMG mCRD Em 45.csv	3	21.189
NMuMG mCRD Em 46.csv	1	1522.47
NMuMG mCRD Em 46.csv	2	108.512
NMuMG mCRD Em 46.csv	3	20.159
NMuMG mCRD Em 47.csv	1	1529.99
NMuMG mCRD Em 47.csv	2	139.457
NMuMG mCRD Em 47.csv	3	18.632
NMuMG mCRD Em 48.csv	1	1354.36
NMuMG mCRD Em 48.csv	2	150.481
NMuMG mCRD Em 48.csv	3	19.782
NMuMG mCRD Em 49.csv	1	1502.65
NMuMG mCRD Em 49.csv	2	144.991
NMuMG mCRD Em 49.csv	3	18.376
NMuMG mCRD Em 51.csv	1	1252.15
NMuMG mCRD Em 51.csv	2	131.319
NMuMG mCRD Em 51.csv	3	16.9
NMuMG mCRD Em 52.csv	1	1447.56
NMuMG mCRD Em 52.csv	2	141.816
NMuMG mCRD Em 52.csv	3	20.113
NMuMG mCRD Em 53.csv	1	1520.57
NMuMG mCRD Em 53.csv	2	124.29
NMuMG mCRD Em 53.csv	3	18.906
NMuMG mCRD Em 54.csv	1	1802.83
NMuMG mCRD Em 54.csv	2	114.44
NMuMG mCRD Em 54.csv	3	19.316
NMuMG mCRD Em 55.csv	1	1424.08
NMuMG mCRD Em 55.csv	2	145.448
NMuMG mCRD Em 55.csv	3	17.999
NMuMG mCRD Em 56.csv	1	1482.91
NMuMG mCRD Em 56.csv	2	151.019
NMuMG mCRD Em 56.csv	3	17.643
NMuMG mCRD Em 57.csv	1	1502.27
NMuMG mCRD Em 57.csv	2	107.721
NMuMG mCRD Em 57.csv	3	18.012
NMuMG mCRD Em 58.csv	1	1295.98
NMuMG mCRD Em 58.csv	2	105.376
NMuMG mCRD Em 58.csv	3	18.7
NMuMG mCRD Em 59.csv	1	1398.77
NMuMG mCRD Em 59.csv	2	125.387
NMuMG mCRD Em 59.csv	3	19.851

## Sheet: WT 2
15.5695
15.5101
16.4768
14.9147
17.2076
19.3262
12.3361
14.3529
17.9375
16.3993
15.9467
13.0233
17.7266
17.345
18.7348
12.7523
20.9975
15.4715
19.2359
15.4246
14.6858
14.1681
14.9759
13.1736
20.1238
17.3802
13.338
13.7982
15.8615
12.9404
12.5805
16.4616
17.0035
12.5086
11.7228
11.7289
14.2494
18.7494
16.5453
14.7362
13.0659

## Sheet: m1 1
Source.Name		Mean
NMuMG CRD AVL EGFP rep2 01 c1.csv	1	870.804
NMuMG CRD AVL EGFP rep2 01 c1.csv	2	242.594
NMuMG CRD AVL EGFP rep2 01 c1.csv	3	32.856
NMuMG CRD AVL EGFP rep2 02 c1.csv	1	872.954
NMuMG CRD AVL EGFP rep2 02 c1.csv	2	191.166
NMuMG CRD AVL EGFP rep2 02 c1.csv	3	20.432
NMuMG CRD AVL EGFP rep2 03 c1.csv	1	852.124
NMuMG CRD AVL EGFP rep2 03 c1.csv	2	269.681
NMuMG CRD AVL EGFP rep2 03 c1.csv	3	42.966
NMuMG CRD AVL EGFP rep2 03 c2.csv	1	887.26
NMuMG CRD AVL EGFP rep2 03 c2.csv	2	288.553
NMuMG CRD AVL EGFP rep2 03 c2.csv	3	42.762
NMuMG CRD AVL EGFP rep2 04 c1.csv	1	1487.26
NMuMG CRD AVL EGFP rep2 04 c1.csv	2	456.873
NMuMG CRD AVL EGFP rep2 04 c1.csv	3	64.629
NMuMG CRD AVL EGFP rep2 05 c1.csv	1	1527.38
NMuMG CRD AVL EGFP rep2 05 c1.csv	2	400.598
NMuMG CRD AVL EGFP rep2 05 c1.csv	3	61.645
NMuMG CRD AVL EGFP rep2 06 c1.csv	1	742.419
NMuMG CRD AVL EGFP rep2 06 c1.csv	2	264.533
NMuMG CRD AVL EGFP rep2 06 c1.csv	3	37.384
NMuMG CRD AVL EGFP rep2 07 c1.csv	1	1228.62
NMuMG CRD AVL EGFP rep2 07 c1.csv	2	331.632
NMuMG CRD AVL EGFP rep2 07 c1.csv	3	36.162
NMuMG CRD AVL EGFP rep2 07 c2.csv	1	1271.11
NMuMG CRD AVL EGFP rep2 07 c2.csv	2	400.374
NMuMG CRD AVL EGFP rep2 07 c2.csv	3	54.909
NMuMG CRD AVL EGFP rep2 08 c1.csv	1	583.868
NMuMG CRD AVL EGFP rep2 08 c1.csv	2	153.548
NMuMG CRD AVL EGFP rep2 08 c1.csv	3	26.982
NMuMG CRD AVL EGFP rep2 08 c2.csv	1	553.937
NMuMG CRD AVL EGFP rep2 08 c2.csv	2	151.931
NMuMG CRD AVL EGFP rep2 08 c2.csv	3	28.075
NMuMG CRD AVL EGFP rep2 09 c1.csv	1	911.095
NMuMG CRD AVL EGFP rep2 09 c1.csv	2	219.75
NMuMG CRD AVL EGFP rep2 09 c1.csv	3	25.583
NMuMG CRD AVL EGFP rep2 10 c1.csv	1	1894.84
NMuMG CRD AVL EGFP rep2 10 c1.csv	2	464.995
NMuMG CRD AVL EGFP rep2 10 c1.csv	3	74.514
NMuMG CRD AVL EGFP rep2 11 c1.csv	1	1195.51
NMuMG CRD AVL EGFP rep2 11 c1.csv	2	310.71
NMuMG CRD AVL EGFP rep2 11 c1.csv	3	40.101
NMuMG CRD AVL EGFP rep2 12 c1.csv	1	1401.61
NMuMG CRD AVL EGFP rep2 12 c1.csv	2	386.517
NMuMG CRD AVL EGFP rep2 12 c1.csv	3	45.123
NMuMG CRD AVL EGFP rep2 13 c1.csv	1	1565.87
NMuMG CRD AVL EGFP rep2 13 c1.csv	2	303.963
NMuMG CRD AVL EGFP rep2 13 c1.csv	3	34.532
NMuMG CRD AVL EGFP rep2 14 c1.csv	1	1135.82
NMuMG CRD AVL EGFP rep2 14 c1.csv	2	311.39
NMuMG CRD AVL EGFP rep2 14 c1.csv	3	46.082
NMuMG CRD AVL EGFP rep2 15 c1.csv	1	1605.88
NMuMG CRD AVL EGFP rep2 15 c1.csv	2	365.491
NMuMG CRD AVL EGFP rep2 15 c1.csv	3	42.95
NMuMG CRD AVL EGFP rep2 16 c1.csv	1	1021.07
NMuMG CRD AVL EGFP rep2 16 c1.csv	2	353.165
NMuMG CRD AVL EGFP rep2 16 c1.csv	3	30.852
NMuMG CRD AVL EGFP rep2 16 c2.csv	1	1264.62
NMuMG CRD AVL EGFP rep2 16 c2.csv	2	324.204
NMuMG CRD AVL EGFP rep2 16 c2.csv	3	29.032
NMuMG CRD AVL EGFP rep2 17 c1.csv	1	1305.42
NMuMG CRD AVL EGFP rep2 17 c1.csv	2	348.288
NMuMG CRD AVL EGFP rep2 17 c1.csv	3	43.17
NMuMG CRD AVL EGFP rep2 17 c2.csv	1	1267.19
NMuMG CRD AVL EGFP rep2 17 c2.csv	2	330.08
NMuMG CRD AVL EGFP rep2 17 c2.csv	3	43.921
NMuMG CRD AVL EGFP rep3 01 c1.csv	1	1759.67
NMuMG CRD AVL EGFP rep3 01 c1.csv	2	538.604
NMuMG CRD AVL EGFP rep3 01 c1.csv	3	78.597
NMuMG CRD AVL EGFP rep3 02 c1.csv	1	1510.05
NMuMG CRD AVL EGFP rep3 02 c1.csv	2	443.189
NMuMG CRD AVL EGFP rep3 02 c1.csv	3	74.264
NMuMG CRD AVL EGFP rep3 03 c1.csv	1	2105.99
NMuMG CRD AVL EGFP rep3 03 c1.csv	2	537.531
NMuMG CRD AVL EGFP rep3 03 c1.csv	3	90.805
NMuMG CRD AVL EGFP rep3 04 c1.csv	1	1745.72
NMuMG CRD AVL EGFP rep3 04 c1.csv	2	426.93
NMuMG CRD AVL EGFP rep3 04 c1.csv	3	74.731
NMuMG CRD AVL EGFP rep3 05 c1.csv	1	1493.66
NMuMG CRD AVL EGFP rep3 05 c1.csv	2	472.139
NMuMG CRD AVL EGFP rep3 05 c1.csv	3	118.008
NMuMG CRD AVL EGFP rep3 06 c1.csv	1	2064.67
NMuMG CRD AVL EGFP rep3 06 c1.csv	2	404.481
NMuMG CRD AVL EGFP rep3 06 c1.csv	3	37.764
NMuMG CRD AVL EGFP rep3 07 c1.csv	1	1521.88
NMuMG CRD AVL EGFP rep3 07 c1.csv	2	471.548
NMuMG CRD AVL EGFP rep3 07 c1.csv	3	43.161
NMuMG CRD AVL EGFP rep3 08 c1.csv	1	1072.2
NMuMG CRD AVL EGFP rep3 08 c1.csv	2	288.322
NMuMG CRD AVL EGFP rep3 08 c1.csv	3	30.413
NMuMG CRD AVL EGFP rep3 09 c1.csv	1	594.439
NMuMG CRD AVL EGFP rep3 09 c1.csv	2	207.581
NMuMG CRD AVL EGFP rep3 09 c1.csv	3	24.381
NMuMG CRD AVL EGFP rep3 09 c2.csv	1	721.229
NMuMG CRD AVL EGFP rep3 09 c2.csv	2	235.289
NMuMG CRD AVL EGFP rep3 09 c2.csv	3	34.753
NMuMG CRD AVL EGFP rep3 10 c1.csv	1	777.738
NMuMG CRD AVL EGFP rep3 10 c1.csv	2	297.203
NMuMG CRD AVL EGFP rep3 10 c1.csv	3	32.876
NMuMG CRD AVL EGFP rep3 11 c1.csv	1	1570.18
NMuMG CRD AVL EGFP rep3 11 c1.csv	2	400.796
NMuMG CRD AVL EGFP rep3 11 c1.csv	3	55.076
NMuMG CRD AVL EGFP rep3 12 c1.csv	1	1073.2
NMuMG CRD AVL EGFP rep3 12 c1.csv	2	357.352
NMuMG CRD AVL EGFP rep3 12 c1.csv	3	60.681
NMuMG CRD AVL EGFP rep3 13 c1.csv	1	1526.96
NMuMG CRD AVL EGFP rep3 13 c1.csv	2	512.65
NMuMG CRD AVL EGFP rep3 13 c1.csv	3	127.561
NMuMG CRD AVL EGFP rep3 14 c1.csv	1	1344.91
NMuMG CRD AVL EGFP rep3 14 c1.csv	2	449.484
NMuMG CRD AVL EGFP rep3 14 c1.csv	3	60.593
NMuMG CRD AVL EGFP rep3 15 c1.csv	1	926.278
NMuMG CRD AVL EGFP rep3 15 c1.csv	2	299.118
NMuMG CRD AVL EGFP rep3 15 c1.csv	3	30.462
NMuMG CRD AVL GFP rep1 01 c1.csv	1	1475.37
NMuMG CRD AVL GFP rep1 01 c1.csv	2	554.102
NMuMG CRD AVL GFP rep1 01 c1.csv	3	111.739
NMuMG CRD AVL GFP rep1 01 c2.csv	1	1682.37
NMuMG CRD AVL GFP rep1 01 c2.csv	2	581.166
NMuMG CRD AVL GFP rep1 01 c2.csv	3	89.998
NMuMG CRD AVL GFP rep1 02 c1.csv	1	1420.92
NMuMG CRD AVL GFP rep1 02 c1.csv	2	356.967
NMuMG CRD AVL GFP rep1 02 c1.csv	3	33.262
NMuMG CRD AVL GFP rep1 03 c1.csv	1	1496.32
NMuMG CRD AVL GFP rep1 03 c1.csv	2	445.193
NMuMG CRD AVL GFP rep1 03 c1.csv	3	62.842
NMuMG CRD AVL GFP rep1 04 c1.csv	1	2211.33
NMuMG CRD AVL GFP rep1 04 c1.csv	2	691.555
NMuMG CRD AVL GFP rep1 04 c1.csv	3	66.234
NMuMG CRD AVL GFP rep1 05 c1.csv	1	801.039
NMuMG CRD AVL GFP rep1 05 c1.csv	2	259.957
NMuMG CRD AVL GFP rep1 05 c1.csv	3	34.242
NMuMG CRD AVL GFP rep1 05 c2.csv	1	1068.47
NMuMG CRD AVL GFP rep1 05 c2.csv	2	257.271
NMuMG CRD AVL GFP rep1 05 c2.csv	3	29.644
NMuMG CRD AVL GFP rep1 06 c1.csv	1	2000.31
NMuMG CRD AVL GFP rep1 06 c1.csv	2	521.042
NMuMG CRD AVL GFP rep1 06 c1.csv	3	82.421
NMuMG CRD AVL GFP rep1 07 c1.csv	1	1652.3
NMuMG CRD AVL GFP rep1 07 c1.csv	2	438.659
NMuMG CRD AVL GFP rep1 07 c1.csv	3	62.069
NMuMG CRD AVL GFP rep1 08 c1.csv	1	1297.78
NMuMG CRD AVL GFP rep1 08 c1.csv	2	290.375
NMuMG CRD AVL GFP rep1 08 c1.csv	3	34.178
NMuMG CRD AVL GFP rep1 09 c1.csv	1	1990.72
NMuMG CRD AVL GFP rep1 09 c1.csv	2	533.279
NMuMG CRD AVL GFP rep1 09 c1.csv	3	95.447
NMuMG CRD AVL GFP rep1 09 c2.csv	1	1454.66
NMuMG CRD AVL GFP rep1 09 c2.csv	2	473.75
NMuMG CRD AVL GFP rep1 09 c2.csv	3	88.749
NMuMG CRD AVL GFP rep1 10 c1.csv	1	1884.11
NMuMG CRD AVL GFP rep1 10 c1.csv	2	697.964
NMuMG CRD AVL GFP rep1 10 c1.csv	3	252.742
NMuMG CRD AVL GFP rep1 10 c2.csv	1	1189.82
NMuMG CRD AVL GFP rep1 10 c2.csv	2	323.219
NMuMG CRD AVL GFP rep1 10 c2.csv	3	55.754
NMuMG CRD AVL GFP rep1 11 c1.csv	1	1333.47
NMuMG CRD AVL GFP rep1 11 c1.csv	2	448.693
NMuMG CRD AVL GFP rep1 11 c1.csv	3	88.774
NMuMG CRD AVL GFP rep1 12 c1.csv	1	1071.71
NMuMG CRD AVL GFP rep1 12 c1.csv	2	375.891
NMuMG CRD AVL GFP rep1 12 c1.csv	3	52.944
NMuMG CRD AVL GFP rep1 13 c1.csv	1	1153.31
NMuMG CRD AVL GFP rep1 13 c1.csv	2	400.616
NMuMG CRD AVL GFP rep1 13 c1.csv	3	57.005
NMuMG CRD AVL GFP rep1 14 c1.csv	1	1911.42
NMuMG CRD AVL GFP rep1 14 c1.csv	2	573.674
NMuMG CRD AVL GFP rep1 14 c1.csv	3	95.932
NMuMG CRD AVL GFP rep1 14 c2.csv	1	2235.72
NMuMG CRD AVL GFP rep1 14 c2.csv	2	646.96
NMuMG CRD AVL GFP rep1 14 c2.csv	3	134.233
NMuMG CRD AVL GFP rep1 15 c1.csv	1	1743.85
NMuMG CRD AVL GFP rep1 15 c1.csv	2	454.859
NMuMG CRD AVL GFP rep1 15 c1.csv	3	69.425
NMuMG CRD AVL GFP rep1 15 c2.csv	1	794.917
NMuMG CRD AVL GFP rep1 15 c2.csv	2	367.49
NMuMG CRD AVL GFP rep1 15 c2.csv	3	84.476
NMuMG CRD AVL GFP rep1 16 c1.csv	1	1906.38
NMuMG CRD AVL GFP rep1 16 c1.csv	2	578.527
NMuMG CRD AVL GFP rep1 16 c1.csv	3	100.121
NMuMG CRD AVL GFP rep1 16 c2.csv	1	2307.93
NMuMG CRD AVL GFP rep1 16 c2.csv	2	783.366
NMuMG CRD AVL GFP rep1 16 c2.csv	3	242.976
NMuMG CRD AVL GFP rep1 17 c1.csv	1	1954.13
NMuMG CRD AVL GFP rep1 17 c1.csv	2	662.551
NMuMG CRD AVL GFP rep1 17 c1.csv	3	111.36
NMuMG CRD AVL GFP rep1 17 c2.csv	1	1965.11
NMuMG CRD AVL GFP rep1 17 c2.csv	2	611.13
NMuMG CRD AVL GFP rep1 17 c2.csv	3	80.029
NMuMG CRD AVL GFP rep1 18 c1.csv	1	1631.16
NMuMG CRD AVL GFP rep1 18 c1.csv	2	371.053
NMuMG CRD AVL GFP rep1 18 c1.csv	3	38.149
NMuMG CRD AVL GFP rep1 19 c1.csv	1	1664.25
NMuMG CRD AVL GFP rep1 19 c1.csv	2	419.457
NMuMG CRD AVL GFP rep1 19 c1.csv	3	53.505

## Sheet: m1 2
3.99521
4.99328
3.56905
3.43584
3.62689
4.32429
3.10384
4.03581
3.52049
4.39997
4.24575
4.56057
4.66175
4.26966
3.97339
4.10744
4.84569
3.07223
4.186
4.13691
4.27478
3.65446
3.89181
4.511
4.74446
3.88459
3.45183
4.03934
3.11167
3.42321
2.81796
4.38246
3.41293
3.63396
3.30251
3.33444
3.08261
3.24202
4.28679
3.74913
3.43039
3.39719
4.56372
4.37254
4.2227
4.93216
4.32877
3.54782
3.66418
4.24006
3.45827
3.15459
3.19055
3.80014
4.09865
4.34426
3.77559
3.82124
3.34326
3.54938
4.7852
4.40152

## Sheet: mH 1
Source.Name		Mean
NMuMG CRD His Mut Em 01.csv	1	681.693
NMuMG CRD His Mut Em 01.csv	2	184.717
NMuMG CRD His Mut Em 01.csv	3	29.033
NMuMG CRD His Mut Em 02.csv	1	1547.56
NMuMG CRD His Mut Em 02.csv	2	325.906
NMuMG CRD His Mut Em 02.csv	3	31.598
NMuMG CRD His Mut Em 03.csv	1	1349.01
NMuMG CRD His Mut Em 03.csv	2	306.418
NMuMG CRD His Mut Em 03.csv	3	53.097
NMuMG CRD His Mut Em 04.csv	1	1503.21
NMuMG CRD His Mut Em 04.csv	2	359.463
NMuMG CRD His Mut Em 04.csv	3	49.669
NMuMG CRD His Mut Em 05.csv	1	1325.3
NMuMG CRD His Mut Em 05.csv	2	331.199
NMuMG CRD His Mut Em 05.csv	3	44.642
NMuMG CRD His Mut Em 06.csv	1	1485.25
NMuMG CRD His Mut Em 06.csv	2	360.273
NMuMG CRD His Mut Em 06.csv	3	53.613
NMuMG CRD His Mut Em 07.csv	1	1341.83
NMuMG CRD His Mut Em 07.csv	2	346.531
NMuMG CRD His Mut Em 07.csv	3	62.174
NMuMG CRD His Mut Em 08.csv	1	1679.91
NMuMG CRD His Mut Em 08.csv	2	352.712
NMuMG CRD His Mut Em 08.csv	3	42.218
NMuMG CRD His Mut Em 09.csv	1	1299.73
NMuMG CRD His Mut Em 09.csv	2	346.382
NMuMG CRD His Mut Em 09.csv	3	50.627
NMuMG CRD His Mut Em 10.csv	1	1250.95
NMuMG CRD His Mut Em 10.csv	2	354.776
NMuMG CRD His Mut Em 10.csv	3	41.462
NMuMG CRD His Mut Em 11.csv	1	1407.79
NMuMG CRD His Mut Em 11.csv	2	384.26
NMuMG CRD His Mut Em 11.csv	3	52.715
NMuMG CRD His Mut Em 12.csv	1	1265.27
NMuMG CRD His Mut Em 12.csv	2	329.173
NMuMG CRD His Mut Em 12.csv	3	47.811
NMuMG CRD His Mut Em 13.csv	1	1292.76
NMuMG CRD His Mut Em 13.csv	2	474.728
NMuMG CRD His Mut Em 13.csv	3	38.127
NMuMG CRD His Mut Em 14.csv	1	1328.48
NMuMG CRD His Mut Em 14.csv	2	279.021
NMuMG CRD His Mut Em 14.csv	3	59.889
NMuMG CRD His Mut Em 15.csv	1	972.338
NMuMG CRD His Mut Em 15.csv	2	272.898
NMuMG CRD His Mut Em 15.csv	3	77.508
NMuMG CRD His Mut Em 16.csv	1	1298.84
NMuMG CRD His Mut Em 16.csv	2	449.24
NMuMG CRD His Mut Em 16.csv	3	57.182
NMuMG CRD His Mut Em 17.csv	1	1195.49
NMuMG CRD His Mut Em 17.csv	2	371.133
NMuMG CRD His Mut Em 17.csv	3	65.1
NMuMG CRD His Mut Em 18.csv	1	1355.11
NMuMG CRD His Mut Em 18.csv	2	422.564
NMuMG CRD His Mut Em 18.csv	3	65.385
NMuMG CRD His Mut Em 19.csv	1	1261.77
NMuMG CRD His Mut Em 19.csv	2	381.611
NMuMG CRD His Mut Em 19.csv	3	50.505
NMuMG CRD His Mut Em 20.csv	1	1230.61
NMuMG CRD His Mut Em 20.csv	2	463.947
NMuMG CRD His Mut Em 20.csv	3	86.713
NMuMG CRD His Mut Em 21.csv	1	1265.24
NMuMG CRD His Mut Em 21.csv	2	457.153
NMuMG CRD His Mut Em 21.csv	3	44.962
NMuMG CRD His Mut Em 22.csv	1	1896.02
NMuMG CRD His Mut Em 22.csv	2	553.906
NMuMG CRD His Mut Em 22.csv	3	54.089
NMuMG CRD His Mut Em 23.csv	1	2017.74
NMuMG CRD His Mut Em 23.csv	2	526.57
NMuMG CRD His Mut Em 23.csv	3	30.003
NMuMG CRD His Mut Em 24.csv	1	1298.35
NMuMG CRD His Mut Em 24.csv	2	451.306
NMuMG CRD His Mut Em 24.csv	3	39.258
NMuMG CRD His Mut Em 25.csv	1	1273.93
NMuMG CRD His Mut Em 25.csv	2	475.913
NMuMG CRD His Mut Em 25.csv	3	43.356
NMuMG CRD His Mut Em 26.csv	1	1134.37
NMuMG CRD His Mut Em 26.csv	2	513.686
NMuMG CRD His Mut Em 26.csv	3	82.782
NMuMG CRD His Mut Em 27.csv	1	1276.21
NMuMG CRD His Mut Em 27.csv	2	387.219
NMuMG CRD His Mut Em 27.csv	3	43.275
NMuMG CRD His Mut Em 28.csv	1	1146.92
NMuMG CRD His Mut Em 28.csv	2	320.548
NMuMG CRD His Mut Em 28.csv	3	52.421
NMuMG CRD His Mut Em 29.csv	1	1202.95
NMuMG CRD His Mut Em 29.csv	2	435.103
NMuMG CRD His Mut Em 29.csv	3	53.962
NMuMG CRD His Mut Em 31.csv	1	1177.92
NMuMG CRD His Mut Em 31.csv	2	363.313
NMuMG CRD His Mut Em 31.csv	3	35.336
NMuMG CRD His Mut Em 32.csv	1	1270.74
NMuMG CRD His Mut Em 32.csv	2	349.557
NMuMG CRD His Mut Em 32.csv	3	55.649
NMuMG CRD His Mut Em 33.csv	1	1233.49
NMuMG CRD His Mut Em 33.csv	2	429.876
NMuMG CRD His Mut Em 33.csv	3	42.005
NMuMG CRD His Mut Em 34.csv	1	1183.75
NMuMG CRD His Mut Em 34.csv	2	447.437
NMuMG CRD His Mut Em 34.csv	3	52.016
NMuMG CRD His Mut Em 35.csv	1	1304.01
NMuMG CRD His Mut Em 35.csv	2	413.986
NMuMG CRD His Mut Em 35.csv	3	57.872
NMuMG CRD His Mut Em 36.csv	1	1225.45
NMuMG CRD His Mut Em 36.csv	2	389.856
NMuMG CRD His Mut Em 36.csv	3	71.789
NMuMG CRD His Mut Em 37.csv	1	1225.31
NMuMG CRD His Mut Em 37.csv	2	436.129
NMuMG CRD His Mut Em 37.csv	3	66.746
NMuMG CRD His Mut Em 38.csv	1	1229.94
NMuMG CRD His Mut Em 38.csv	2	426.016
NMuMG CRD His Mut Em 38.csv	3	96.518
NMuMG CRD His Mut Em 39.csv	1	1229.3
NMuMG CRD His Mut Em 39.csv	2	540.826
NMuMG CRD His Mut Em 39.csv	3	47.097
NMuMG CRD His Mut Em 40.csv	1	1335.99
NMuMG CRD His Mut Em 40.csv	2	435.681
NMuMG CRD His Mut Em 40.csv	3	54.281
NMuMG CRD His Mut Em 41.csv	1	1400.27
NMuMG CRD His Mut Em 41.csv	2	392.748
NMuMG CRD His Mut Em 41.csv	3	41.769
NMuMG CRD His Mut Em 42.csv	1	2461.25
NMuMG CRD His Mut Em 42.csv	2	922.951
NMuMG CRD His Mut Em 42.csv	3	64.716
NMuMG CRD His Mut Em 43.csv	1	1992.91
NMuMG CRD His Mut Em 43.csv	2	815.072
NMuMG CRD His Mut Em 43.csv	3	114.408
NMuMG CRD His Mut Em 44.csv	1	1333.35
NMuMG CRD His Mut Em 44.csv	2	415.541
NMuMG CRD His Mut Em 44.csv	3	64.674
NMuMG CRD His Mut Em 45.csv	1	1217.89
NMuMG CRD His Mut Em 45.csv	2	477.202
NMuMG CRD His Mut Em 45.csv	3	53.275
NMuMG CRD His Mut Em 46.csv	1	2243.18
NMuMG CRD His Mut Em 46.csv	2	593.844
NMuMG CRD His Mut Em 46.csv	3	71.593
NMuMG CRD His Mut Em 47.csv	1	2075.75
NMuMG CRD His Mut Em 47.csv	2	692.069
NMuMG CRD His Mut Em 47.csv	3	64.371
NMuMG CRD His Mut Em 48.csv	1	1459.26
NMuMG CRD His Mut Em 48.csv	2	404.868
NMuMG CRD His Mut Em 48.csv	3	52.957

## Sheet: mH 2
4.19221
5.15094
5.1157
4.69195
4.4691
4.6685
4.50016
5.27447
4.22343
3.8603
4.08714
4.32701
2.87363
4.57971
3.16703
3.6937
3.61086
3.65824
3.03232
2.96047
3.68522
4.00297
3.05569
2.84488
2.44042
3.5847
4.08203
3.01461
3.48374
4.13427
3.07185
2.86211
3.49925
3.62709
3.1365
3.43984
2.39443
3.36055
3.87061
2.79239
2.68103
3.61583
2.7472
4.15812
3.20437
3.99619

## Sheet: mC 1
Source.Name		Mean
NMuMG CRD CxxxC Em 01.csv	1	1386.93
NMuMG CRD CxxxC Em 01.csv	2	339.967
NMuMG CRD CxxxC Em 01.csv	3	42.991
NMuMG CRD CxxxC Em 02.csv	1	1881.14
NMuMG CRD CxxxC Em 02.csv	2	574.831
NMuMG CRD CxxxC Em 02.csv	3	58.512
NMuMG CRD CxxxC Em 03.csv	1	1023.41
NMuMG CRD CxxxC Em 03.csv	2	289.972
NMuMG CRD CxxxC Em 03.csv	3	48.022
NMuMG CRD CxxxC Em 04.csv	1	990.774
NMuMG CRD CxxxC Em 04.csv	2	294.018
NMuMG CRD CxxxC Em 04.csv	3	54.05
NMuMG CRD CxxxC Em 05.csv	1	703.923
NMuMG CRD CxxxC Em 05.csv	2	193.798
NMuMG CRD CxxxC Em 05.csv	3	24.498
NMuMG CRD CxxxC Em 06.csv	1	1141.68
NMuMG CRD CxxxC Em 06.csv	2	250.961
NMuMG CRD CxxxC Em 06.csv	3	68.648
NMuMG CRD CxxxC Em 07.csv	1	1620.98
NMuMG CRD CxxxC Em 07.csv	2	458.32
NMuMG CRD CxxxC Em 07.csv	3	87.636
NMuMG CRD CxxxC Em 08.csv	1	1883.32
NMuMG CRD CxxxC Em 08.csv	2	455.828
NMuMG CRD CxxxC Em 08.csv	3	69.39
NMuMG CRD CxxxC Em 09.csv	1	1318.55
NMuMG CRD CxxxC Em 09.csv	2	327.31
NMuMG CRD CxxxC Em 09.csv	3	81.645
NMuMG CRD CxxxC Em 10.csv	1	1265.19
NMuMG CRD CxxxC Em 10.csv	2	453.581
NMuMG CRD CxxxC Em 10.csv	3	54.67
NMuMG CRD CxxxC Em 11.csv	1	1187.27
NMuMG CRD CxxxC Em 11.csv	2	306.507
NMuMG CRD CxxxC Em 11.csv	3	54.302
NMuMG CRD CxxxC Em 12.csv	1	2077.26
NMuMG CRD CxxxC Em 12.csv	2	576.031
NMuMG CRD CxxxC Em 12.csv	3	52.955
NMuMG CRD CxxxC Em 13.csv	1	1503.41
NMuMG CRD CxxxC Em 13.csv	2	368.379
NMuMG CRD CxxxC Em 13.csv	3	45.915
NMuMG CRD CxxxC Em 14.csv	1	1895.5
NMuMG CRD CxxxC Em 14.csv	2	456.831
NMuMG CRD CxxxC Em 14.csv	3	56.676
NMuMG CRD CxxxC Em 15.csv	1	2374.01
NMuMG CRD CxxxC Em 15.csv	2	888.028
NMuMG CRD CxxxC Em 15.csv	3	189.804
NMuMG CRD CxxxC Em 16.csv	1	1377.72
NMuMG CRD CxxxC Em 16.csv	2	350.237
NMuMG CRD CxxxC Em 16.csv	3	58.4
NMuMG CRD CxxxC Em 17.csv	1	1360.77
NMuMG CRD CxxxC Em 17.csv	2	368.229
NMuMG CRD CxxxC Em 17.csv	3	53.133
NMuMG CRD CxxxC Em 18.csv	1	1015.63
NMuMG CRD CxxxC Em 18.csv	2	250.419
NMuMG CRD CxxxC Em 18.csv	3	57.734
NMuMG CRD CxxxC Em 19.csv	1	1383.64
NMuMG CRD CxxxC Em 19.csv	2	358.166
NMuMG CRD CxxxC Em 19.csv	3	56.987
NMuMG CRD CxxxC Em 20.csv	1	1313.46
NMuMG CRD CxxxC Em 20.csv	2	446.141
NMuMG CRD CxxxC Em 20.csv	3	52.382
NMuMG CRD CxxxC Em 21.csv	1	1257.47
NMuMG CRD CxxxC Em 21.csv	2	350.175
NMuMG CRD CxxxC Em 21.csv	3	52.754
NMuMG CRD CxxxC Em 22.csv	1	1236.59
NMuMG CRD CxxxC Em 22.csv	2	402.426
NMuMG CRD CxxxC Em 22.csv	3	78.49
NMuMG CRD CxxxC Em 23.csv	1	1292.06
NMuMG CRD CxxxC Em 23.csv	2	397.076
NMuMG CRD CxxxC Em 23.csv	3	52.827
NMuMG CRD CxxxC Em 24.csv	1	1248.97
NMuMG CRD CxxxC Em 24.csv	2	295.006
NMuMG CRD CxxxC Em 24.csv	3	65.582
NMuMG CRD CxxxC Em 25.csv	1	1036.67
NMuMG CRD CxxxC Em 25.csv	2	274.962
NMuMG CRD CxxxC Em 25.csv	3	53.332
NMuMG CRD CxxxC Em 26.csv	1	1270.55
NMuMG CRD CxxxC Em 26.csv	2	426.673
NMuMG CRD CxxxC Em 26.csv	3	44.152
NMuMG CRD CxxxC Em 27.csv	1	1497.34
NMuMG CRD CxxxC Em 27.csv	2	370.518
NMuMG CRD CxxxC Em 27.csv	3	53.205
NMuMG CRD CxxxC Em 28.csv	1	1400.75
NMuMG CRD CxxxC Em 28.csv	2	351.941
NMuMG CRD CxxxC Em 28.csv	3	53.774
NMuMG CRD CxxxC Em 29.csv	1	1278.77
NMuMG CRD CxxxC Em 29.csv	2	397.49
NMuMG CRD CxxxC Em 29.csv	3	49.979
NMuMG CRD CxxxC Em 30.csv	1	1805.61
NMuMG CRD CxxxC Em 30.csv	2	503.915
NMuMG CRD CxxxC Em 30.csv	3	38.593
NMuMG CRD CxxxC Em 31.csv	1	1085.62
NMuMG CRD CxxxC Em 31.csv	2	310.406
NMuMG CRD CxxxC Em 31.csv	3	40.307
NMuMG CRD CxxxC Em 32.csv	1	995.43
NMuMG CRD CxxxC Em 32.csv	2	276.704
NMuMG CRD CxxxC Em 32.csv	3	52.391
NMuMG CRD CxxxC Em 33.csv	1	1101.72
NMuMG CRD CxxxC Em 33.csv	2	305.881
NMuMG CRD CxxxC Em 33.csv	3	38.036
NMuMG CRD CxxxC Em 34.csv	1	1267.85
NMuMG CRD CxxxC Em 34.csv	2	387.164
NMuMG CRD CxxxC Em 34.csv	3	56.992
NMuMG CRD CxxxC Em 35.csv	1	1067.37
NMuMG CRD CxxxC Em 35.csv	2	286.693
NMuMG CRD CxxxC Em 35.csv	3	55.767
NMuMG CRD CxxxC Em 36.csv	1	1142.63
NMuMG CRD CxxxC Em 36.csv	2	283.782
NMuMG CRD CxxxC Em 36.csv	3	61.073
NMuMG CRD CxxxC Em 37.csv	1	1058.93
NMuMG CRD CxxxC Em 37.csv	2	325.226
NMuMG CRD CxxxC Em 37.csv	3	53.902
NMuMG CRD CxxxC Em 38.csv	1	1207.3
NMuMG CRD CxxxC Em 38.csv	2	281.414
NMuMG CRD CxxxC Em 38.csv	3	62.176
NMuMG CRD CxxxC Em 39.csv	1	1251.6
NMuMG CRD CxxxC Em 39.csv	2	360.266
NMuMG CRD CxxxC Em 39.csv	3	55.401
NMuMG CRD CxxxC Em 40.csv	1	1215.29
NMuMG CRD CxxxC Em 40.csv	2	339.841
NMuMG CRD CxxxC Em 40.csv	3	42.203
NMuMG CRD CxxxC Em 41.csv	1	532.293
NMuMG CRD CxxxC Em 41.csv	2	140.706
NMuMG CRD CxxxC Em 41.csv	3	23.004
NMuMG CRD CxxxC Em 42.csv	1	1175.36
NMuMG CRD CxxxC Em 42.csv	2	227.593
NMuMG CRD CxxxC Em 42.csv	3	66.437
NMuMG CRD CxxxC Em 43.csv	1	1008.15
NMuMG CRD CxxxC Em 43.csv	2	256.266
NMuMG CRD CxxxC Em 43.csv	3	65.506
NMuMG CRD CxxxC Em 44.csv	1	1092.24
NMuMG CRD CxxxC Em 44.csv	2	237.857
NMuMG CRD CxxxC Em 44.csv	3	64.607
NMuMG CRD CxxxC Em 45.csv	1	1089.59
NMuMG CRD CxxxC Em 45.csv	2	260.831
NMuMG CRD CxxxC Em 45.csv	3	68.922
NMuMG CRD CxxxC Em 46.csv	1	1267.43
NMuMG CRD CxxxC Em 46.csv	2	368.094
NMuMG CRD CxxxC Em 46.csv	3	50.537
NMuMG CRD CxxxC Em 47.csv	1	1247.39
NMuMG CRD CxxxC Em 47.csv	2	295.652
NMuMG CRD CxxxC Em 47.csv	3	42.782
NMuMG CRD CxxxC Em 48.csv	1	1214.23
NMuMG CRD CxxxC Em 48.csv	2	345.637
NMuMG CRD CxxxC Em 48.csv	3	63.617
NMuMG CRD CxxxC Em 49.csv	1	1271.66
NMuMG CRD CxxxC Em 49.csv	2	366.852
NMuMG CRD CxxxC Em 49.csv	3	61.985
NMuMG CRD CxxxC Em 50.csv	1	1272.04
NMuMG CRD CxxxC Em 50.csv	2	410.896
NMuMG CRD CxxxC Em 50.csv	3	47.078

## Sheet: mC 2
4.52543
3.53005
4.03137
3.90354
4.01314
4.13652
4.69397
5.03492
3.03457
4.49223
3.87
4.51986
4.59527
3.12823
4.52075
4.14997
4.97133
4.40487
3.20268
4.05055
3.57509
3.59981
5.15807
4.43686
3.20609
4.55114
4.51751
3.53597
3.7974
3.87011
4.20412
3.97125
3.66735
4.38063
4.85639
3.70417
5.22318
3.9237
3.9413
4.32694
4.94151
5.31848
3.83205
4.76374
4.0799
3.96788
3.36695

## Sheet: m2 1
Source.Name		Mean
NMuMG CRD LVL1 Em 01.csv	1	683.169
NMuMG CRD LVL1 Em 01.csv	2	128.491
NMuMG CRD LVL1 Em 01.csv	3	26.865
NMuMG CRD LVL1 Em 02.csv	1	1701.63
NMuMG CRD LVL1 Em 02.csv	2	521.117
NMuMG CRD LVL1 Em 02.csv	3	82.67
NMuMG CRD LVL1 Em 04.csv	1	1629.76
NMuMG CRD LVL1 Em 04.csv	2	406.713
NMuMG CRD LVL1 Em 04.csv	3	73.569
NMuMG CRD LVL1 Em 05.csv	1	1437.49
NMuMG CRD LVL1 Em 05.csv	2	442.171
NMuMG CRD LVL1 Em 05.csv	3	116.01
NMuMG CRD LVL1 Em 06.csv	1	1506.18
NMuMG CRD LVL1 Em 06.csv	2	441.577
NMuMG CRD LVL1 Em 06.csv	3	66.829
NMuMG CRD LVL1 Em 07.csv	1	1797.49
NMuMG CRD LVL1 Em 07.csv	2	550.449
NMuMG CRD LVL1 Em 07.csv	3	94.358
NMuMG CRD LVL1 Em 08.csv	1	1065.58
NMuMG CRD LVL1 Em 08.csv	2	271.797
NMuMG CRD LVL1 Em 08.csv	3	58.983
NMuMG CRD LVL1 Em 09.csv	1	1118.24
NMuMG CRD LVL1 Em 09.csv	2	278.193
NMuMG CRD LVL1 Em 09.csv	3	37.137
NMuMG CRD LVL1 Em 10.csv	1	1794.87
NMuMG CRD LVL1 Em 10.csv	2	504.184
NMuMG CRD LVL1 Em 10.csv	3	92.794
NMuMG CRD LVL1 Em 11.csv	1	2147.18
NMuMG CRD LVL1 Em 11.csv	2	738.425
NMuMG CRD LVL1 Em 11.csv	3	147.371
NMuMG CRD LVL1 Em 12.csv	1	1920.32
NMuMG CRD LVL1 Em 12.csv	2	609.911
NMuMG CRD LVL1 Em 12.csv	3	181.188
NMuMG CRD LVL1 Em 13.csv	1	1468.2
NMuMG CRD LVL1 Em 13.csv	2	392.543
NMuMG CRD LVL1 Em 13.csv	3	122.098
NMuMG CRD LVL1 Em 14.csv	1	1042.86
NMuMG CRD LVL1 Em 14.csv	2	275.378
NMuMG CRD LVL1 Em 14.csv	3	43.161
NMuMG CRD LVL1 Em 15.csv	1	1774.79
NMuMG CRD LVL1 Em 15.csv	2	682.218
NMuMG CRD LVL1 Em 15.csv	3	149.808
NMuMG CRD LVL1 Em 16.csv	1	921.173
NMuMG CRD LVL1 Em 16.csv	2	228.106
NMuMG CRD LVL1 Em 16.csv	3	42.821
NMuMG CRD LVL1 Em 17.csv	1	1874.73
NMuMG CRD LVL1 Em 17.csv	2	532.809
NMuMG CRD LVL1 Em 17.csv	3	99.734
NMuMG CRD LVL1 Em 18.csv	1	841.756
NMuMG CRD LVL1 Em 18.csv	2	181.061
NMuMG CRD LVL1 Em 18.csv	3	41.376
NMuMG CRD LVL1 Em 19.csv	1	792.325
NMuMG CRD LVL1 Em 19.csv	2	168.564
NMuMG CRD LVL1 Em 19.csv	3	37.125
NMuMG CRD LVL1 Em 20.csv	1	1854.27
NMuMG CRD LVL1 Em 20.csv	2	524.282
NMuMG CRD LVL1 Em 20.csv	3	129.204
NMuMG CRD LVL1 Em 21.csv	1	2052.77
NMuMG CRD LVL1 Em 21.csv	2	546.152
NMuMG CRD LVL1 Em 21.csv	3	133.255
NMuMG CRD LVL1 Em 22.csv	1	1090.3
NMuMG CRD LVL1 Em 22.csv	2	172.547
NMuMG CRD LVL1 Em 22.csv	3	31.923
NMuMG CRD LVL1 Em 24.csv	1	1727.72
NMuMG CRD LVL1 Em 24.csv	2	617.09
NMuMG CRD LVL1 Em 24.csv	3	103.241
NMuMG CRD LVL1 Em 25.csv	1	1284.88
NMuMG CRD LVL1 Em 25.csv	2	278.319
NMuMG CRD LVL1 Em 25.csv	3	30.57
NMuMG CRD LVL1 Em 26.csv	1	1456.79
NMuMG CRD LVL1 Em 26.csv	2	380.372
NMuMG CRD LVL1 Em 26.csv	3	72.718
NMuMG CRD LVL1 Em 27.csv	1	1092.3
NMuMG CRD LVL1 Em 27.csv	2	277.871
NMuMG CRD LVL1 Em 27.csv	3	60.207
NMuMG CRD LVL1 Em 28.csv	1	1369.3
NMuMG CRD LVL1 Em 28.csv	2	359
NMuMG CRD LVL1 Em 28.csv	3	61.399
NMuMG CRD LVL1 Em 29.csv	1	1218.52
NMuMG CRD LVL1 Em 29.csv	2	399.289
NMuMG CRD LVL1 Em 29.csv	3	65.35
NMuMG CRD LVL1 Em 30.csv	1	1635.68
NMuMG CRD LVL1 Em 30.csv	2	304.194
NMuMG CRD LVL1 Em 30.csv	3	48.421
NMuMG CRD LVL1 Em 31.csv	1	1806.49
NMuMG CRD LVL1 Em 31.csv	2	583.585
NMuMG CRD LVL1 Em 31.csv	3	155.019
NMuMG CRD LVL1 Em 32.csv	1	1480.32
NMuMG CRD LVL1 Em 32.csv	2	362.074
NMuMG CRD LVL1 Em 32.csv	3	33.588
NMuMG CRD LVL1 Em 33.csv	1	1789.24
NMuMG CRD LVL1 Em 33.csv	2	434.001
NMuMG CRD LVL1 Em 33.csv	3	43.634
NMuMG CRD LVL1 Em 34.csv	1	1690.37
NMuMG CRD LVL1 Em 34.csv	2	454.601
NMuMG CRD LVL1 Em 34.csv	3	39.171
NMuMG CRD LVL1 Em 35.csv	1	1597.43
NMuMG CRD LVL1 Em 35.csv	2	300.537
NMuMG CRD LVL1 Em 35.csv	3	61.248
NMuMG CRD LVL1 Em 36.csv	1	1705.99
NMuMG CRD LVL1 Em 36.csv	2	518.94
NMuMG CRD LVL1 Em 36.csv	3	60.131
NMuMG CRD LVL1 Em 37.csv	1	1728.79
NMuMG CRD LVL1 Em 37.csv	2	593.704
NMuMG CRD LVL1 Em 37.csv	3	80.452
NMuMG CRD LVL1 Em 38.csv	1	1819.97
NMuMG CRD LVL1 Em 38.csv	2	494.054
NMuMG CRD LVL1 Em 38.csv	3	47.475
NMuMG CRD LVL1 Em 39.csv	1	1735.51
NMuMG CRD LVL1 Em 39.csv	2	445.14
NMuMG CRD LVL1 Em 39.csv	3	44.644
NMuMG CRD LVL1 Em 40.csv	1	1858.51
NMuMG CRD LVL1 Em 40.csv	2	461.674
NMuMG CRD LVL1 Em 40.csv	3	63.906
NMuMG CRD LVL1 Em 41.csv	1	1644.26
NMuMG CRD LVL1 Em 41.csv	2	437.289
NMuMG CRD LVL1 Em 41.csv	3	40.749
NMuMG CRD LVL1 Em 42.csv	1	1612.15
NMuMG CRD LVL1 Em 42.csv	2	358.169
NMuMG CRD LVL1 Em 42.csv	3	41.24
NMuMG CRD LVL1 Em 43.csv	1	1645.73
NMuMG CRD LVL1 Em 43.csv	2	541.426
NMuMG CRD LVL1 Em 43.csv	3	39.585
NMuMG CRD LVL1 Em 44.csv	1	1804.61
NMuMG CRD LVL1 Em 44.csv	2	573.148
NMuMG CRD LVL1 Em 44.csv	3	62.758
NMuMG CRD LVL1 Em 45.csv	1	1794.97
NMuMG CRD LVL1 Em 45.csv	2	582.755
NMuMG CRD LVL1 Em 45.csv	3	62.028
NMuMG CRD LVL1 Em 47.csv	1	901.869
NMuMG CRD LVL1 Em 47.csv	2	198.894
NMuMG CRD LVL1 Em 47.csv	3	22.923
NMuMG CRD LVL1 Em 48.csv	1	1625.23
NMuMG CRD LVL1 Em 48.csv	2	320.926
NMuMG CRD LVL1 Em 48.csv	3	37.328
NMuMG CRD LVL1 Em 49.csv	1	1763.8
NMuMG CRD LVL1 Em 49.csv	2	397.195
NMuMG CRD LVL1 Em 49.csv	3	43.556

[truncated: 17 more sheets: m2 2, m3 1, m3 2, ΔL 1, ΔL 2, Δ1HC 1, Δ1HC 2, Δ1HC2 1, Δ1HC2 2, Δ3 1, Δ3 2, Δ23 1, Δ23 2, m23 1, m23 2, KTM5C 1, KMT5C 2]
