# Supplementary material for: KMT5C leverages disorder to optimize cooperation with HP1 for heterochromatin retention
Source: EMBO Rep. 2024 Nov 19;26(1):153–74. doi: 10.1038/s44319-024-00320-5 (PMC11723951; doi:10.1038/s44319-024-00320-5)
Supplement: Supplementary file 25 — Source data Fig. 4 [file 44319_2024_320_MOESM25_ESM.zip]

Archive with 7 entries (3 files):
- Figure 4/A/
- Figure 4/A/Figure 4A Numerical Data.xlsx
- Figure 4/B/
- Figure 4/B/Panel 1/
- Figure 4/B/Panel 1/Figure 4B Panel 1 Numerical Data.xlsx
- Figure 4/B/Panel 2/
- Figure 4/B/Panel 2/Figure 4B Panel 2 Numerical Data.xlsx
