# Supplementary material for: KMT5C leverages disorder to optimize cooperation with HP1 for heterochromatin retention
Source: EMBO Rep. 2024 Nov 19;26(1):153–74. doi: 10.1038/s44319-024-00320-5 (PMC11723951; doi:10.1038/s44319-024-00320-5)
Supplement: Supplementary file 25 — Source data Fig. 4 [file 44319_2024_320_MOESM25_ESM.zip › Figure 4/A/Figure 4A Numerical Data.xlsx]

## Sheet: Overview
There is a separate sheet for each panel of figure 4A
NI = Nucleoplasm intensity
CI = Chromocenter intensity
NI and CI values are provided for each protein in each respective panel
NI and CI values are background corrected values from figure 3 partition coefficient analysis, provided in figure 3 source files
(See methods section for more details)

## Sheet: Figure 4A Panel 1
HRD NI	HRD CI	Δ3 NI	Δ3 CI	m3 NI	m3 CI	ΔL NI	ΔL CI
82.824	1289.53	111.724	1022.9	257.861	1768.63	128.724	1370.53
83.583	1296.38	128.736	894.806	263.295	1835.47	116.588	944.326
80.104	1319.86	331.32	1383.64	196.838	1434.76	119.336	1120.83
85.335	1272.74	215.898	952.978	267.34	1819.4	125.648	898.219
93.507	1609.03	119.521	993.478	168.566	1515.2	153.505	1591.31
69.665	1346.36	209.967	1038.24	232.582	1776.44	135.338	1152.44
98.955	1220.72	188.348	1124.25	164.128	1197.03	187.223	1209.76
83.377	1196.7	152.23	1051.91	191.904	1754.92	201.986	1137.79
55.798	1000.88	180.728	1055.23	157.515	1050.82	93.15	881.38
93.846	1539.01	104.417	622.223	90.524	910.506	154.738	1085.76
61.804	985.568	98.554	816.72	149.987	992.124	60.91	484.411
78.378	1020.74	205.827	915.801	185.151	957.457	64.629	470.005
86.065	1525.64	163.741	794.754	110.135	985.138	117.101	894.183
75.794	1314.65	172.66	1039.8	214.91	915.817	78.695	832.689
84.607	1585.09	252.101	1100.19	144.412	1156.22	155.124	1277.34
119.475	1523.59	109.715	786.605	137.845	1153.3	146.42	1404.92
72.708	1526.69	143.541	819.997	136.721	1411.62	142.881	1302.74
96.01	1485.41	167.594	1208.34	104.521	982.57	143.701	1240.93
85.848	1651.37	219.835	1699.45	164.939	1712.73	109.333	799.578
111.086	1713.46	138.156	879.838	127.185	886.974	150.383	1656.79
111.131	1632.05	179.974	901.709	167.464	948.845	150.036	1048.48
106.601	1510.33	108.244	745.527	150.609	860.137	163.506	1508.38
95.602	1431.72	118.765	721.52	181.337	1156.56	157.968	1522.41
109.878	1447.48	120.828	742.789	146.491	923.423	117.522	1403.59
78.202	1573.72	88.522	679.444	202.862	1224.94	64.411	653.182
82.978	1442.17	169.167	837.145	172.375	1307.62	178.912	1769.92
120.835	1611.7	176.801	776.317	224.073	1026.15	177.759	1542.82
98.73	1362.3	136.954	894.361	192.192	932.026	268.872	1674.99
102.171	1620.58	130.304	870.363	144.99	909.051	282.133	2221.1
96.612	1250.2	125.249	1067.66	176.518	975.733	234.651	1585.54
112.621	1416.83	136.906	1089.22	126.23	850.204	223.607	1275.36
87.731	1444.19	152.269	989.605	170.441	980.998	102.441	1183.29
88.353	1502.31	152.796	913.686	125.562	1130.78	139.215	979.879
120.825	1511.36	148.482	1036.34	206.463	1766.24	235.669	1797.09
126.615	1484.28	212.521	1686.18	131.942	893.022	118.845	822.023
121.703	1427.44	124.19	1022.5	151.765	955.709	122.701	832.568
105.384	1501.66	136.408	868.524	110.94	923.828	103.863	808.422
95.124	1783.51	153.829	896.05	150.576	1052.93	50.9	522.039
89.709	1484.26	155.796	1059.94	140.607	1069.64	114.488	1273.79
86.676	1277.28	316.505	1825.48	156.609	1147.5	128.755	1050.06
105.536	1378.92	139.001	1131.11	120.154	1360.35	155.36	1056.16
		138.943	1238.95	132.738	1521.93	141.993	850.444
		339.809	1845.66			146.693	1359.42
		401.452	1710.81			145.007	1280.74
		176.234	863.195			66.904	666.738
		111.644	929.283			153.025	1045.21
						282.009	1549
						86.797	687.773
						91.845	620.183
						80.149	551.62

## Sheet: Figure 4A Panel 2
m1 NI	m1 CI	mC NI	mC CI	mH NI	mH CI	m2 NI	m2 CI	Δ1HC NI	Δ1HC CI	Δ1HC2 NI	Δ1HC2 CI
209.738	837.948	296.976	1343.94	155.684	652.66	438.447	1618.96	368.867	1821.31	211.723	517.74
170.734	852.522	516.319	1822.63	294.308	1515.96	333.144	1556.19	444.416	1777.15	347.75	887.542
226.715	809.158	241.95	975.391	253.321	1295.91	326.161	1321.48	329.354	1611.05	243.247	453.363
245.791	844.498	239.968	936.724	309.794	1453.54	374.748	1439.36	337.245	1467.39	332.657	775.301
392.244	1422.63	169.3	679.425	286.557	1280.65	456.091	1703.13	288.894	1321.75	317.133	775.956
338.953	1465.73	370.684	1533.34	306.66	1431.64	212.814	1006.6	415.595	1604.04	401.479	1069.67
227.149	705.035	386.438	1813.93	284.357	1279.65	241.056	1081.1	95.134	454.019	153.332	493.366
295.47	1192.46	245.665	1236.9	310.494	1637.69	411.39	1702.07	131.019	619.25	621.655	1257.09
345.465	1216.2	398.911	1210.52	295.755	1249.1	591.054	1999.81	412.519	1766.62	210.975	456.11
126.566	556.886	252.205	1132.96	313.314	1209.49	428.723	1739.13	385.057	1661.35	174.44	506.506
123.856	525.862	523.076	2024.3	331.545	1355.07	270.445	1346.1	423.088	1845.47	217.14	621.835
194.167	885.512	322.464	1457.49	281.362	1217.45	232.217	999.697	525.295	1888.83	268.681	562.485
390.481	1820.32	400.155	1838.82	436.601	1254.63	185.285	878.352	346.61	1254.76	366.804	910.534
270.609	1155.41	698.224	2184.21	195.39	894.83	433.075	1775	300.729	1262.46	377.824	993.703
341.394	1356.49	291.837	1319.32	392.058	1241.66	139.685	800.38	208.928	847.94	439.152	1043.79
269.431	1531.34	315.096	1307.64	306.033	1130.39	131.439	755.2	250.987	872.963	391.248	892.715
265.308	1089.74	192.685	957.901	357.179	1289.72	395.078	1725.07	184.909	704.314	342.358	953.15
322.541	1562.93	301.179	1326.65	331.106	1211.26	412.897	1919.51	183.995	697.772	251.835	821.064
322.313	990.221	393.759	1261.08	377.234	1143.89	247.749	1254.31	283.051	924.011	506.469	1347.03
295.172	1235.59	297.421	1204.72	412.191	1220.28	307.654	1384.07	195.4	649.884	578.812	1650.91
305.118	1262.25	323.936	1158.1	499.817	1841.93	217.664	1032.1	335.122	1206.97	391.903	974.943
286.159	1223.27	344.249	1239.23	496.567	1987.74	297.601	1307.9	290.812	1030.7	629.13	1319.14
460.007	1681.08	229.424	1183.38	412.048	1259.09	333.939	1153.17	126.121	621.662	456.629	1036.47
368.925	1435.79	221.63	983.342	432.557	1230.57	255.773	1587.26	236.897	735.849	223.496	585.166
446.726	2015.18	382.521	1226.4	430.904	1051.59	428.566	1651.47	294.752	1072.07	413.226	976.945
352.199	1670.99	317.313	1444.14	343.944	1232.94	328.486	1446.73	382.027	1151.19	427.549	892.923
354.131	1375.65	298.167	1346.97	268.127	1094.5	390.367	1745.61	433.723	1681.97	292.844	566.239
366.717	2026.91	347.511	1228.79	381.141	1148.99	415.43	1651.2	366.777	1329.11	309.417	689.514
428.387	1478.72	465.322	1767.01	327.977	1142.59	458.809	1645.86	169.578	562.043	340.133	745.339
257.909	1041.78	270.099	1045.31	293.908	1215.1	446.579	1772.5	332.109	1213.55	494.762	967.398
183.2	570.058	224.313	943.039	387.871	1191.48	400.496	1690.87	162.493	693.346	244.185	495.087
200.536	686.476	267.845	1063.68	395.421	1131.74	397.768	1794.6	206.156	678.528	287.756	984.115
264.327	744.862	330.172	1210.86	356.114	1246.13	396.54	1603.51	267.85	797.176	198.09	518.068
345.72	1515.1	230.926	1011.6	318.067	1153.66	316.929	1570.91	361.843	1171.1	161.042	507.123
296.671	1012.52	222.709	1081.56	369.383	1158.57	175.971	878.946	255.951	1040.04	330.615	979.835
385.089	1399.4	271.324	1005.03	329.498	1133.42	283.598	1587.9	382.206	1450.91	329.995	981.601
388.891	1284.32	219.238	1145.12	493.729	1182.2	353.639	1720.25	381.166	1411.25	170.109	420.71
268.656	895.816	304.865	1196.2	381.4	1281.71			255.713	836.87	265.394	785.622
442.363	1363.63	297.638	1173.08	350.979	1358.5			297.521	1095.53	359.568	714.457
491.168	1592.38	117.702	509.289	858.235	2396.53			259.011	1005.59	373.695	1029.38
323.705	1387.65	190.76	942.643	700.664	1878.5			426.783	1305.38	143.157	462.141
382.351	1433.48	191.909	1020.66	350.867	1268.67			446.581	1460.22	200.192	597.228
625.321	2145.09	317.557	1216.89	423.927	1164.61			351.428	1484.28
225.715	766.797	252.87	1204.61	522.251	2171.58			362.528	1443.49
227.627	1038.83	282.02	1150.61	627.698	2011.38			335.902	1180.73
438.621	1917.89	304.867	1209.68	351.911	1406.3			388.356	1434.85
376.59	1590.23	363.818	1224.96					364.768	1517.11
256.197	1263.6							300.445	1246.94
437.832	1895.27							360.318	996.843
385.001	1365.91							233.296	990.884
445.222	1631.37							223.263	733.922
267.465	1134.07							175.438	752.671
359.919	1244.7							165.755	630.284
322.947	1018.77							457.301	1416.01
343.611	1096.31							411.514	1593.55
477.742	1815.49							226.869	818.692
512.727	2101.49							180.038	652.015
385.434	1674.43							306.558	1169.02
283.014	710.441							266.587	697.796
478.406	1806.26							432.679	1463.26
540.39	2064.96
551.191	1842.77
531.101	1885.08
332.904	1593.01
365.952	1610.74

## Sheet: Figure 4A Panel 3
Δ23 NI	Δ23 CI	m23 NI	m23 CI
1104.77	1034.17	146.48	129.869
612.399	625.392	187.525	201.425
750.488	758.054	175.76	237.543
830.37	854.965	40.139	37.278
926.613	927.303	105.101	126.353
1134.89	1103.88	261.581	272.17
2193.45	2189.41	99.463	129.943
2305.33	2214.26	446.875	532.918
943.216	884.607	253.419	300.671
934.473	931.881	262.673	331.093
1455.9	1389.26	1276.67	1256.87
891.448	926.815	292.825	358.576
761.797	701.293	443.776	510.474
1373.74	1277.7	344.289	472.196
366.885	345.588	143.18	175.414
1564.05	1567.37	617.374	757.615
1329.53	1312.55	1047.71	1025.72
780.721	759.689	768.715	769.338
664.309	706.193	960.204	953.983
973.191	981.729	362.734	393.529
1866.74	1834.3	492.595	513.352
441.945	426.634	145.098	162.83
433.878	434.016	281.456	342.1
1252.34	1126.67	449.248	566.973
882.023	875.875	984.002	889.839
571.232	558.588	228.963	283.33
516.448	409.821	400.295	516.854
199.76	183.794	391.528	419.217
516.588	511.81	416.593	482.581
621.323	585.836	651.593	589.055
1661.34	1579.99	278.475	319.612
1595.35	1626.73	268.877	300.824
1426.54	1315.76	374.284	331.59
910.639	856.37	1109.21	1047.49
630.43	549.256	576.163	680.249
962.297	858.598	351.65	332.378
586.041	553.891	235.165	242.336
833.704	789.202	332.04	381.366
691.771	612.176	239.827	278.702
863.344	820.349	383.025	374.946
1067.16	1009.73	891.115	845.645
1181.59	1092.47	1014	929.066
622.264	568.978
1896.11	1776.84
1026.22	885.321
1129.87	1106.35
