# Supplementary material for: KMT5C leverages disorder to optimize cooperation with HP1 for heterochromatin retention
Source: EMBO Rep. 2024 Nov 19;26(1):153–74. doi: 10.1038/s44319-024-00320-5 (PMC11723951; doi:10.1038/s44319-024-00320-5)
Supplement: Supplementary file 25 — Source data Fig. 4 [file 44319_2024_320_MOESM25_ESM.zip › Figure 4/B/Panel 1/Figure 4B Panel 1 Numerical Data.xlsx]

## Sheet: Overview
Values used to generate panel 1 and panel 1 inset are provided in sheet 1 and 2
Expression = Average total nuclear intensity
PC = Partition Coefficient
Raw unprocessed intensity values from PC analysis are provided in sheet 3:
Column 1: Source file (microscope image) Column 2: 1=chromocenter mask, 2=nucleoplasm mask, 3=background mask Column 3: Mean intensity
(See methods section for more details on calculations)

## Sheet: Panel 1
Expression	Partition Coefficient	Chromocenter Intensity
97.5856	9.96568	768.404
197.616	7.83589	1164.65
154.674	9.08377	1115.28
48.6787	13.021	448.769
33.9703	6.49264	181.69
177.774	5.96554	849.868
218.527	4.86307	913.64
80.8854	10.5655	705.207
139.663	7.45756	727.917
217.036	5.02352	790.893
116.998	6.87365	682.086
392.522	3.63453	1317.96
301.713	4.81787	1135.87
121.214	17.2973	1125.1
107.491	7.89533	650.465
131.818	5.63662	582.905
78.787	6.62509	461.318
114.407	6.46342	610.179
406.728	2.20098	876.171
158.816	4.92049	713.161
56.1972	9.79879	416.576
59.3528	9.80114	425.105
74.5126	7.98928	420.915
117.485	11.0735	993.119
62.7619	4.94458	277.01
145.214	3.80698	502.399
94.7656	7.22597	495.839
375.552	3.91957	1377.49
261.259	3.11686	458.556
120.104	9.52378	667.036
181.792	4.69624	698.739
140.653	15.0408	1174.36
138.466	6.32848	703.879
132.078	4.69549	515.386
55.2701	7.8497	330.119
130.945	6.5266	739.124
1227.08	1.69815	2062.6
154.661	11.0404	1439.53
87.587	13.7355	879.774
211.592	9.00262	1287.9
152.314	6.1203	762.748
110.928	6.7091	628.589
147.312	6.71769	791.19
345.885	5.05856	1511.72
253.982	3.15724	740.257
134.325	5.57216	550.178
157.731	4.86595	716.165
125.235	11.4259	845.916
49.4714	5.68893	220.827
37.6793	12.9412	331.437
76.3274	6.11739	288.233
86.4185	7.19665	500.613
45.6161	11.1821	343.358
132.02	11.857	1056.59
118.985	15.8665	1162.33
161.849	11.5027	1146.23
2369.87	1.26004	2976.39
461.908	3.11783	1244.68
263.922	4.15584	1008.04
130.874	6.24655	626.185
126.129	6.87595	694.333
110.623	5.23862	469.648
56.6045	7.01506	317.109
129.789	9.7679	815.551
276.173	5.08905	1114.91
193.698	6.09356	1024.85
73.9173	9.13833	495.471
267.847	5.95671	1351.77
39.7715	7.12384	256.437
242.789	4.68832	885.905
112.435	4.69169	442.684
20.9214	7.23125	119.482
93.6789	7.78501	465.061
2064.7	1.58391	3132.45
225.398	2.72032	498.189
330.242	3.91394	1078.53
123.919	9.73328	1070.32
103.639	6.35199	460.227
259.982	3.34839	727.271
101.602	4.57189	343.267
86.8263	5.56317	456.875
52.1529	19.6277	659.805
97.1336	18.0509	1194.88
210.832	2.48356	430.096
813.467	2.56656	1977.6
175.178	11.4802	1025.18
366.465	2.951	953.437
3633.17	1.11375	4042.99
596.034	2.83392	1546.71
741.212	2.65189	1906.76
926.495	2.53881	2259.37
824.565	1.6721	1355.07
345.575	2.97421	935.385
267.128	4.95953	1105.77
1338.98	1.72947	2278.33
100.197	5.71696	403.463
79.5389	7.50967	497.583
88.1131	8.69351	643.928
85.7539	8.21516	568.037
142.869	7.42981	926.067
195.643	6.93878	1089.64
150.358	7.19457	866.521
261.041	4.40053	964.372
148.583	5.88845	703.882
686.419	2.2561	1402.31
157.959	6.27465	580.593
38.7519	7.90104	240.239
70.1846	4.8116	276.008
1715.75	1.60392	2726.21
49.6536	15.4217	524.661
41.3021	9.60689	202.984
749.616	2.85797	1979.98
10.3551	8.14336	75.717
143.105	12.5079	979.246
158.627	6.94245	1021.8
229.054	4.46259	870.173
651.084	3.71457	1907.61
376.604	4.53661	1204.88
33.0694	6.64515	143.13
31.0618	9.20782	188.742
45.5969	10.0274	350.63
138.394	4.38938	499.81
68.8122	11.0013	421.449
204.504	2.96065	562.313
52.0019	8.76026	333.109
214.121	6.31757	1183.24
413.747	4.70047	1587.11
175.546	7.23696	1008.09
48.0611	8.32867	269.982
159.416	4.66303	449.936
94.7448	7.0313	460.459
130.97	8.68538	727.131
231.884	5.93483	1174.29
88.8145	13.3685	969.669
59.5784	8.27994	310.117
247.872	3.24995	676.282
165.62	7.595	918.752
78.3025	5.13178	340.16
33.9551	8.74349	239.799
175.679	8.28269	1007.61
197.36	5.76745	755.45
198.494	6.22025	714.141
69.1928	9.36419	456.907
93.7915	7.92105	442.644
101.777	8.9508	614.687
31.2776	6.81244	176.088
239.693	4.96678	874.422
91.5502	7.20611	495.867
28.1418	6.66426	154.411
133.23	7.30856	471.512
76.9001	13.5672	752.696
65.2306	6.97032	375.951
227.361	7.58373	830.509
169.028	9.97112	996.155
124.283	9.11177	704.859
136.903	9.39349	740.348
68.115	8.79373	328.569
174.986	7.09276	932.144
126.286	9.63116	789.389
470.034	4.42122	1825.85
723.915	2.24673	1597.46
209.146	5.36707	895.232
104.382	7.36527	423.083
31.7832	12.77	318.368
58.0692	13.2368	554.966
29.6918	6.73039	130.334
133.748	9.13178	870.332
145.279	5.27472	494.405
65.8786	8.90874	467.424
216.121	5.48471	1044.13
244.089	5.82281	1176.36
57.1583	13.9853	380.497
89.1113	8.96072	658.55
48.0126	8.13914	284.007
75.165	11.6653	567.597
139.951	4.64036	552.704
186.788	6.17931	754.426
288.184	7.07054	1738.36
165.392	5.85651	731.103
169.087	6.08759	788.659
304.947	4.05444	1167.4
123.947	12.2593	1115.67
343.629	3.96642	1105.96
152.688	12.9937	1344.81
320.322	14.8585	933.618
124.931	9.03461	905.792
1172.65	1.79371	2039
155.84	16.0207	2097.84
1085.89	1.90344	1995.25
146.833	10.4952	931.31
60.9792	13.261	374.317
84.1446	9.52628	598.012
115.562	4.80732	426.241
174.595	6.16386	864.58
150.533	7.93354	843.589
369.493	7.66524	2020.64
46.7909	21.3347	608.102
333.527	5.87834	1468.85
215.481	6.292	934.532
111.908	10.1856	917.844
136.511	6.5501	662.431
255.423	3.93134	780.619
110.575	6.67137	570.896
187.675	14.6958	2206.94
67.2008	9.76516	446.336
143.818	8.62635	621.951
97.229	4.52157	354.631
99.2744	8.0075	484.886
116.891	6.93114	733.19
79.3313	4.8288	344.496
167.884	5.55172	777.841
217.736	6.21797	920.378
64.5024	14.0268	682.504
194.679	7.56826	1037.43
116.291	16.9574	1070.22
133.559	11.7905	834.377
169.212	5.67056	681.408
133.556	8.34266	801.621
995.354	2.15919	1999.96
90.755	7.10191	524.519
130.218	7.8045	706.315
1210.15	1.65237	1941.38
571.101	2.76382	1411.04
165.164	4.02939	515.859
145.616	6.81693	749.535
183.07	5.87708	819.376
998.936	2.23261	2091.71
360.068	4.07661	1255.39
373.115	3.86034	1219.17
201.946	5.97401	1003.93
372.106	5.30028	1625.47
88.809	11.3331	698.734
409.995	2.58797	1033.95
901.714	1.84957	1616.19
108.597	6.54072	537.425
233.121	7.04279	1267.1
145.798	6.76225	785.239
965.372	1.8528	1745.71
1080.8	1.93589	1984.24
133.745	7.09401	735.89
224.251	8.66588	1400.68
215.632	8.17291	1236.27
166.653	14.0973	1480.72
140.192	7.84012	921.214
185.957	5.16949	710.293
192.88	6.25238	901.668
69.1703	12.282	458.805
169.379	14.9504	1555.86
86.9386	5.85682	286.012
113.072	8.72521	542.621
210.964	6.91818	1071.44
243.24	6.57472	871.775
962.487	2.72688	2465.15
782.667	2.4409	1793.14
280.299	4.26992	964.486
217.221	4.38036	795.245
162.953	5.02647	707.36
231.335	6.61476	1164.63
65.5823	8.86438	413.089
265.507	5.6038	1070.01
96.6518	4.7353	382.328
183.815	10.9098	1189.9
145.09	10.0754	1030.32
219.286	5.64024	980.906
216.315	7.39118	1109.73
152.362	11.5908	1103.97
363.505	4.80214	1429.55
390.218	4.48248	1577.57
179.981	8.29154	940.543
185.64	8.00107	917.875
199.056	5.15981	895.443
73.7339	8.13669	394.849
195.586	5.16057	831.651
247.21	8.86762	1603.82
302.755	4.40953	1152.18
822.84	2.1233	1689.33
687.23	3.19484	2123.55
37.1426	7.49281	233.446
144.244	3.81606	505.384
277.298	3.54253	907.457
112.458	4.84385	470.919
97.1982	7.05285	439.477
286.673	3.78517	1000.58
230.691	4.71239	795.923
463.552	2.64802	1136.54
448.87	3.55029	1452.04
275.187	4.72903	1220.82
80.4843	6.19463	385.17
194.492	5.25357	875.833
360.85	4.24134	1274.05
99.5315	5.48739	482.451
419.154	4.3382	1595.62
57.2401	7.17715	294.952
254.457	5.08401	1096.04
789.191	2.57101	1892.77
313.406	4.86821	1272.74
235.892	4.98507	942.043
222.904	6.54767	1178.97
119.055	8.09456	700.317
164.455	4.83876	710.674
272.258	5.6894	1321.94
168.254	4.97834	637.068
245.107	5.92403	1031.43
77.6227	8.27534	439.884
199.923	4.55709	683.605
160.864	6.79754	739.654
35.9834	7.28092	198.012
896.606	3.30743	2794.12
861.171	2.6514	2211.4
304.424	4.35704	1059.63
21.9157	7.32076	133.948
734.188	2.88388	1999.93
579.475	3.8728	1987.79
383.306	2.62935	963.443
123.225	9.79242	855.769
645.456	2.496	1564.74
713.008	2.692	1817.45
61.0554	12.2401	662.985
595.42	3.27971	1817.17
461.778	2.97179	1246.34
439.702	2.55382	975.699
141.555	7.71847	853.223
251.191	4.32742	880.029
241.011	5.66995	1129.54
469.771	2.78964	1241.51
285.665	3.966	995.344
618.833	2.62538	1501.22
629.669	2.31225	1404.63
103.738	3.57254	303.805
284.393	3.67153	696.158
19.4007	6.71246	83.013
100.42	10.0698	653.036
102.141	15.9922	953.585
94.5592	9.93824	547.448
155.354	5.14867	573.464
136.709	7.08057	683.487
36.4224	9.72967	205.617
254.5	4.99302	872.376
121.911	11.446	969.256
156.654	8.27558	725.388
234.159	5.05936	810.474
323.016	6.61139	1706.94
425.915	3.20044	1199.11
69.2501	11.2112	489.414
142.616	7.69246	625.905
291.316	6.67354	1210.37
189.867	6.56215	1035.95
179.232	13.2342	1393.1
195.789	4.87518	775.027
28.8023	9.9961	228.091
276.297	3.03759	686.127
276.297	3.03759	686.127
161.523	5.15357	658.631
175.45	8.54956	929.902
2887.74	1.31754	3787.82
300.838	5.63882	1538.57
45.8398	8.01043	202.039
920.914	2.46092	2150.08
39.6531	9.81644	232.365
804.243	2.56784	1907.23
156.298	4.76397	573.591
13.1146	12.9002	95.178
182.056	4.764	521.31
139.528	10.7971	1140.56
1578.04	1.75561	2731.46
132.319	13.0665	1182.11
337.045	5.26347	1523.32
40.8876	6.72312	236.143
107.044	14.9744	1207.8
88.7671	9.32998	729.922
80.3877	6.45988	350.765
127.009	11.8208	1212.04
463.365	3.9628	1697.91
189.272	9.02267	1429.2
630.924	3.23341	1959.29
128.568	8.94079	901.062
102.249	7.97433	615.188
39.2734	13.1979	371.283
106.393	6.59407	534.034
152.476	8.30183	906.46
1601.18	2.03754	2970.47
163.438	6.68198	936.626
238.956	6.18998	1323.16
150.095	5.42152	718.877
346.214	3.28196	1075.72
91.7598	6.00346	530.298
96.6077	7.05961	508.617
107.792	5.63863	500.084
157.141	7.04288	806.945
242.696	7.39332	1536.15
157.814	5.40294	712.281
325.844	6.40698	1317.29
101.355	4.95777	427.117
320.086	6.01956	1351.52
472.662	3.62191	1549.59
80.2242	9.2527	489.69
129.086	11.8896	1116.9
245.641	4.66932	900.861
134.291	8.03202	931.128
216.036	8.90866	1652.18
311.081	4.61273	1192.17
148.221	9.98742	1147.58
961.193	2.38756	2164.56
585.684	2.57902	1420.15
252.694	5.79953	1210.03
65.312	13.1162	525.711
40.0653	11.8097	293.956
188.546	9.27349	1131.67
29.338	15.0601	254.44
55.9584	11.0518	447.309
78.4661	9.3732	582.179
139.244	8.26946	809.39
109.392	13.8792	872.236
195.254	4.60608	816.648
68.8651	6.61249	292.715
81.6689	7.51518	503.87
144.973	6.68351	763.136
47.676	7.71273	269.367
45.2573	6.83733	241.597
546.641	3.10123	1537.68
87.8075	7.66945	459.469
141.64	10.2396	775.055
302.751	4.84145	1207.21
357.156	6.07332	1547.64
155.404	7.04309	867.709
491.39	3.72388	1447.1
92.6446	11.9397	700.146
152.121	8.23614	938.088
541.048	3.77631	1851.17
1159.7	1.6039	1785.37
3275.09	0.757679	2955.72
1589.12	1.53614	2361.32
98.1044	9.24043	480.133
129.179	9.85203	961.036
249.549	3.34232	769.924
303.793	5.19553	1356.29
304.79	6.57472	1806.89
1045.84	1.80041	1858.35
1902.28	1.3703	2564.51
580.648	2.13777	1198.32
2001.58	1.5062	2962.65
97.8785	9.54693	725.481
120.386	10.2679	759.34
175.882	5.58344	663.882
181.57	5.6485	620.759
137.796	7.99725	844.59
327.781	2.87197	871.888
794.521	2.19182	1689.53
77.0667	10.7369	571.319
1788.79	1.37787	2442.39
307.109	3.33014	884.361
267.859	4.21277	944.87
197.841	5.608	859.421
167.96	4.02142	533.795
158.468	10.8545	1106.37
62.3968	9.05862	462.352
300.057	4.23232	1115.93
377.893	3.27861	1106.89
436.894	2.45928	904.035
179.478	4.66494	752.198

## Sheet: Panel 1 (inset)
Expression	Chromocenter Intensity
97.5856	768.404
197.616	1164.65
154.674	1115.28
48.6787	448.769
33.9703	181.69
177.774	849.868
218.527	913.64
80.8854	705.207
139.663	727.917
217.036	790.893
116.998	682.086
392.522	1317.96
301.713	1135.87
121.214	1125.1
107.491	650.465
131.818	582.905
78.787	461.318
114.407	610.179
406.728	876.171
158.816	713.161
56.1972	416.576
59.3528	425.105
74.5126	420.915
117.485	993.119
62.7619	277.01
145.214	502.399
94.7656	495.839
375.552	1377.49
261.259	458.556
120.104	667.036
181.792	698.739
140.653	1174.36
138.466	703.879
132.078	515.386
55.2701	330.119
130.945	739.124
1227.08	2062.6
154.661	1439.53
87.587	879.774
211.592	1287.9
152.314	762.748
110.928	628.589
147.312	791.19
345.885	1511.72
253.982	740.257
134.325	550.178
157.731	716.165
125.235	845.916
49.4714	220.827
37.6793	331.437
76.3274	288.233
86.4185	500.613
45.6161	343.358
132.02	1056.59
118.985	1162.33
161.849	1146.23
2369.87	2976.39
461.908	1244.68
263.922	1008.04
130.874	626.185
126.129	694.333
110.623	469.648
56.6045	317.109
129.789	815.551
276.173	1114.91
193.698	1024.85
73.9173	495.471
267.847	1351.77
39.7715	256.437
242.789	885.905
112.435	442.684
20.9214	119.482
93.6789	465.061
2064.7	3132.45
225.398	498.189
330.242	1078.53
123.919	1070.32
103.639	460.227
259.982	727.271
101.602	343.267
86.8263	456.875
52.1529	659.805
97.1336	1194.88
210.832	430.096
813.467	1977.6
175.178	1025.18
366.465	953.437
3633.17	4042.99
596.034	1546.71
741.212	1906.76
926.495	2259.37
824.565	1355.07
345.575	935.385
267.128	1105.77
1338.98	2278.33
100.197	403.463
79.5389	497.583
88.1131	643.928
85.7539	568.037
142.869	926.067
195.643	1089.64
150.358	866.521
261.041	964.372
148.583	703.882
686.419	1402.31
157.959	580.593
38.7519	240.239
70.1846	276.008
1715.75	2726.21
49.6536	524.661
41.3021	202.984
749.616	1979.98
10.3551	75.717
143.105	979.246
158.627	1021.8
229.054	870.173
651.084	1907.61
376.604	1204.88
33.0694	143.13
31.0618	188.742
45.5969	350.63
138.394	499.81
68.8122	421.449
204.504	562.313
52.0019	333.109
214.121	1183.24
413.747	1587.11
175.546	1008.09
48.0611	269.982
159.416	449.936
94.7448	460.459
130.97	727.131
231.884	1174.29
88.8145	969.669
59.5784	310.117
247.872	676.282
165.62	918.752
78.3025	340.16
33.9551	239.799
175.679	1007.61
197.36	755.45
198.494	714.141
69.1928	456.907
93.7915	442.644
101.777	614.687
31.2776	176.088
239.693	874.422
91.5502	495.867
28.1418	154.411
133.23	471.512
76.9001	752.696
65.2306	375.951
227.361	830.509
169.028	996.155
124.283	704.859
136.903	740.348
68.115	328.569
174.986	932.144
126.286	789.389
470.034	1825.85
723.915	1597.46
209.146	895.232
104.382	423.083
31.7832	318.368
58.0692	554.966
29.6918	130.334
133.748	870.332
145.279	494.405
65.8786	467.424
216.121	1044.13
244.089	1176.36
57.1583	380.497
89.1113	658.55
48.0126	284.007
75.165	567.597
139.951	552.704
186.788	754.426
288.184	1738.36
165.392	731.103
169.087	788.659
304.947	1167.4
123.947	1115.67
343.629	1105.96
152.688	1344.81
320.322	933.618
124.931	905.792
1172.65	2039
155.84	2097.84
1085.89	1995.25
146.833	931.31
60.9792	374.317
84.1446	598.012
115.562	426.241
174.595	864.58
150.533	843.589
369.493	2020.64
46.7909	608.102
333.527	1468.85
215.481	934.532
111.908	917.844
136.511	662.431
255.423	780.619
110.575	570.896
187.675	2206.94
67.2008	446.336
143.818	621.951
97.229	354.631
99.2744	484.886
116.891	733.19
79.3313	344.496
167.884	777.841
217.736	920.378
64.5024	682.504
194.679	1037.43
116.291	1070.22
133.559	834.377
169.212	681.408
133.556	801.621
995.354	1999.96
90.755	524.519
130.218	706.315
1210.15	1941.38
571.101	1411.04
165.164	515.859
145.616	749.535
183.07	819.376
998.936	2091.71
360.068	1255.39
373.115	1219.17
201.946	1003.93
372.106	1625.47
88.809	698.734
409.995	1033.95
901.714	1616.19
108.597	537.425
233.121	1267.1
145.798	785.239
965.372	1745.71
1080.8	1984.24
133.745	735.89
224.251	1400.68
215.632	1236.27
166.653	1480.72
140.192	921.214
185.957	710.293
192.88	901.668
69.1703	458.805
169.379	1555.86
86.9386	286.012
113.072	542.621
210.964	1071.44
243.24	871.775
962.487	2465.15
782.667	1793.14
280.299	964.486
217.221	795.245
162.953	707.36
231.335	1164.63
65.5823	413.089
265.507	1070.01
96.6518	382.328
183.815	1189.9
145.09	1030.32
219.286	980.906
216.315	1109.73
152.362	1103.97
363.505	1429.55
390.218	1577.57
179.981	940.543
185.64	917.875
199.056	895.443
73.7339	394.849
195.586	831.651
247.21	1603.82
302.755	1152.18
822.84	1689.33
687.23	2123.55

## Sheet: Panel 1 raw intensity values
Source.Name		Mean
NMuMG HRD Em rep1 01 c1.csv	1	798.226
NMuMG HRD Em rep1 01 c1.csv	2	106.927
NMuMG HRD Em rep1 01 c1.csv	3	29.822
NMuMG HRD Em rep1 01 c10.csv	1	1190.57
NMuMG HRD Em rep1 01 c10.csv	2	174.546
NMuMG HRD Em rep1 01 c10.csv	3	25.916
NMuMG HRD Em rep1 01 c2.csv	1	1158.2
NMuMG HRD Em rep1 01 c2.csv	2	165.702
NMuMG HRD Em rep1 01 c2.csv	3	42.925
NMuMG HRD Em rep1 01 c3.csv	1	465.686
NMuMG HRD Em rep1 01 c3.csv	2	51.382
NMuMG HRD Em rep1 01 c3.csv	3	16.917
NMuMG HRD Em rep1 01 c4.csv	1	200.347
NMuMG HRD Em rep1 01 c4.csv	2	46.641
NMuMG HRD Em rep1 01 c4.csv	3	18.657
NMuMG HRD Em rep1 01 c5.csv	1	897.906
NMuMG HRD Em rep1 01 c5.csv	2	190.501
NMuMG HRD Em rep1 01 c5.csv	3	48.038
NMuMG HRD Em rep1 01 c6.csv	1	948.361
NMuMG HRD Em rep1 01 c6.csv	2	222.594
NMuMG HRD Em rep1 01 c6.csv	3	34.721
NMuMG HRD Em rep1 01 c7.csv	1	726.433
NMuMG HRD Em rep1 01 c7.csv	2	87.972
NMuMG HRD Em rep1 01 c7.csv	3	21.226
NMuMG HRD Em rep1 01 c8.csv	1	765.012
NMuMG HRD Em rep1 01 c8.csv	2	134.703
NMuMG HRD Em rep1 01 c8.csv	3	37.095
NMuMG HRD Em rep1 01 c9.csv	1	830.147
NMuMG HRD Em rep1 01 c9.csv	2	196.692
NMuMG HRD Em rep1 01 c9.csv	3	39.254
NMuMG HRD Em rep1 02 c1.csv	1	715.53
NMuMG HRD Em rep1 02 c1.csv	2	132.676
NMuMG HRD Em rep1 02 c1.csv	3	33.444
NMuMG HRD Em rep1 02 c10.csv	1	1342.88
NMuMG HRD Em rep1 02 c10.csv	2	387.539
NMuMG HRD Em rep1 02 c10.csv	3	24.916
NMuMG HRD Em rep1 02 c11.csv	1	1216.08
NMuMG HRD Em rep1 02 c11.csv	2	315.975
NMuMG HRD Em rep1 02 c11.csv	3	80.214
NMuMG HRD Em rep1 02 c2.csv	1	1152.14
NMuMG HRD Em rep1 02 c2.csv	2	92.084
NMuMG HRD Em rep1 02 c2.csv	3	27.039
NMuMG HRD Em rep1 02 c3.csv	1	678.379
NMuMG HRD Em rep1 02 c3.csv	2	110.3
NMuMG HRD Em rep1 02 c3.csv	3	27.914
NMuMG HRD Em rep1 02 c4.csv	1	616.916
NMuMG HRD Em rep1 02 c4.csv	2	137.425
NMuMG HRD Em rep1 02 c4.csv	3	34.011
NMuMG HRD Em rep1 02 c5.csv	1	480.517
NMuMG HRD Em rep1 02 c5.csv	2	88.831
NMuMG HRD Em rep1 02 c5.csv	3	19.199
NMuMG HRD Em rep1 02 c6.csv	1	635.095
NMuMG HRD Em rep1 02 c6.csv	2	119.321
NMuMG HRD Em rep1 02 c6.csv	3	24.916
NMuMG HRD Em rep1 02 c7.csv	1	901.087
NMuMG HRD Em rep1 02 c7.csv	2	422.999
NMuMG HRD Em rep1 02 c7.csv	3	24.916
NMuMG HRD Em rep1 02 c8.csv	1	756.347
NMuMG HRD Em rep1 02 c8.csv	2	188.123
NMuMG HRD Em rep1 02 c8.csv	3	43.186
NMuMG HRD Em rep1 02 c9.csv	1	432.149
NMuMG HRD Em rep1 02 c9.csv	2	58.086
NMuMG HRD Em rep1 02 c9.csv	3	15.573
NMuMG HRD Em rep1 03 c1.csv	1	442.512
NMuMG HRD Em rep1 03 c1.csv	2	60.78
NMuMG HRD Em rep1 03 c1.csv	3	17.407
NMuMG HRD Em rep1 03 c10.csv	1	446.273
NMuMG HRD Em rep1 03 c10.csv	2	78.043
NMuMG HRD Em rep1 03 c10.csv	3	25.358
NMuMG HRD Em rep1 03 c2.csv	1	1020.25
NMuMG HRD Em rep1 03 c2.csv	2	116.81
NMuMG HRD Em rep1 03 c2.csv	3	27.126
NMuMG HRD Em rep1 03 c3.csv	1	296.968
NMuMG HRD Em rep1 03 c3.csv	2	75.981
NMuMG HRD Em rep1 03 c3.csv	3	19.958
NMuMG HRD Em rep1 03 c4.csv	1	519.806
NMuMG HRD Em rep1 03 c4.csv	2	149.375
NMuMG HRD Em rep1 03 c4.csv	3	17.407
NMuMG HRD Em rep1 03 c5.csv	1	513.246
NMuMG HRD Em rep1 03 c5.csv	2	86.026
NMuMG HRD Em rep1 03 c5.csv	3	17.407
NMuMG HRD Em rep1 03 c6.csv	1	1394.9
NMuMG HRD Em rep1 03 c6.csv	2	368.846
NMuMG HRD Em rep1 03 c6.csv	3	17.407
NMuMG HRD Em rep1 03 c7.csv	1	477.122
NMuMG HRD Em rep1 03 c7.csv	2	165.687
NMuMG HRD Em rep1 03 c7.csv	3	18.566
NMuMG HRD Em rep1 03 c8.csv	1	698.835
NMuMG HRD Em rep1 03 c8.csv	2	101.838
NMuMG HRD Em rep1 03 c8.csv	3	31.799
NMuMG HRD Em rep1 03 c9.csv	1	729.723
NMuMG HRD Em rep1 03 c9.csv	2	179.771
NMuMG HRD Em rep1 03 c9.csv	3	30.984
NMuMG HRD Em rep1 04 c1.csv	1	1204.49
NMuMG HRD Em rep1 04 c1.csv	2	108.21
NMuMG HRD Em rep1 04 c1.csv	3	30.132
NMuMG HRD Em rep1 04 c10.csv	1	728.012
NMuMG HRD Em rep1 04 c10.csv	2	135.357
NMuMG HRD Em rep1 04 c10.csv	3	24.133
NMuMG HRD Em rep1 04 c11.csv	1	535.426
NMuMG HRD Em rep1 04 c11.csv	2	129.802
NMuMG HRD Em rep1 04 c11.csv	3	20.04
NMuMG HRD Em rep1 04 c12.csv	1	349.825
NMuMG HRD Em rep1 04 c12.csv	2	61.761
NMuMG HRD Em rep1 04 c12.csv	3	19.706
NMuMG HRD Em rep1 04 c2.csv	1	761.586
NMuMG HRD Em rep1 04 c2.csv	2	135.71
NMuMG HRD Em rep1 04 c2.csv	3	22.462
NMuMG HRD Em rep1 04 c3.csv	1	2085.06
NMuMG HRD Em rep1 04 c3.csv	2	1237.08
NMuMG HRD Em rep1 04 c3.csv	3	22.462
NMuMG HRD Em rep1 04 c4.csv	1	1464.52
NMuMG HRD Em rep1 04 c4.csv	2	155.38
NMuMG HRD Em rep1 04 c4.csv	3	24.993
NMuMG HRD Em rep1 04 c5.csv	1	918.574
NMuMG HRD Em rep1 04 c5.csv	2	102.851
NMuMG HRD Em rep1 04 c5.csv	3	38.8
NMuMG HRD Em rep1 04 c6.csv	1	1320.66
NMuMG HRD Em rep1 04 c6.csv	2	175.82
NMuMG HRD Em rep1 04 c6.csv	3	32.762
NMuMG HRD Em rep1 04 c7.csv	1	792.085
NMuMG HRD Em rep1 04 c7.csv	2	153.963
NMuMG HRD Em rep1 04 c7.csv	3	29.337
NMuMG HRD Em rep1 04 c8.csv	1	655.029
NMuMG HRD Em rep1 04 c8.csv	2	120.132
NMuMG HRD Em rep1 04 c8.csv	3	26.44
NMuMG HRD Em rep1 04 c9.csv	1	829.036
NMuMG HRD Em rep1 04 c9.csv	2	155.623
NMuMG HRD Em rep1 04 c9.csv	3	37.846
NMuMG HRD Em rep1 05 c1.csv	1	1551.51
NMuMG HRD Em rep1 05 c1.csv	2	338.634
NMuMG HRD Em rep1 05 c1.csv	3	39.79
NMuMG HRD Em rep1 05 c10.csv	1	759.286
NMuMG HRD Em rep1 05 c10.csv	2	253.492
NMuMG HRD Em rep1 05 c10.csv	3	19.029
NMuMG HRD Em rep1 05 c11.csv	1	583.425
NMuMG HRD Em rep1 05 c11.csv	2	131.984
NMuMG HRD Em rep1 05 c11.csv	3	33.247
NMuMG HRD Em rep1 05 c12.csv	1	735.194
NMuMG HRD Em rep1 05 c12.csv	2	166.208
NMuMG HRD Em rep1 05 c12.csv	3	19.029
NMuMG HRD Em rep1 05 c13.csv	1	870.096
NMuMG HRD Em rep1 05 c13.csv	2	98.215
NMuMG HRD Em rep1 05 c13.csv	3	24.18
NMuMG HRD Em rep1 05 c14.csv	1	239.856
NMuMG HRD Em rep1 05 c14.csv	2	57.846
NMuMG HRD Em rep1 05 c14.csv	3	19.029
NMuMG HRD Em rep1 05 c15.csv	1	347.536
NMuMG HRD Em rep1 05 c15.csv	2	41.71
NMuMG HRD Em rep1 05 c15.csv	3	16.099
NMuMG HRD Em rep1 05 c16.csv	1	304.332
NMuMG HRD Em rep1 05 c16.csv	2	63.216
NMuMG HRD Em rep1 05 c16.csv	3	16.099
NMuMG HRD Em rep1 05 c17.csv	1	516.712
NMuMG HRD Em rep1 05 c17.csv	2	85.661
NMuMG HRD Em rep1 05 c17.csv	3	16.099
NMuMG HRD Em rep1 05 c18.csv	1	364.544
NMuMG HRD Em rep1 05 c18.csv	2	51.892
NMuMG HRD Em rep1 05 c18.csv	3	21.186
NMuMG HRD Em rep1 05 c19.csv	1	1089.36
NMuMG HRD Em rep1 05 c19.csv	2	121.876
NMuMG HRD Em rep1 05 c19.csv	3	32.765
NMuMG HRD Em rep1 05 c2.csv	1	1188.04
NMuMG HRD Em rep1 05 c2.csv	2	98.959
NMuMG HRD Em rep1 05 c2.csv	3	25.702
NMuMG HRD Em rep1 05 c20.csv	1	1168.22
NMuMG HRD Em rep1 05 c20.csv	2	121.631
NMuMG HRD Em rep1 05 c20.csv	3	21.982
NMuMG HRD Em rep1 05 c3.csv	1	3002.09
NMuMG HRD Em rep1 05 c3.csv	2	2387.84
NMuMG HRD Em rep1 05 c3.csv	3	25.702
NMuMG HRD Em rep1 05 c4.csv	1	1270.38
NMuMG HRD Em rep1 05 c4.csv	2	424.917
NMuMG HRD Em rep1 05 c4.csv	3	25.702
NMuMG HRD Em rep1 05 c5.csv	1	1033.74
NMuMG HRD Em rep1 05 c5.csv	2	268.262
NMuMG HRD Em rep1 05 c5.csv	3	25.702
NMuMG HRD Em rep1 05 c6.csv	1	665.975
NMuMG HRD Em rep1 05 c6.csv	2	140.035
NMuMG HRD Em rep1 05 c6.csv	3	39.79
NMuMG HRD Em rep1 05 c7.csv	1	717.418
NMuMG HRD Em rep1 05 c7.csv	2	124.065
NMuMG HRD Em rep1 05 c7.csv	3	23.085
NMuMG HRD Em rep1 05 c8.csv	1	495.945
NMuMG HRD Em rep1 05 c8.csv	2	115.948
NMuMG HRD Em rep1 05 c8.csv	3	26.297
NMuMG HRD Em rep1 05 c9.csv	1	336.138
NMuMG HRD Em rep1 05 c9.csv	2	64.233
NMuMG HRD Em rep1 05 c9.csv	3	19.029
NMuMG HRD Em rep1 06 c1.csv	1	834.823
NMuMG HRD Em rep1 06 c1.csv	2	102.765
NMuMG HRD Em rep1 06 c1.csv	3	19.272
NMuMG HRD Em rep1 06 c2.csv	1	1134.19
NMuMG HRD Em rep1 06 c2.csv	2	238.353
NMuMG HRD Em rep1 06 c2.csv	3	19.272
NMuMG HRD Em rep1 06 c3.csv	1	1044.12
NMuMG HRD Em rep1 06 c3.csv	2	187.458
NMuMG HRD Em rep1 06 c3.csv	3	19.272
NMuMG HRD Em rep1 06 c4.csv	1	514.743
NMuMG HRD Em rep1 06 c4.csv	2	73.491
NMuMG HRD Em rep1 06 c4.csv	3	19.272
NMuMG HRD Em rep1 06 c5.csv	1	1371.04
NMuMG HRD Em rep1 06 c5.csv	2	246.204
NMuMG HRD Em rep1 06 c5.csv	3	19.272
NMuMG HRD Em rep1 06 c6.csv	1	272.73
NMuMG HRD Em rep1 06 c6.csv	2	52.29
NMuMG HRD Em rep1 06 c6.csv	3	16.293
NMuMG HRD Em rep1 06 c7.csv	1	902.198
NMuMG HRD Em rep1 06 c7.csv	2	205.253
NMuMG HRD Em rep1 06 c7.csv	3	16.293
NMuMG HRD Em rep1 06 c8.csv	1	470.639
NMuMG HRD Em rep1 06 c8.csv	2	122.31
NMuMG HRD Em rep1 06 c8.csv	3	27.955
NMuMG HRD Em rep1 06 c9.csv	1	137.419
NMuMG HRD Em rep1 06 c9.csv	2	34.46
NMuMG HRD Em rep1 06 c9.csv	3	17.937
NMuMG HRD Em rep1 07 c1.csv	1	485.459
NMuMG HRD Em rep1 07 c1.csv	2	80.136
NMuMG HRD Em rep1 07 c1.csv	3	20.398
NMuMG HRD Em rep1 07 c10.csv	1	3158.58
NMuMG HRD Em rep1 07 c10.csv	2	2003.79
NMuMG HRD Em rep1 07 c10.csv	3	26.129
NMuMG HRD Em rep1 07 c11.csv	1	524.318
NMuMG HRD Em rep1 07 c11.csv	2	209.265
NMuMG HRD Em rep1 07 c11.csv	3	26.129
NMuMG HRD Em rep1 07 c12.csv	1	1104.65
NMuMG HRD Em rep1 07 c12.csv	2	301.689
NMuMG HRD Em rep1 07 c12.csv	3	26.129
NMuMG HRD Em rep1 07 c13.csv	1	1103.11
NMuMG HRD Em rep1 07 c13.csv	2	142.75
NMuMG HRD Em rep1 07 c13.csv	3	32.785
NMuMG HRD Em rep1 07 c14.csv	1	476.975
NMuMG HRD Em rep1 07 c14.csv	2	89.202
NMuMG HRD Em rep1 07 c14.csv	3	16.748
NMuMG HRD Em rep1 07 c15.csv	1	744.019
NMuMG HRD Em rep1 07 c15.csv	2	233.948
NMuMG HRD Em rep1 07 c15.csv	3	16.748
NMuMG HRD Em rep1 07 c16.csv	1	360.015
NMuMG HRD Em rep1 07 c16.csv	2	91.83
NMuMG HRD Em rep1 07 c16.csv	3	16.748
NMuMG HRD Em rep1 07 c2.csv	1	473.623
NMuMG HRD Em rep1 07 c2.csv	2	98.873
NMuMG HRD Em rep1 07 c2.csv	3	16.748
NMuMG HRD Em rep1 07 c3.csv	1	676.553
NMuMG HRD Em rep1 07 c3.csv	2	50.364
NMuMG HRD Em rep1 07 c3.csv	3	16.748
NMuMG HRD Em rep1 07 c4.csv	1	1221.65
NMuMG HRD Em rep1 07 c4.csv	2	92.974
NMuMG HRD Em rep1 07 c4.csv	3	26.779
NMuMG HRD Em rep1 07 c5.csv	1	446.844
NMuMG HRD Em rep1 07 c5.csv	2	189.925
NMuMG HRD Em rep1 07 c5.csv	3	16.748
NMuMG HRD Em rep1 07 c6.csv	1	1994.35
NMuMG HRD Em rep1 07 c6.csv	2	787.273
NMuMG HRD Em rep1 07 c6.csv	3	16.748
NMuMG HRD Em rep1 07 c7.csv	1	1051.31
NMuMG HRD Em rep1 07 c7.csv	2	115.429
NMuMG HRD Em rep1 07 c7.csv	3	26.129
NMuMG HRD Em rep1 07 c8.csv	1	979.566
NMuMG HRD Em rep1 07 c8.csv	2	349.218
NMuMG HRD Em rep1 07 c8.csv	3	26.129
NMuMG HRD Em rep1 07 c9.csv	1	4069.12
NMuMG HRD Em rep1 07 c9.csv	2	3656.18
NMuMG HRD Em rep1 07 c9.csv	3	26.129
NMuMG HRD Em rep1 08 c1.csv	1	1571.43
NMuMG HRD Em rep1 08 c1.csv	2	570.504
NMuMG HRD Em rep1 08 c1.csv	3	24.719
NMuMG HRD Em rep1 08 c10.csv	1	1931.48
NMuMG HRD Em rep1 08 c10.csv	2	743.737
NMuMG HRD Em rep1 08 c10.csv	3	24.719
NMuMG HRD Em rep1 08 c11.csv	1	2284.09
NMuMG HRD Em rep1 08 c11.csv	2	914.652
NMuMG HRD Em rep1 08 c11.csv	3	24.719
NMuMG HRD Em rep1 08 c12.csv	1	1379.79
NMuMG HRD Em rep1 08 c12.csv	2	835.119
NMuMG HRD Em rep1 08 c12.csv	3	24.719
NMuMG HRD Em rep1 08 c13.csv	1	960.104
NMuMG HRD Em rep1 08 c13.csv	2	339.218
NMuMG HRD Em rep1 08 c13.csv	3	24.719
NMuMG HRD Em rep1 08 c14.csv	1	1130.49
NMuMG HRD Em rep1 08 c14.csv	2	247.677
NMuMG HRD Em rep1 08 c14.csv	3	24.719
NMuMG HRD Em rep1 08 c15.csv	1	2303.05
NMuMG HRD Em rep1 08 c15.csv	2	1342.08
NMuMG HRD Em rep1 08 c15.csv	3	24.719
NMuMG HRD Em rep1 08 c16.csv	1	430.092
NMuMG HRD Em rep1 08 c16.csv	2	97.202
NMuMG HRD Em rep1 08 c16.csv	3	26.629
NMuMG HRD Em rep1 08 c17.csv	1	522.302
NMuMG HRD Em rep1 08 c17.csv	2	90.978
NMuMG HRD Em rep1 08 c17.csv	3	24.719
NMuMG HRD Em rep1 08 c2.csv	1	669.114
NMuMG HRD Em rep1 08 c2.csv	2	99.256
NMuMG HRD Em rep1 08 c2.csv	3	25.186
NMuMG HRD Em rep1 08 c3.csv	1	595.484
NMuMG HRD Em rep1 08 c3.csv	2	96.592
NMuMG HRD Em rep1 08 c3.csv	3	27.447
NMuMG HRD Em rep1 08 c4.csv	1	951.253
NMuMG HRD Em rep1 08 c4.csv	2	149.828
NMuMG HRD Em rep1 08 c4.csv	3	25.186
NMuMG HRD Em rep1 08 c5.csv	1	1114.36
NMuMG HRD Em rep1 08 c5.csv	2	181.756
NMuMG HRD Em rep1 08 c5.csv	3	24.719
NMuMG HRD Em rep1 08 c6.csv	1	891.24
NMuMG HRD Em rep1 08 c6.csv	2	145.16
NMuMG HRD Em rep1 08 c6.csv	3	24.719
NMuMG HRD Em rep1 08 c7.csv	1	989.091
NMuMG HRD Em rep1 08 c7.csv	2	243.868
NMuMG HRD Em rep1 08 c7.csv	3	24.719
NMuMG HRD Em rep1 08 c8.csv	1	731.708
NMuMG HRD Em rep1 08 c8.csv	2	147.362
NMuMG HRD Em rep1 08 c8.csv	3	27.826
NMuMG HRD Em rep1 08 c9.csv	1	1427.03
NMuMG HRD Em rep1 08 c9.csv	2	646.283
NMuMG HRD Em rep1 08 c9.csv	3	24.719
NMuMG HRD Em rep1 09 c1.csv	1	597.384
NMuMG HRD Em rep1 09 c1.csv	2	109.321
NMuMG HRD Em rep1 09 c1.csv	3	16.791
NMuMG HRD Em rep1 09 c2.csv	1	257.03
NMuMG HRD Em rep1 09 c2.csv	2	47.197
NMuMG HRD Em rep1 09 c2.csv	3	16.791
NMuMG HRD Em rep1 09 c3.csv	1	292.799
NMuMG HRD Em rep1 09 c3.csv	2	74.154
NMuMG HRD Em rep1 09 c3.csv	3	16.791
NMuMG HRD Em rep1 09 c4.csv	1	2743
NMuMG HRD Em rep1 09 c4.csv	2	1716.51
NMuMG HRD Em rep1 09 c4.csv	3	16.791
NMuMG HRD Em rep1 09 c5.csv	1	542.966
NMuMG HRD Em rep1 09 c5.csv	2	52.326
NMuMG HRD Em rep1 09 c5.csv	3	18.305
NMuMG HRD Em rep1 09 c6.csv	1	219.108
NMuMG HRD Em rep1 09 c6.csv	2	37.253
NMuMG HRD Em rep1 09 c6.csv	3	16.124
NMuMG HRD Em rep1 09 c7.csv	1	1996.11
NMuMG HRD Em rep1 09 c7.csv	2	708.916
NMuMG HRD Em rep1 09 c7.csv	3	16.124
NMuMG HRD Em rep1 09 c8.csv	1	92.441
NMuMG HRD Em rep1 09 c8.csv	2	26.022
NMuMG HRD Em rep1 09 c8.csv	3	16.724
NMuMG HRD Em rep1 10 c1.csv	1	1004.94
NMuMG HRD Em rep1 10 c1.csv	2	103.982
NMuMG HRD Em rep1 10 c1.csv	3	25.692
NMuMG HRD Em rep1 10 c10.csv	1	1038.64
NMuMG HRD Em rep1 10 c10.csv	2	164.02
NMuMG HRD Em rep1 10 c10.csv	3	16.839
NMuMG HRD Em rep1 10 c11.csv	1	887.012
NMuMG HRD Em rep1 10 c11.csv	2	211.832
NMuMG HRD Em rep1 10 c11.csv	3	16.839
NMuMG HRD Em rep1 10 c12.csv	1	1924.44
NMuMG HRD Em rep1 10 c12.csv	2	530.386
NMuMG HRD Em rep1 10 c12.csv	3	16.839
NMuMG HRD Em rep1 10 c13.csv	1	1221.72
NMuMG HRD Em rep1 10 c13.csv	2	282.429
NMuMG HRD Em rep1 10 c13.csv	3	16.839
NMuMG HRD Em rep1 10 c14.csv	1	160.484
NMuMG HRD Em rep1 10 c14.csv	2	38.893
NMuMG HRD Em rep1 10 c14.csv	3	17.354
NMuMG HRD Em rep1 10 c15.csv	1	205.343
NMuMG HRD Em rep1 10 c15.csv	2	37.099
NMuMG HRD Em rep1 10 c15.csv	3	16.601
NMuMG HRD Em rep1 10 c2.csv	1	367.73
NMuMG HRD Em rep1 10 c2.csv	2	52.067
NMuMG HRD Em rep1 10 c2.csv	3	17.1
NMuMG HRD Em rep1 10 c3.csv	1	516.91
NMuMG HRD Em rep1 10 c3.csv	2	130.968
NMuMG HRD Em rep1 10 c3.csv	3	17.1
NMuMG HRD Em rep1 10 c4.csv	1	437.752
NMuMG HRD Em rep1 10 c4.csv	2	54.612
NMuMG HRD Em rep1 10 c4.csv	3	16.303
NMuMG HRD Em rep1 10 c5.csv	1	578.616
NMuMG HRD Em rep1 10 c5.csv	2	206.232
NMuMG HRD Em rep1 10 c5.csv	3	16.303
NMuMG HRD Em rep1 10 c6.csv	1	349.948
NMuMG HRD Em rep1 10 c6.csv	2	54.864
NMuMG HRD Em rep1 10 c6.csv	3	16.839
NMuMG HRD Em rep1 10 c7.csv	1	1200.08
NMuMG HRD Em rep1 10 c7.csv	2	204.133
NMuMG HRD Em rep1 10 c7.csv	3	16.839
NMuMG HRD Em rep1 10 c8.csv	1	1603.95
NMuMG HRD Em rep1 10 c8.csv	2	354.489
NMuMG HRD Em rep1 10 c8.csv	3	16.839
NMuMG HRD Em rep1 10 c9.csv	1	1024.93
NMuMG HRD Em rep1 10 c9.csv	2	156.136
NMuMG HRD Em rep1 10 c9.csv	3	16.839
NMuMG HRD Em rep1 11 c1.csv	1	286.226
NMuMG HRD Em rep1 11 c1.csv	2	48.66
NMuMG HRD Em rep1 11 c1.csv	3	16.244
NMuMG HRD Em rep1 11 c10.csv	1	467.868
NMuMG HRD Em rep1 11 c10.csv	2	114.422
NMuMG HRD Em rep1 11 c10.csv	3	17.932
NMuMG HRD Em rep1 11 c11.csv	1	479.915
NMuMG HRD Em rep1 11 c11.csv	2	84.943
NMuMG HRD Em rep1 11 c11.csv	3	19.456
NMuMG HRD Em rep1 11 c12.csv	1	745.063
NMuMG HRD Em rep1 11 c12.csv	2	101.651
NMuMG HRD Em rep1 11 c12.csv	3	17.932
NMuMG HRD Em rep1 11 c13.csv	1	1192.22
NMuMG HRD Em rep1 11 c13.csv	2	215.796
NMuMG HRD Em rep1 11 c13.csv	3	17.932
NMuMG HRD Em rep1 11 c14.csv	1	988.48
NMuMG HRD Em rep1 11 c14.csv	2	91.345
NMuMG HRD Em rep1 11 c14.csv	3	18.811
NMuMG HRD Em rep1 11 c15.csv	1	328.153
NMuMG HRD Em rep1 11 c15.csv	2	55.49
NMuMG HRD Em rep1 11 c15.csv	3	18.036
NMuMG HRD Em rep1 11 c16.csv	1	694.214
NMuMG HRD Em rep1 11 c16.csv	2	226.022
NMuMG HRD Em rep1 11 c16.csv	3	17.932
NMuMG HRD Em rep1 11 c17.csv	1	941.123
NMuMG HRD Em rep1 11 c17.csv	2	143.339
NMuMG HRD Em rep1 11 c17.csv	3	22.371
NMuMG HRD Em rep1 11 c2.csv	1	356.404
NMuMG HRD Em rep1 11 c2.csv	2	82.529
NMuMG HRD Em rep1 11 c2.csv	3	16.244
NMuMG HRD Em rep1 11 c3.csv	1	256.043
NMuMG HRD Em rep1 11 c3.csv	2	43.67
NMuMG HRD Em rep1 11 c3.csv	3	16.244
NMuMG HRD Em rep1 11 c4.csv	1	1023.85
NMuMG HRD Em rep1 11 c4.csv	2	137.896
NMuMG HRD Em rep1 11 c4.csv	3	16.244
NMuMG HRD Em rep1 11 c5.csv	1	771.694
NMuMG HRD Em rep1 11 c5.csv	2	147.229
NMuMG HRD Em rep1 11 c5.csv	3	16.244
NMuMG HRD Em rep1 11 c6.csv	1	730.385
NMuMG HRD Em rep1 11 c6.csv	2	131.053
NMuMG HRD Em rep1 11 c6.csv	3	16.244
NMuMG HRD Em rep1 11 c7.csv	1	474.839
NMuMG HRD Em rep1 11 c7.csv	2	66.725
NMuMG HRD Em rep1 11 c7.csv	3	17.932
NMuMG HRD Em rep1 11 c8.csv	1	460.576
NMuMG HRD Em rep1 11 c8.csv	2	73.814
NMuMG HRD Em rep1 11 c8.csv	3	17.932
NMuMG HRD Em rep1 11 c9.csv	1	632.619
NMuMG HRD Em rep1 11 c9.csv	2	86.606
NMuMG HRD Em rep1 11 c9.csv	3	17.932
NMuMG HRD Em rep1 12 c1.csv	1	193.75
NMuMG HRD Em rep1 12 c1.csv	2	43.51
NMuMG HRD Em rep1 12 c1.csv	3	17.662
NMuMG HRD Em rep1 12 c10.csv	1	893.133
NMuMG HRD Em rep1 12 c10.csv	2	194.765
NMuMG HRD Em rep1 12 c10.csv	3	18.711
NMuMG HRD Em rep1 12 c2.csv	1	513.529
NMuMG HRD Em rep1 12 c2.csv	2	86.474
NMuMG HRD Em rep1 12 c2.csv	3	17.662
NMuMG HRD Em rep1 12 c3.csv	1	173.122
NMuMG HRD Em rep1 12 c3.csv	2	41.881
NMuMG HRD Em rep1 12 c3.csv	3	18.711
NMuMG HRD Em rep1 12 c4.csv	1	490.223
NMuMG HRD Em rep1 12 c4.csv	2	83.226
NMuMG HRD Em rep1 12 c4.csv	3	18.711
NMuMG HRD Em rep1 12 c5.csv	1	771.407
NMuMG HRD Em rep1 12 c5.csv	2	74.19
NMuMG HRD Em rep1 12 c5.csv	3	18.711
NMuMG HRD Em rep1 12 c6.csv	1	394.662
NMuMG HRD Em rep1 12 c6.csv	2	72.647
NMuMG HRD Em rep1 12 c6.csv	3	18.711
NMuMG HRD Em rep1 12 c7.csv	1	849.22
NMuMG HRD Em rep1 12 c7.csv	2	128.223
NMuMG HRD Em rep1 12 c7.csv	3	18.711
NMuMG HRD Em rep1 12 c8.csv	1	1014.87
NMuMG HRD Em rep1 12 c8.csv	2	118.615
NMuMG HRD Em rep1 12 c8.csv	3	18.711
NMuMG HRD Em rep1 12 c9.csv	1	723.57
NMuMG HRD Em rep1 12 c9.csv	2	96.068
NMuMG HRD Em rep1 12 c9.csv	3	18.711
NMuMG HRD Em rep1 13 c1.csv	1	758.175
NMuMG HRD Em rep1 13 c1.csv	2	96.642
NMuMG HRD Em rep1 13 c1.csv	3	17.827
NMuMG HRD Em rep1 13 c2.csv	1	346.396
NMuMG HRD Em rep1 13 c2.csv	2	55.191
NMuMG HRD Em rep1 13 c2.csv	3	17.827
NMuMG HRD Em rep1 13 c3.csv	1	949.971
NMuMG HRD Em rep1 13 c3.csv	2	149.249
NMuMG HRD Em rep1 13 c3.csv	3	17.827
NMuMG HRD Em rep1 13 c4.csv	1	807.216
NMuMG HRD Em rep1 13 c4.csv	2	99.789
NMuMG HRD Em rep1 13 c4.csv	3	17.827
NMuMG HRD Em rep1 13 c5.csv	1	1843.68
NMuMG HRD Em rep1 13 c5.csv	2	430.801
NMuMG HRD Em rep1 13 c5.csv	3	17.827
NMuMG HRD Em rep1 13 c6.csv	1	1615.28
NMuMG HRD Em rep1 13 c6.csv	2	728.841
NMuMG HRD Em rep1 13 c6.csv	3	17.827
NMuMG HRD Em rep1 13 c7.csv	1	913.059
NMuMG HRD Em rep1 13 c7.csv	2	184.628
NMuMG HRD Em rep1 13 c7.csv	3	17.827
NMuMG HRD Em rep1 14 c1.csv	1	442.779
NMuMG HRD Em rep1 14 c1.csv	2	77.139
NMuMG HRD Em rep1 14 c1.csv	3	19.696
NMuMG HRD Em rep1 14 c10.csv	1	334.18
NMuMG HRD Em rep1 14 c10.csv	2	40.743
NMuMG HRD Em rep1 14 c10.csv	3	15.812
NMuMG HRD Em rep1 14 c11.csv	1	574.804
NMuMG HRD Em rep1 14 c11.csv	2	61.764
NMuMG HRD Em rep1 14 c11.csv	3	19.838
NMuMG HRD Em rep1 14 c12.csv	1	148.763
NMuMG HRD Em rep1 14 c12.csv	2	37.794
NMuMG HRD Em rep1 14 c12.csv	3	18.429
NMuMG HRD Em rep1 14 c13.csv	1	887.416
NMuMG HRD Em rep1 14 c13.csv	2	112.392
NMuMG HRD Em rep1 14 c13.csv	3	17.084
NMuMG HRD Em rep1 14 c2.csv	1	514.101
NMuMG HRD Em rep1 14 c2.csv	2	113.427
NMuMG HRD Em rep1 14 c2.csv	3	19.696
NMuMG HRD Em rep1 14 c3.csv	1	487.12
NMuMG HRD Em rep1 14 c3.csv	2	72.164
NMuMG HRD Em rep1 14 c3.csv	3	19.696
NMuMG HRD Em rep1 14 c4.csv	1	1063.83
NMuMG HRD Em rep1 14 c4.csv	2	210.067
NMuMG HRD Em rep1 14 c4.csv	3	19.696
NMuMG HRD Em rep1 14 c5.csv	1	1196.06
NMuMG HRD Em rep1 14 c5.csv	2	221.722
NMuMG HRD Em rep1 14 c5.csv	3	19.696
NMuMG HRD Em rep1 14 c6.csv	1	400.31
NMuMG HRD Em rep1 14 c6.csv	2	47.02
NMuMG HRD Em rep1 14 c6.csv	3	19.813
NMuMG HRD Em rep1 14 c7.csv	1	677.446
NMuMG HRD Em rep1 14 c7.csv	2	92.389
NMuMG HRD Em rep1 14 c7.csv	3	18.896
NMuMG HRD Em rep1 14 c8.csv	1	300.937
NMuMG HRD Em rep1 14 c8.csv	2	51.824
NMuMG HRD Em rep1 14 c8.csv	3	16.93
NMuMG HRD Em rep1 14 c9.csv	1	584.681
NMuMG HRD Em rep1 14 c9.csv	2	65.741
NMuMG HRD Em rep1 14 c9.csv	3	17.084
NMuMG HRD Em rep1 15 c1.csv	1	571.338
NMuMG HRD Em rep1 15 c1.csv	2	137.742
NMuMG HRD Em rep1 15 c1.csv	3	18.634
NMuMG HRD Em rep1 15 c2.csv	1	773.06
NMuMG HRD Em rep1 15 c2.csv	2	140.723
NMuMG HRD Em rep1 15 c2.csv	3	18.634
NMuMG HRD Em rep1 15 c3.csv	1	1756.99
NMuMG HRD Em rep1 15 c3.csv	2	264.493
NMuMG HRD Em rep1 15 c3.csv	3	18.634
NMuMG HRD Em rep1 15 c4.csv	1	749.737
NMuMG HRD Em rep1 15 c4.csv	2	143.47
NMuMG HRD Em rep1 15 c4.csv	3	18.634
NMuMG HRD Em rep1 15 c5.csv	1	807.293
NMuMG HRD Em rep1 15 c5.csv	2	148.186
NMuMG HRD Em rep1 15 c5.csv	3	18.634
NMuMG HRD Em rep1 15 c6.csv	1	1186.03
NMuMG HRD Em rep1 15 c6.csv	2	306.565
NMuMG HRD Em rep1 15 c6.csv	3	18.634
NMuMG HRD Em rep1 15 c7.csv	1	1134.31
NMuMG HRD Em rep1 15 c7.csv	2	109.64
NMuMG HRD Em rep1 15 c7.csv	3	18.634
NMuMG HRD Em rep1 16 c1.csv	1	1135.96
NMuMG HRD Em rep1 16 c1.csv	2	308.83
NMuMG HRD Em rep1 16 c1.csv	3	30
NMuMG HRD Em rep1 16 c2.csv	1	1374.81
NMuMG HRD Em rep1 16 c2.csv	2	133.497
NMuMG HRD Em rep1 16 c2.csv	3	30
NMuMG HRD Em rep1 16 c3.csv	1	963.618
NMuMG HRD Em rep1 16 c3.csv	2	92.834
NMuMG HRD Em rep1 16 c3.csv	3	30
NMuMG HRD Em rep1 16 c4.csv	1	933.737
NMuMG HRD Em rep1 16 c4.csv	2	128.203
NMuMG HRD Em rep1 16 c4.csv	3	27.945
NMuMG HRD Em rep1 16 c5.csv	1	2069
NMuMG HRD Em rep1 16 c5.csv	2	1166.75
NMuMG HRD Em rep1 16 c5.csv	3	30
NMuMG HRD Em rep1 16 c6.csv	1	2127.84
NMuMG HRD Em rep1 16 c6.csv	2	160.946
NMuMG HRD Em rep1 16 c6.csv	3	30
NMuMG HRD Em rep1 16 c7.csv	1	2025.25
NMuMG HRD Em rep1 16 c7.csv	2	1078.23
NMuMG HRD Em rep1 16 c7.csv	3	30
NMuMG HRD Em rep1 16 c8.csv	1	961.31
NMuMG HRD Em rep1 16 c8.csv	2	118.737
NMuMG HRD Em rep1 16 c8.csv	3	30
NMuMG HRD Em rep1 17 c1.csv	1	392.433
NMuMG HRD Em rep1 17 c1.csv	2	46.343
NMuMG HRD Em rep1 17 c1.csv	3	18.116
NMuMG HRD Em rep1 17 c10.csv	1	616.128
NMuMG HRD Em rep1 17 c10.csv	2	80.891
NMuMG HRD Em rep1 17 c10.csv	3	18.116
NMuMG HRD Em rep1 17 c11.csv	1	444.357
NMuMG HRD Em rep1 17 c11.csv	2	106.781
NMuMG HRD Em rep1 17 c11.csv	3	18.116
NMuMG HRD Em rep1 17 c12.csv	1	882.696
NMuMG HRD Em rep1 17 c12.csv	2	158.382
NMuMG HRD Em rep1 17 c12.csv	3	18.116
NMuMG HRD Em rep1 17 c13.csv	1	861.705
NMuMG HRD Em rep1 17 c13.csv	2	124.448
NMuMG HRD Em rep1 17 c13.csv	3	18.116
NMuMG HRD Em rep1 17 c2.csv	1	2038.76
NMuMG HRD Em rep1 17 c2.csv	2	281.727
NMuMG HRD Em rep1 17 c2.csv	3	18.116
NMuMG HRD Em rep1 17 c3.csv	1	626.218
NMuMG HRD Em rep1 17 c3.csv	2	46.619
NMuMG HRD Em rep1 17 c3.csv	3	18.116
NMuMG HRD Em rep1 17 c4.csv	1	1486.96
NMuMG HRD Em rep1 17 c4.csv	2	267.99
NMuMG HRD Em rep1 17 c4.csv	3	18.116
NMuMG HRD Em rep1 17 c5.csv	1	952.648
NMuMG HRD Em rep1 17 c5.csv	2	166.643
NMuMG HRD Em rep1 17 c5.csv	3	18.116
NMuMG HRD Em rep1 17 c6.csv	1	935.96
NMuMG HRD Em rep1 17 c6.csv	2	108.228
NMuMG HRD Em rep1 17 c6.csv	3	18.116
NMuMG HRD Em rep1 17 c7.csv	1	680.547
NMuMG HRD Em rep1 17 c7.csv	2	119.249
NMuMG HRD Em rep1 17 c7.csv	3	18.116
NMuMG HRD Em rep1 17 c8.csv	1	798.735
NMuMG HRD Em rep1 17 c8.csv	2	216.679
NMuMG HRD Em rep1 17 c8.csv	3	18.116
NMuMG HRD Em rep1 17 c9.csv	1	589.012
NMuMG HRD Em rep1 17 c9.csv	2	103.69
NMuMG HRD Em rep1 17 c9.csv	3	18.116
NMuMG HRD Em rep1 18 c1.csv	1	2226.93
NMuMG HRD Em rep1 18 c1.csv	2	170.171
NMuMG HRD Em rep1 18 c1.csv	3	19.996
NMuMG HRD Em rep1 18 c10.csv	1	461.709
NMuMG HRD Em rep1 18 c10.csv	2	61.08
NMuMG HRD Em rep1 18 c10.csv	3	15.373
NMuMG HRD Em rep1 18 c11.csv	1	637.324
NMuMG HRD Em rep1 18 c11.csv	2	87.472
NMuMG HRD Em rep1 18 c11.csv	3	15.373
NMuMG HRD Em rep1 18 c12.csv	1	374.627
NMuMG HRD Em rep1 18 c12.csv	2	98.427
NMuMG HRD Em rep1 18 c12.csv	3	19.996
NMuMG HRD Em rep1 18 c13.csv	1	500.259
NMuMG HRD Em rep1 18 c13.csv	2	75.927
NMuMG HRD Em rep1 18 c13.csv	3	15.373
NMuMG HRD Em rep1 18 c2.csv	1	753.186
NMuMG HRD Em rep1 18 c2.csv	2	125.778
NMuMG HRD Em rep1 18 c2.csv	3	19.996
NMuMG HRD Em rep1 18 c3.csv	1	364.492
NMuMG HRD Em rep1 18 c3.csv	2	91.338
NMuMG HRD Em rep1 18 c3.csv	3	19.996
NMuMG HRD Em rep1 18 c4.csv	1	797.837
NMuMG HRD Em rep1 18 c4.csv	2	160.104
NMuMG HRD Em rep1 18 c4.csv	3	19.996
NMuMG HRD Em rep1 18 c5.csv	1	940.374
NMuMG HRD Em rep1 18 c5.csv	2	168.015
NMuMG HRD Em rep1 18 c5.csv	3	19.996
NMuMG HRD Em rep1 18 c6.csv	1	702.5
NMuMG HRD Em rep1 18 c6.csv	2	68.653
NMuMG HRD Em rep1 18 c6.csv	3	19.996
NMuMG HRD Em rep1 18 c7.csv	1	1057.42
NMuMG HRD Em rep1 18 c7.csv	2	157.072
NMuMG HRD Em rep1 18 c7.csv	3	19.996
NMuMG HRD Em rep1 18 c8.csv	1	1090.21
NMuMG HRD Em rep1 18 c8.csv	2	83.108
NMuMG HRD Em rep1 18 c8.csv	3	19.996
NMuMG HRD Em rep1 18 c9.csv	1	854.373
NMuMG HRD Em rep1 18 c9.csv	2	90.763
NMuMG HRD Em rep1 18 c9.csv	3	19.996
NMuMG HRD Em rep2 01 c1.csv	1	704.029
NMuMG HRD Em rep2 01 c1.csv	2	142.787
NMuMG HRD Em rep2 01 c1.csv	3	22.621
NMuMG HRD Em rep2 01 c2.csv	1	824.242
NMuMG HRD Em rep2 01 c2.csv	2	118.708
NMuMG HRD Em rep2 01 c2.csv	3	22.621
NMuMG HRD Em rep2 01 c3.csv	1	2022.58
NMuMG HRD Em rep2 01 c3.csv	2	948.875
NMuMG HRD Em rep2 01 c3.csv	3	22.621
NMuMG HRD Em rep2 01 c4.csv	1	542.43
NMuMG HRD Em rep2 01 c4.csv	2	91.767
NMuMG HRD Em rep2 01 c4.csv	3	17.911
NMuMG HRD Em rep2 01 c5.csv	1	726.202
NMuMG HRD Em rep2 01 c5.csv	2	110.388
NMuMG HRD Em rep2 01 c5.csv	3	19.887
NMuMG HRD Em rep2 01 c6.csv	1	1961.27
NMuMG HRD Em rep2 01 c6.csv	2	1194.79
NMuMG HRD Em rep2 01 c6.csv	3	19.887
NMuMG HRD Em rep2 01 c7.csv	1	1430.92
NMuMG HRD Em rep2 01 c7.csv	2	530.426
NMuMG HRD Em rep2 01 c7.csv	3	19.887
NMuMG HRD Em rep2 01 c8.csv	1	589.185
NMuMG HRD Em rep2 01 c8.csv	2	201.35
NMuMG HRD Em rep2 01 c8.csv	3	73.326
NMuMG HRD Em rep2 02 c1.csv	1	775.313
NMuMG HRD Em rep2 02 c1.csv	2	135.73
NMuMG HRD Em rep2 02 c1.csv	3	25.778
NMuMG HRD Em rep2 02 c2.csv	1	839.615
NMuMG HRD Em rep2 02 c2.csv	2	159.658
NMuMG HRD Em rep2 02 c2.csv	3	20.239
NMuMG HRD Em rep2 02 c3.csv	1	2111.95
NMuMG HRD Em rep2 02 c3.csv	2	957.13
NMuMG HRD Em rep2 02 c3.csv	3	20.239
NMuMG HRD Em rep2 02 c4.csv	1	1288.09
NMuMG HRD Em rep2 02 c4.csv	2	340.648
NMuMG HRD Em rep2 02 c4.csv	3	32.698
NMuMG HRD Em rep2 02 c5.csv	1	1251.87
NMuMG HRD Em rep2 02 c5.csv	2	348.517
NMuMG HRD Em rep2 02 c5.csv	3	32.698
NMuMG HRD Em rep2 02 c6.csv	1	1036.63
NMuMG HRD Em rep2 02 c6.csv	2	200.748
NMuMG HRD Em rep2 02 c6.csv	3	32.698
NMuMG HRD Em rep2 02 c7.csv	1	1668.32
NMuMG HRD Em rep2 02 c7.csv	2	349.524
NMuMG HRD Em rep2 02 c7.csv	3	42.848
NMuMG HRD Em rep2 03 c1.csv	1	734.631
NMuMG HRD Em rep2 03 c1.csv	2	97.551
NMuMG HRD Em rep2 03 c1.csv	3	35.897
NMuMG HRD Em rep2 03 c2.csv	1	1069.85
NMuMG HRD Em rep2 03 c2.csv	2	435.418
NMuMG HRD Em rep2 03 c2.csv	3	35.897
NMuMG HRD Em rep2 03 c3.csv	1	1652.08
NMuMG HRD Em rep2 03 c3.csv	2	909.715
NMuMG HRD Em rep2 03 c3.csv	3	35.897
NMuMG HRD Em rep2 03 c4.csv	1	570.775
NMuMG HRD Em rep2 03 c4.csv	2	115.516
NMuMG HRD Em rep2 03 c4.csv	3	33.35
NMuMG HRD Em rep2 03 c5.csv	1	1293.33
NMuMG HRD Em rep2 03 c5.csv	2	206.143
NMuMG HRD Em rep2 03 c5.csv	3	26.228
NMuMG HRD Em rep2 03 c6.csv	1	805.61
NMuMG HRD Em rep2 03 c6.csv	2	136.492
NMuMG HRD Em rep2 03 c6.csv	3	20.371
NMuMG HRD Em rep2 03 c7.csv	1	1766.08
NMuMG HRD Em rep2 03 c7.csv	2	962.57
NMuMG HRD Em rep2 03 c7.csv	3	20.371
NMuMG HRD Em rep2 03 c8.csv	1	2004.61
NMuMG HRD Em rep2 03 c8.csv	2	1045.35
NMuMG HRD Em rep2 03 c8.csv	3	20.371
NMuMG HRD Em rep2 03 c9.csv	1	772.455
NMuMG HRD Em rep2 03 c9.csv	2	140.299
NMuMG HRD Em rep2 03 c9.csv	3	36.565
NMuMG HRD Em rep2 04 c1.csv	1	1422.48
NMuMG HRD Em rep2 04 c1.csv	2	183.425
NMuMG HRD Em rep2 04 c1.csv	3	21.793
NMuMG HRD Em rep2 04 c2.csv	1	1264.86
NMuMG HRD Em rep2 04 c2.csv	2	179.857
NMuMG HRD Em rep2 04 c2.csv	3	28.593
NMuMG HRD Em rep2 04 c3.csv	1	1502.94
NMuMG HRD Em rep2 04 c3.csv	2	127.257
NMuMG HRD Em rep2 04 c3.csv	3	22.221
NMuMG HRD Em rep2 05 c1.csv	1	947.444
NMuMG HRD Em rep2 05 c1.csv	2	143.73
NMuMG HRD Em rep2 05 c1.csv	3	26.23
NMuMG HRD Em rep2 05 c2.csv	1	741.481
NMuMG HRD Em rep2 05 c2.csv	2	168.589
NMuMG HRD Em rep2 05 c2.csv	3	31.188
NMuMG HRD Em rep2 05 c3.csv	1	939.764
NMuMG HRD Em rep2 05 c3.csv	2	182.308
NMuMG HRD Em rep2 05 c3.csv	3	38.096
NMuMG HRD Em rep2 05 c4.csv	1	477.277
NMuMG HRD Em rep2 05 c4.csv	2	55.828
NMuMG HRD Em rep2 05 c4.csv	3	18.472
NMuMG HRD Em rep2 05 c5.csv	1	1579.51
NMuMG HRD Em rep2 05 c5.csv	2	127.715
NMuMG HRD Em rep2 05 c5.csv	3	23.647
NMuMG HRD Em rep2 06 c1.csv	1	300.443
NMuMG HRD Em rep2 06 c1.csv	2	63.265
NMuMG HRD Em rep2 06 c1.csv	3	14.431
NMuMG HRD Em rep2 06 c2.csv	1	558.77
NMuMG HRD Em rep2 06 c2.csv	2	78.339
NMuMG HRD Em rep2 06 c2.csv	3	16.149
NMuMG HRD Em rep2 06 c3.csv	1	1098.16
NMuMG HRD Em rep2 06 c3.csv	2	181.597
NMuMG HRD Em rep2 06 c3.csv	3	26.724
NMuMG HRD Em rep2 06 c4.csv	1	887.394
NMuMG HRD Em rep2 06 c4.csv	2	148.214
NMuMG HRD Em rep2 06 c4.csv	3	15.619
NMuMG HRD Em rep2 07 c1.csv	1	2496.78
NMuMG HRD Em rep2 07 c1.csv	2	935.646
NMuMG HRD Em rep2 07 c1.csv	3	31.628
NMuMG HRD Em rep2 07 c2.csv	1	1824.77
NMuMG HRD Em rep2 07 c2.csv	2	766.252
NMuMG HRD Em rep2 07 c2.csv	3	31.628
NMuMG HRD Em rep2 07 c3.csv	1	996.114
NMuMG HRD Em rep2 07 c3.csv	2	257.507
NMuMG HRD Em rep2 07 c3.csv	3	31.628
NMuMG HRD Em rep2 07 c4.csv	1	826.873
NMuMG HRD Em rep2 07 c4.csv	2	213.176
NMuMG HRD Em rep2 07 c4.csv	3	31.628
NMuMG HRD Em rep2 08 c1.csv	1	752.9
NMuMG HRD Em rep2 08 c1.csv	2	186.267
NMuMG HRD Em rep2 08 c1.csv	3	45.54
NMuMG HRD Em rep2 08 c2.csv	1	1198.62
NMuMG HRD Em rep2 08 c2.csv	2	210.053
NMuMG HRD Em rep2 08 c2.csv	3	33.987
NMuMG HRD Em rep2 08 c3.csv	1	430.621
NMuMG HRD Em rep2 08 c3.csv	2	64.133
NMuMG HRD Em rep2 08 c3.csv	3	17.532
NMuMG HRD Em rep2 08 c4.csv	1	1107.87
NMuMG HRD Em rep2 08 c4.csv	2	228.809
NMuMG HRD Em rep2 08 c4.csv	3	37.866
NMuMG HRD Em rep2 09 c1.csv	1	404.28
NMuMG HRD Em rep2 09 c1.csv	2	102.692
NMuMG HRD Em rep2 09 c1.csv	3	21.952
NMuMG HRD Em rep2 09 c2.csv	1	1224.83
NMuMG HRD Em rep2 09 c2.csv	2	143.998
NMuMG HRD Em rep2 09 c2.csv	3	34.931
NMuMG HRD Em rep2 09 c3.csv	1	1050.74
NMuMG HRD Em rep2 09 c3.csv	2	122.68
NMuMG HRD Em rep2 09 c3.csv	3	20.419
NMuMG HRD Em rep2 09 c4.csv	1	1004.76
NMuMG HRD Em rep2 09 c4.csv	2	197.769
NMuMG HRD Em rep2 09 c4.csv	3	23.857
NMuMG HRD Em rep2 09 c5.csv	1	1127.86
NMuMG HRD Em rep2 09 c5.csv	2	168.272
NMuMG HRD Em rep2 09 c5.csv	3	18.129
NMuMG HRD Em rep2 09 c6.csv	1	1133.9
NMuMG HRD Em rep2 09 c6.csv	2	125.176
NMuMG HRD Em rep2 09 c6.csv	3	29.931
NMuMG HRD Em rep2 10 c1.csv	1	1504.43
NMuMG HRD Em rep2 10 c1.csv	2	372.571
NMuMG HRD Em rep2 10 c1.csv	3	74.881
NMuMG HRD Em rep2 10 c2.csv	1	1640.46
NMuMG HRD Em rep2 10 c2.csv	2	414.83
NMuMG HRD Em rep2 10 c2.csv	3	62.889
NMuMG HRD Em rep2 11 c1.csv	1	971.253
NMuMG HRD Em rep2 11 c1.csv	2	144.144
NMuMG HRD Em rep2 11 c1.csv	3	30.71
NMuMG HRD Em rep2 11 c2.csv	1	944.016
NMuMG HRD Em rep2 11 c2.csv	2	140.86
NMuMG HRD Em rep2 11 c2.csv	3	26.141
NMuMG HRD Em rep2 11 c3.csv	1	936.523
NMuMG HRD Em rep2 11 c3.csv	2	214.622
NMuMG HRD Em rep2 11 c3.csv	3	41.08
NMuMG HRD Em rep2 11 c4.csv	1	415.993
NMuMG HRD Em rep2 11 c4.csv	2	69.671
NMuMG HRD Em rep2 11 c4.csv	3	21.144
NMuMG HRD Em rep2 11 c5.csv	1	867.482
NMuMG HRD Em rep2 11 c5.csv	2	196.986
NMuMG HRD Em rep2 11 c5.csv	3	35.831
NMuMG HRD Em rep2 12 c1.csv	1	1626.25
NMuMG HRD Em rep2 12 c1.csv	2	203.296
NMuMG HRD Em rep2 12 c1.csv	3	22.434
NMuMG HRD Em rep2 12 c2.csv	1	1174.62
NMuMG HRD Em rep2 12 c2.csv	2	283.728
NMuMG HRD Em rep2 12 c2.csv	3	22.434
NMuMG HRD Em rep2 12 c3.csv	1	1711.76
NMuMG HRD Em rep2 12 c3.csv	2	818.047
NMuMG HRD Em rep2 12 c3.csv	3	22.434
NMuMG HRD Em rep2 12 c4.csv	1	2145.98
NMuMG HRD Em rep2 12 c4.csv	2	687.114
NMuMG HRD Em rep2 12 c4.csv	3	22.434
NMuMG HRD Em rep3 01 c1.csv	1	252.462
NMuMG HRD Em rep3 01 c1.csv	2	50.172
NMuMG HRD Em rep3 01 c1.csv	3	19.016
NMuMG HRD Em rep3 01 c10.csv	1	524.4
NMuMG HRD Em rep3 01 c10.csv	2	151.452
NMuMG HRD Em rep3 01 c10.csv	3	19.016
NMuMG HRD Em rep3 01 c2.csv	1	926.473
NMuMG HRD Em rep3 01 c2.csv	2	275.177
NMuMG HRD Em rep3 01 c2.csv	3	19.016
NMuMG HRD Em rep3 01 c3.csv	1	489.935
NMuMG HRD Em rep3 01 c3.csv	2	116.236
NMuMG HRD Em rep3 01 c3.csv	3	19.016
NMuMG HRD Em rep3 01 c4.csv	1	458.493
NMuMG HRD Em rep3 01 c4.csv	2	81.328
NMuMG HRD Em rep3 01 c4.csv	3	19.016
NMuMG HRD Em rep3 01 c5.csv	1	1019.59
NMuMG HRD Em rep3 01 c5.csv	2	283.357
NMuMG HRD Em rep3 01 c5.csv	3	19.016
NMuMG HRD Em rep3 01 c6.csv	1	833.635
NMuMG HRD Em rep3 01 c6.csv	2	206.612
NMuMG HRD Em rep3 01 c6.csv	3	37.712
NMuMG HRD Em rep3 01 c7.csv	1	1155.56
NMuMG HRD Em rep3 01 c7.csv	2	448.221
NMuMG HRD Em rep3 01 c7.csv	3	19.016
NMuMG HRD Em rep3 01 c8.csv	1	1471.05
NMuMG HRD Em rep3 01 c8.csv	2	428.007
NMuMG HRD Em rep3 01 c8.csv	3	19.016
NMuMG HRD Em rep3 01 c9.csv	1	1239.83
NMuMG HRD Em rep3 01 c9.csv	2	277.17
NMuMG HRD Em rep3 01 c9.csv	3	19.016
NMuMG HRD Em rep3 02 c1.csv	1	400.837
NMuMG HRD Em rep3 02 c1.csv	2	77.845
NMuMG HRD Em rep3 02 c1.csv	3	15.667
NMuMG HRD Em rep3 02 c2.csv	1	891.5
NMuMG HRD Em rep3 02 c2.csv	2	182.379
NMuMG HRD Em rep3 02 c2.csv	3	15.667
NMuMG HRD Em rep3 02 c3.csv	1	1289.72
NMuMG HRD Em rep3 02 c3.csv	2	316.056
NMuMG HRD Em rep3 02 c3.csv	3	15.667
NMuMG HRD Em rep3 02 c4.csv	1	498.118
NMuMG HRD Em rep3 02 c4.csv	2	103.587
NMuMG HRD Em rep3 02 c4.csv	3	15.667
NMuMG HRD Em rep3 02 c5.csv	1	1611.28
NMuMG HRD Em rep3 02 c5.csv	2	383.473
NMuMG HRD Em rep3 02 c5.csv	3	15.667
NMuMG HRD Em rep3 02 c6.csv	1	310.619
NMuMG HRD Em rep3 02 c6.csv	2	56.763
NMuMG HRD Em rep3 02 c6.csv	3	15.667
NMuMG HRD Em rep3 03 c1.csv	1	1111.37
NMuMG HRD Em rep3 03 c1.csv	2	230.921
NMuMG HRD Em rep3 03 c1.csv	3	15.336
NMuMG HRD Em rep3 03 c10.csv	1	1908.1
NMuMG HRD Em rep3 03 c10.csv	2	751.53
NMuMG HRD Em rep3 03 c10.csv	3	15.336
NMuMG HRD Em rep3 03 c11.csv	1	1288.08
NMuMG HRD Em rep3 03 c11.csv	2	276.776
NMuMG HRD Em rep3 03 c11.csv	3	15.336
NMuMG HRD Em rep3 03 c12.csv	1	957.379
NMuMG HRD Em rep3 03 c12.csv	2	204.309
NMuMG HRD Em rep3 03 c12.csv	3	15.336
NMuMG HRD Em rep3 03 c13.csv	1	1194.31
NMuMG HRD Em rep3 03 c13.csv	2	195.396
NMuMG HRD Em rep3 03 c13.csv	3	15.336
NMuMG HRD Em rep3 03 c14.csv	1	715.653
NMuMG HRD Em rep3 03 c14.csv	2	101.853
NMuMG HRD Em rep3 03 c14.csv	3	15.336
NMuMG HRD Em rep3 03 c15.csv	1	726.01
NMuMG HRD Em rep3 03 c15.csv	2	162.207
NMuMG HRD Em rep3 03 c15.csv	3	15.336
NMuMG HRD Em rep3 03 c16.csv	1	1337.28
NMuMG HRD Em rep3 03 c16.csv	2	247.688
NMuMG HRD Em rep3 03 c16.csv	3	15.336
NMuMG HRD Em rep3 03 c17.csv	1	652.404
NMuMG HRD Em rep3 03 c17.csv	2	143.304
NMuMG HRD Em rep3 03 c17.csv	3	15.336
NMuMG HRD Em rep3 03 c18.csv	1	1046.77
NMuMG HRD Em rep3 03 c18.csv	2	189.446
NMuMG HRD Em rep3 03 c18.csv	3	15.336
NMuMG HRD Em rep3 03 c19.csv	1	455.22
NMuMG HRD Em rep3 03 c19.csv	2	68.492
NMuMG HRD Em rep3 03 c19.csv	3	15.336
NMuMG HRD Em rep3 03 c2.csv	1	698.941
NMuMG HRD Em rep3 03 c2.csv	2	165.345
NMuMG HRD Em rep3 03 c2.csv	3	15.336
NMuMG HRD Em rep3 03 c3.csv	1	754.99
NMuMG HRD Em rep3 03 c3.csv	2	124.148
NMuMG HRD Em rep3 03 c3.csv	3	15.336
NMuMG HRD Em rep3 03 c4.csv	1	213.348
NMuMG HRD Em rep3 03 c4.csv	2	42.532
NMuMG HRD Em rep3 03 c4.csv	3	15.336
NMuMG HRD Em rep3 03 c5.csv	1	2809.46
NMuMG HRD Em rep3 03 c5.csv	2	860.137
NMuMG HRD Em rep3 03 c5.csv	3	15.336
NMuMG HRD Em rep3 03 c6.csv	1	2226.74
NMuMG HRD Em rep3 03 c6.csv	2	849.388
NMuMG HRD Em rep3 03 c6.csv	3	15.336
NMuMG HRD Em rep3 03 c7.csv	1	1074.97
NMuMG HRD Em rep3 03 c7.csv	2	258.536
NMuMG HRD Em rep3 03 c7.csv	3	15.336
NMuMG HRD Em rep3 03 c8.csv	1	149.385
NMuMG HRD Em rep3 03 c8.csv	2	33.734
NMuMG HRD Em rep3 03 c8.csv	3	15.437
NMuMG HRD Em rep3 03 c9.csv	1	2015.27
NMuMG HRD Em rep3 03 c9.csv	2	708.823
NMuMG HRD Em rep3 03 c9.csv	3	15.336
NMuMG HRD Em rep3 04 c1.csv	1	2014.13
NMuMG HRD Em rep3 04 c1.csv	2	539.617
NMuMG HRD Em rep3 04 c1.csv	3	26.348
NMuMG HRD Em rep3 04 c10.csv	1	989.791
NMuMG HRD Em rep3 04 c10.csv	2	392.767
NMuMG HRD Em rep3 04 c10.csv	3	26.348
NMuMG HRD Em rep3 04 c11.csv	1	882.117
NMuMG HRD Em rep3 04 c11.csv	2	113.739
NMuMG HRD Em rep3 04 c11.csv	3	26.348
NMuMG HRD Em rep3 04 c12.csv	1	1591.09
NMuMG HRD Em rep3 04 c12.csv	2	653.249
NMuMG HRD Em rep3 04 c12.csv	3	26.348
NMuMG HRD Em rep3 04 c13.csv	1	1843.8
NMuMG HRD Em rep3 04 c13.csv	2	701.479
NMuMG HRD Em rep3 04 c13.csv	3	26.348
NMuMG HRD Em rep3 04 c14.csv	1	689.333
NMuMG HRD Em rep3 04 c14.csv	2	80.513
NMuMG HRD Em rep3 04 c14.csv	3	26.348
NMuMG HRD Em rep3 04 c15.csv	1	1843.52
NMuMG HRD Em rep3 04 c15.csv	2	580.413
NMuMG HRD Em rep3 04 c15.csv	3	26.348
NMuMG HRD Em rep3 04 c2.csv	1	1272.69
NMuMG HRD Em rep3 04 c2.csv	2	445.74
NMuMG HRD Em rep3 04 c2.csv	3	26.348
NMuMG HRD Em rep3 04 c3.csv	1	1002.05
NMuMG HRD Em rep3 04 c3.csv	2	408.403
NMuMG HRD Em rep3 04 c3.csv	3	26.348
NMuMG HRD Em rep3 04 c4.csv	1	879.571
NMuMG HRD Em rep3 04 c4.csv	2	136.891
NMuMG HRD Em rep3 04 c4.csv	3	26.348
NMuMG HRD Em rep3 04 c5.csv	1	906.377
NMuMG HRD Em rep3 04 c5.csv	2	229.709
NMuMG HRD Em rep3 04 c5.csv	3	26.348
NMuMG HRD Em rep3 04 c6.csv	1	1155.89
NMuMG HRD Em rep3 04 c6.csv	2	225.563
NMuMG HRD Em rep3 04 c6.csv	3	26.348
NMuMG HRD Em rep3 04 c7.csv	1	1267.86
NMuMG HRD Em rep3 04 c7.csv	2	471.393
NMuMG HRD Em rep3 04 c7.csv	3	26.348
NMuMG HRD Em rep3 04 c8.csv	1	1021.69
NMuMG HRD Em rep3 04 c8.csv	2	277.317
NMuMG HRD Em rep3 04 c8.csv	3	26.348
NMuMG HRD Em rep3 04 c9.csv	1	1527.57
NMuMG HRD Em rep3 04 c9.csv	2	598.159
NMuMG HRD Em rep3 04 c9.csv	3	26.348
NMuMG HRD Em rep3 05 c1.csv	1	1423.57
NMuMG HRD Em rep3 05 c1.csv	2	626.416
NMuMG HRD Em rep3 05 c1.csv	3	18.943
NMuMG HRD Em rep3 05 c10.csv	1	320.729
NMuMG HRD Em rep3 05 c10.csv	2	101.963
NMuMG HRD Em rep3 05 c10.csv	3	16.924
NMuMG HRD Em rep3 05 c11.csv	1	713.082
NMuMG HRD Em rep3 05 c11.csv	2	206.534
NMuMG HRD Em rep3 05 c11.csv	3	16.924
NMuMG HRD Em rep3 05 c2.csv	1	99.937
NMuMG HRD Em rep3 05 c2.csv	2	29.291
NMuMG HRD Em rep3 05 c2.csv	3	16.924
NMuMG HRD Em rep3 05 c3.csv	1	669.96
NMuMG HRD Em rep3 05 c3.csv	2	81.775
NMuMG HRD Em rep3 05 c3.csv	3	16.924
NMuMG HRD Em rep3 05 c4.csv	1	972.528
NMuMG HRD Em rep3 05 c4.csv	2	78.571
NMuMG HRD Em rep3 05 c4.csv	3	18.943
NMuMG HRD Em rep3 05 c5.csv	1	564.24
NMuMG HRD Em rep3 05 c5.csv	2	71.877
NMuMG HRD Em rep3 05 c5.csv	3	16.792
NMuMG HRD Em rep3 05 c6.csv	1	590.388
NMuMG HRD Em rep3 05 c6.csv	2	128.305
NMuMG HRD Em rep3 05 c6.csv	3	16.924
NMuMG HRD Em rep3 05 c7.csv	1	703.216
NMuMG HRD Em rep3 05 c7.csv	2	116.259
NMuMG HRD Em rep3 05 c7.csv	3	19.729
NMuMG HRD Em rep3 05 c8.csv	1	221.711
NMuMG HRD Em rep3 05 c8.csv	2	37.227
NMuMG HRD Em rep3 05 c8.csv	3	16.094
NMuMG HRD Em rep3 05 c9.csv	1	889.3
NMuMG HRD Em rep3 05 c9.csv	2	191.643
NMuMG HRD Em rep3 05 c9.csv	3	16.924
NMuMG HRD Em rep3 06 c1.csv	1	989.782
NMuMG HRD Em rep3 06 c1.csv	2	105.207
NMuMG HRD Em rep3 06 c1.csv	3	20.526
NMuMG HRD Em rep3 06 c2.csv	1	745.914
NMuMG HRD Em rep3 06 c2.csv	2	108.18
NMuMG HRD Em rep3 06 c2.csv	3	20.526
NMuMG HRD Em rep3 06 c3.csv	1	831
NMuMG HRD Em rep3 06 c3.csv	2	180.719
NMuMG HRD Em rep3 06 c3.csv	3	20.526
NMuMG HRD Em rep3 06 c4.csv	1	1727.47
NMuMG HRD Em rep3 06 c4.csv	2	278.708
NMuMG HRD Em rep3 06 c4.csv	3	20.526
NMuMG HRD Em rep3 07 c1.csv	1	1214.64
NMuMG HRD Em rep3 07 c1.csv	2	390.198
NMuMG HRD Em rep3 07 c1.csv	3	15.529
NMuMG HRD Em rep3 07 c10.csv	1	504.943
NMuMG HRD Em rep3 07 c10.csv	2	59.183
NMuMG HRD Em rep3 07 c10.csv	3	15.529
NMuMG HRD Em rep3 07 c11.csv	1	641.434
NMuMG HRD Em rep3 07 c11.csv	2	96.895
NMuMG HRD Em rep3 07 c11.csv	3	15.529
NMuMG HRD Em rep3 07 c2.csv	1	1225.9
NMuMG HRD Em rep3 07 c2.csv	2	196.898
NMuMG HRD Em rep3 07 c2.csv	3	15.529
NMuMG HRD Em rep3 07 c3.csv	1	1051.48
NMuMG HRD Em rep3 07 c3.csv	2	173.397
NMuMG HRD Em rep3 07 c3.csv	3	15.529
NMuMG HRD Em rep3 07 c4.csv	1	1408.62
NMuMG HRD Em rep3 07 c4.csv	2	120.794
NMuMG HRD Em rep3 07 c4.csv	3	15.529
NMuMG HRD Em rep3 07 c5.csv	1	790.556
NMuMG HRD Em rep3 07 c5.csv	2	174.503
NMuMG HRD Em rep3 07 c5.csv	3	15.529
NMuMG HRD Em rep3 07 c6.csv	1	243.62
NMuMG HRD Em rep3 07 c6.csv	2	38.347
NMuMG HRD Em rep3 07 c6.csv	3	15.529
NMuMG HRD Em rep3 07 c7.csv	1	701.656
NMuMG HRD Em rep3 07 c7.csv	2	241.408
NMuMG HRD Em rep3 07 c7.csv	3	15.529
NMuMG HRD Em rep3 07 c8.csv	1	701.656
NMuMG HRD Em rep3 07 c8.csv	2	241.408
NMuMG HRD Em rep3 07 c8.csv	3	15.529
NMuMG HRD Em rep3 07 c9.csv	1	674.16
NMuMG HRD Em rep3 07 c9.csv	2	143.33
NMuMG HRD Em rep3 07 c9.csv	3	15.529
NMuMG HRD Em rep3 08 c1.csv	1	949.478
NMuMG HRD Em rep3 08 c1.csv	2	128.342
NMuMG HRD Em rep3 08 c1.csv	3	19.576
NMuMG HRD Em rep3 08 c10.csv	1	3804.83
NMuMG HRD Em rep3 08 c10.csv	2	2891.93
NMuMG HRD Em rep3 08 c10.csv	3	17.012
NMuMG HRD Em rep3 08 c11.csv	1	1555.58
NMuMG HRD Em rep3 08 c11.csv	2	289.865
NMuMG HRD Em rep3 08 c11.csv	3	17.012
NMuMG HRD Em rep3 08 c12.csv	1	220.219
NMuMG HRD Em rep3 08 c12.csv	2	43.402
NMuMG HRD Em rep3 08 c12.csv	3	18.18
NMuMG HRD Em rep3 08 c13.csv	1	2167.09
NMuMG HRD Em rep3 08 c13.csv	2	890.699
NMuMG HRD Em rep3 08 c13.csv	3	17.012
NMuMG HRD Em rep3 08 c14.csv	1	250.252
NMuMG HRD Em rep3 08 c14.csv	2	41.558
NMuMG HRD Em rep3 08 c14.csv	3	17.887
NMuMG HRD Em rep3 08 c15.csv	1	1924.24
NMuMG HRD Em rep3 08 c15.csv	2	759.751
NMuMG HRD Em rep3 08 c15.csv	3	17.012
NMuMG HRD Em rep3 08 c2.csv	1	593.167
NMuMG HRD Em rep3 08 c2.csv	2	139.978
NMuMG HRD Em rep3 08 c2.csv	3	19.576
NMuMG HRD Em rep3 08 c3.csv	1	114.754
NMuMG HRD Em rep3 08 c3.csv	2	26.954
NMuMG HRD Em rep3 08 c3.csv	3	19.576
NMuMG HRD Em rep3 08 c4.csv	1	540.886
NMuMG HRD Em rep3 08 c4.csv	2	129.003
NMuMG HRD Em rep3 08 c4.csv	3	19.576
NMuMG HRD Em rep3 08 c5.csv	1	1160.14
NMuMG HRD Em rep3 08 c5.csv	2	125.212
NMuMG HRD Em rep3 08 c5.csv	3	19.576
NMuMG HRD Em rep3 08 c6.csv	1	2748.47
NMuMG HRD Em rep3 08 c6.csv	2	1572.86
NMuMG HRD Em rep3 08 c6.csv	3	17.012
NMuMG HRD Em rep3 08 c7.csv	1	1199.12
NMuMG HRD Em rep3 08 c7.csv	2	107.481
NMuMG HRD Em rep3 08 c7.csv	3	17.012
NMuMG HRD Em rep3 08 c8.csv	1	1540.33
NMuMG HRD Em rep3 08 c8.csv	2	306.425
NMuMG HRD Em rep3 08 c8.csv	3	17.012
NMuMG HRD Em rep3 08 c9.csv	1	253.155
NMuMG HRD Em rep3 08 c9.csv	2	52.136
NMuMG HRD Em rep3 08 c9.csv	3	17.012
NMuMG HRD Em rep3 09 c1.csv	1	1229.57
NMuMG HRD Em rep3 09 c1.csv	2	102.422
NMuMG HRD Em rep3 09 c1.csv	3	21.764
NMuMG HRD Em rep3 09 c2.csv	1	751.686
NMuMG HRD Em rep3 09 c2.csv	2	99.998
NMuMG HRD Em rep3 09 c2.csv	3	21.764
NMuMG HRD Em rep3 09 c3.csv	1	372.529
NMuMG HRD Em rep3 09 c3.csv	2	76.063
NMuMG HRD Em rep3 09 c3.csv	3	21.764
NMuMG HRD Em rep3 09 c4.csv	1	1233.81
NMuMG HRD Em rep3 09 c4.csv	2	124.299
NMuMG HRD Em rep3 09 c4.csv	3	21.764
NMuMG HRD Em rep3 09 c5.csv	1	1719.67
NMuMG HRD Em rep3 09 c5.csv	2	450.225
NMuMG HRD Em rep3 09 c5.csv	3	21.764
NMuMG HRD Em rep3 09 c6.csv	1	1450.96
NMuMG HRD Em rep3 09 c6.csv	2	180.165
NMuMG HRD Em rep3 09 c6.csv	3	21.764
NMuMG HRD Em rep3 09 c7.csv	1	1981.06
NMuMG HRD Em rep3 09 c7.csv	2	627.717
NMuMG HRD Em rep3 09 c7.csv	3	21.764
NMuMG HRD Em rep3 09 c8.csv	1	922.826
NMuMG HRD Em rep3 09 c8.csv	2	122.545
NMuMG HRD Em rep3 09 c8.csv	3	21.764
NMuMG HRD Em rep3 09 c9.csv	1	636.952
NMuMG HRD Em rep3 09 c9.csv	2	98.91
NMuMG HRD Em rep3 09 c9.csv	3	21.764
NMuMG HRD Em rep3 10 c1.csv	1	387.459
NMuMG HRD Em rep3 10 c1.csv	2	44.308
NMuMG HRD Em rep3 10 c1.csv	3	16.176
NMuMG HRD Em rep3 10 c10.csv	1	550.21
NMuMG HRD Em rep3 10 c10.csv	2	97.163
NMuMG HRD Em rep3 10 c10.csv	3	16.176
NMuMG HRD Em rep3 10 c11.csv	1	922.636
NMuMG HRD Em rep3 10 c11.csv	2	125.364
NMuMG HRD Em rep3 10 c11.csv	3	16.176
NMuMG HRD Em rep3 10 c12.csv	1	2986.64
NMuMG HRD Em rep3 10 c12.csv	2	1474.05
NMuMG HRD Em rep3 10 c12.csv	3	16.176
NMuMG HRD Em rep3 10 c2.csv	1	952.802
NMuMG HRD Em rep3 10 c2.csv	2	156.348
NMuMG HRD Em rep3 10 c2.csv	3	16.176
NMuMG HRD Em rep3 10 c3.csv	1	1339.33
NMuMG HRD Em rep3 10 c3.csv	2	229.934
NMuMG HRD Em rep3 10 c3.csv	3	16.176
NMuMG HRD Em rep3 10 c4.csv	1	735.053
NMuMG HRD Em rep3 10 c4.csv	2	148.773
NMuMG HRD Em rep3 10 c4.csv	3	16.176
NMuMG HRD Em rep3 10 c5.csv	1	1091.89
NMuMG HRD Em rep3 10 c5.csv	2	343.942
NMuMG HRD Em rep3 10 c5.csv	3	16.176
NMuMG HRD Em rep3 10 c6.csv	1	546.474
NMuMG HRD Em rep3 10 c6.csv	2	104.508
NMuMG HRD Em rep3 10 c6.csv	3	16.176
NMuMG HRD Em rep3 10 c7.csv	1	524.793
NMuMG HRD Em rep3 10 c7.csv	2	88.222
NMuMG HRD Em rep3 10 c7.csv	3	16.176
NMuMG HRD Em rep3 10 c8.csv	1	516.26
NMuMG HRD Em rep3 10 c8.csv	2	104.865
NMuMG HRD Em rep3 10 c8.csv	3	16.176
NMuMG HRD Em rep3 10 c9.csv	1	823.121
NMuMG HRD Em rep3 10 c9.csv	2	130.752
NMuMG HRD Em rep3 10 c9.csv	3	16.176
NMuMG HRD Em rep3 11 c1.csv	1	1567.7
NMuMG HRD Em rep3 11 c1.csv	2	239.321
NMuMG HRD Em rep3 11 c1.csv	3	31.545
NMuMG HRD Em rep3 11 c10.csv	1	743.826
NMuMG HRD Em rep3 11 c10.csv	2	163.377
NMuMG HRD Em rep3 11 c10.csv	3	31.545
NMuMG HRD Em rep3 11 c2.csv	1	1348.84
NMuMG HRD Em rep3 11 c2.csv	2	237.148
NMuMG HRD Em rep3 11 c2.csv	3	31.545
NMuMG HRD Em rep3 11 c3.csv	1	458.662
NMuMG HRD Em rep3 11 c3.csv	2	117.696
NMuMG HRD Em rep3 11 c3.csv	3	31.545
NMuMG HRD Em rep3 11 c4.csv	1	1383.07
NMuMG HRD Em rep3 11 c4.csv	2	256.067
NMuMG HRD Em rep3 11 c4.csv	3	31.545
NMuMG HRD Em rep3 11 c5.csv	1	1581.13
NMuMG HRD Em rep3 11 c5.csv	2	459.382
NMuMG HRD Em rep3 11 c5.csv	3	31.545
NMuMG HRD Em rep3 11 c6.csv	1	521.235
NMuMG HRD Em rep3 11 c6.csv	2	84.469
NMuMG HRD Em rep3 11 c6.csv	3	31.545
NMuMG HRD Em rep3 11 c7.csv	1	1148.44
NMuMG HRD Em rep3 11 c7.csv	2	125.484
NMuMG HRD Em rep3 11 c7.csv	3	31.545
NMuMG HRD Em rep3 11 c8.csv	1	932.406
NMuMG HRD Em rep3 11 c8.csv	2	224.477
NMuMG HRD Em rep3 11 c8.csv	3	31.545
NMuMG HRD Em rep3 11 c9.csv	1	962.673
NMuMG HRD Em rep3 11 c9.csv	2	147.472
NMuMG HRD Em rep3 11 c9.csv	3	31.545
NMuMG HRD Em rep3 12 c1.csv	1	1677.96
NMuMG HRD Em rep3 12 c1.csv	2	211.241
NMuMG HRD Em rep3 12 c1.csv	3	25.783
NMuMG HRD Em rep3 12 c2.csv	1	1217.95
NMuMG HRD Em rep3 12 c2.csv	2	284.234
NMuMG HRD Em rep3 12 c2.csv	3	25.783
NMuMG HRD Em rep3 12 c3.csv	1	1173.36
NMuMG HRD Em rep3 12 c3.csv	2	140.685
NMuMG HRD Em rep3 12 c3.csv	3	25.783
NMuMG HRD Em rep3 12 c4.csv	1	2190.34
NMuMG HRD Em rep3 12 c4.csv	2	932.382
NMuMG HRD Em rep3 12 c4.csv	3	25.783
NMuMG HRD Em rep3 12 c5.csv	1	1445.94
NMuMG HRD Em rep3 12 c5.csv	2	576.439
NMuMG HRD Em rep3 12 c5.csv	3	25.783
NMuMG HRD Em rep3 12 c6.csv	1	1235.81
NMuMG HRD Em rep3 12 c6.csv	2	234.426
NMuMG HRD Em rep3 12 c6.csv	3	25.783
NMuMG HRD Em rep3 13 c1.csv	1	542.938
NMuMG HRD Em rep3 13 c1.csv	2	57.308
NMuMG HRD Em rep3 13 c1.csv	3	17.227
NMuMG HRD Em rep3 13 c10.csv	1	311.183
NMuMG HRD Em rep3 13 c10.csv	2	42.118
NMuMG HRD Em rep3 13 c10.csv	3	17.227
NMuMG HRD Em rep3 13 c2.csv	1	1148.9
NMuMG HRD Em rep3 13 c2.csv	2	139.26
NMuMG HRD Em rep3 13 c2.csv	3	17.227
NMuMG HRD Em rep3 13 c3.csv	1	271.667
NMuMG HRD Em rep3 13 c3.csv	2	34.122
NMuMG HRD Em rep3 13 c3.csv	3	17.227
NMuMG HRD Em rep3 13 c4.csv	1	465.764
NMuMG HRD Em rep3 13 c4.csv	2	58.929
NMuMG HRD Em rep3 13 c4.csv	3	18.455
NMuMG HRD Em rep3 13 c5.csv	1	600.114
NMuMG HRD Em rep3 13 c5.csv	2	80.046
NMuMG HRD Em rep3 13 c5.csv	3	17.935
NMuMG HRD Em rep3 13 c6.csv	1	826.617
NMuMG HRD Em rep3 13 c6.csv	2	115.104
NMuMG HRD Em rep3 13 c6.csv	3	17.227
NMuMG HRD Em rep3 13 c7.csv	1	889.463
NMuMG HRD Em rep3 13 c7.csv	2	80.072
NMuMG HRD Em rep3 13 c7.csv	3	17.227
NMuMG HRD Em rep3 13 c8.csv	1	833.875
NMuMG HRD Em rep3 13 c8.csv	2	194.525
NMuMG HRD Em rep3 13 c8.csv	3	17.227
NMuMG HRD Em rep3 13 c9.csv	1	309.942
NMuMG HRD Em rep3 13 c9.csv	2	61.494
NMuMG HRD Em rep3 13 c9.csv	3	17.227
NMuMG HRD Em rep3 14 c1.csv	1	527.175
NMuMG HRD Em rep3 14 c1.csv	2	90.352
NMuMG HRD Em rep3 14 c1.csv	3	23.305
NMuMG HRD Em rep3 14 c10.csv	1	786.441
NMuMG HRD Em rep3 14 c10.csv	2	137.487
NMuMG HRD Em rep3 14 c10.csv	3	23.305
NMuMG HRD Em rep3 14 c11.csv	1	293.238
NMuMG HRD Em rep3 14 c11.csv	2	58.796
NMuMG HRD Em rep3 14 c11.csv	3	23.871
NMuMG HRD Em rep3 14 c12.csv	1	264.902
NMuMG HRD Em rep3 14 c12.csv	2	58.64
NMuMG HRD Em rep3 14 c12.csv	3	23.305
NMuMG HRD Em rep3 14 c13.csv	1	1560.99
NMuMG HRD Em rep3 14 c13.csv	2	519.135
NMuMG HRD Em rep3 14 c13.csv	3	23.305
NMuMG HRD Em rep3 14 c2.csv	1	482.774
NMuMG HRD Em rep3 14 c2.csv	2	83.214
NMuMG HRD Em rep3 14 c2.csv	3	23.305
NMuMG HRD Em rep3 14 c3.csv	1	798.36
NMuMG HRD Em rep3 14 c3.csv	2	98.997
NMuMG HRD Em rep3 14 c3.csv	3	23.305
NMuMG HRD Em rep3 14 c4.csv	1	1230.52
NMuMG HRD Em rep3 14 c4.csv	2	272.654
NMuMG HRD Em rep3 14 c4.csv	3	23.305
NMuMG HRD Em rep3 14 c5.csv	1	1570.94
NMuMG HRD Em rep3 14 c5.csv	2	278.131
NMuMG HRD Em rep3 14 c5.csv	3	23.305
NMuMG HRD Em rep3 14 c6.csv	1	891.014
NMuMG HRD Em rep3 14 c6.csv	2	146.505
NMuMG HRD Em rep3 14 c6.csv	3	23.305
NMuMG HRD Em rep3 14 c7.csv	1	1470.4
NMuMG HRD Em rep3 14 c7.csv	2	411.905
NMuMG HRD Em rep3 14 c7.csv	3	23.305
NMuMG HRD Em rep3 14 c8.csv	1	723.451
NMuMG HRD Em rep3 14 c8.csv	2	81.945
NMuMG HRD Em rep3 14 c8.csv	3	23.305
NMuMG HRD Em rep3 14 c9.csv	1	961.393
NMuMG HRD Em rep3 14 c9.csv	2	137.204
NMuMG HRD Em rep3 14 c9.csv	3	23.305
NMuMG HRD Em rep3 15 c1.csv	1	1873.64
NMuMG HRD Em rep3 15 c1.csv	2	512.681
NMuMG HRD Em rep3 15 c1.csv	3	22.476
NMuMG HRD Em rep3 15 c2.csv	1	1807.85
NMuMG HRD Em rep3 15 c2.csv	2	1135.62
NMuMG HRD Em rep3 15 c2.csv	3	22.476
NMuMG HRD Em rep3 15 c3.csv	1	2978.2
NMuMG HRD Em rep3 15 c3.csv	2	3923.5
NMuMG HRD Em rep3 15 c3.csv	3	22.476
NMuMG HRD Em rep3 15 c4.csv	1	2383.8
NMuMG HRD Em rep3 15 c4.csv	2	1559.66
NMuMG HRD Em rep3 15 c4.csv	3	22.476
NMuMG HRD Em rep3 15 c5.csv	1	502.609
NMuMG HRD Em rep3 15 c5.csv	2	74.436
NMuMG HRD Em rep3 15 c5.csv	3	22.476
NMuMG HRD Em rep3 16 c1.csv	1	996.844
NMuMG HRD Em rep3 16 c1.csv	2	133.355
NMuMG HRD Em rep3 16 c1.csv	3	35.808
NMuMG HRD Em rep3 16 c2.csv	1	805.732
NMuMG HRD Em rep3 16 c2.csv	2	266.164
NMuMG HRD Em rep3 16 c2.csv	3	35.808
NMuMG HRD Em rep3 16 c3.csv	1	1392.1
NMuMG HRD Em rep3 16 c3.csv	2	296.857
NMuMG HRD Em rep3 16 c3.csv	3	35.808
NMuMG HRD Em rep3 16 c4.csv	1	1842.7
NMuMG HRD Em rep3 16 c4.csv	2	310.632
NMuMG HRD Em rep3 16 c4.csv	3	35.808
NMuMG HRD Em rep3 17 c1.csv	1	1877.8
NMuMG HRD Em rep3 17 c1.csv	2	1051.64
NMuMG HRD Em rep3 17 c1.csv	3	19.455
NMuMG HRD Em rep3 17 c2.csv	1	2583.97
NMuMG HRD Em rep3 17 c2.csv	2	1890.95
NMuMG HRD Em rep3 17 c2.csv	3	19.455
NMuMG HRD Em rep3 17 c3.csv	1	1217.78
NMuMG HRD Em rep3 17 c3.csv	2	580.002
NMuMG HRD Em rep3 17 c3.csv	3	19.455
NMuMG HRD Em rep3 17 c4.csv	1	2982.11
NMuMG HRD Em rep3 17 c4.csv	2	1986.42
NMuMG HRD Em rep3 17 c4.csv	3	19.455
NMuMG HRD Em rep3 17 c5.csv	1	744.936
NMuMG HRD Em rep3 17 c5.csv	2	95.446
NMuMG HRD Em rep3 17 c5.csv	3	19.455
NMuMG HRD Em rep3 18 c1.csv	1	782.139
NMuMG HRD Em rep3 18 c1.csv	2	96.752
NMuMG HRD Em rep3 18 c1.csv	3	22.799
NMuMG HRD Em rep3 18 c2.csv	1	686.681
NMuMG HRD Em rep3 18 c2.csv	2	141.701
NMuMG HRD Em rep3 18 c2.csv	3	22.799
NMuMG HRD Em rep3 18 c3.csv	1	643.558
NMuMG HRD Em rep3 18 c3.csv	2	132.697
NMuMG HRD Em rep3 18 c3.csv	3	22.799
NMuMG HRD Em rep3 19 c1.csv	1	874.938
NMuMG HRD Em rep3 19 c1.csv	2	135.958
NMuMG HRD Em rep3 19 c1.csv	3	30.348
NMuMG HRD Em rep3 19 c2.csv	1	902.236
NMuMG HRD Em rep3 19 c2.csv	2	333.933
NMuMG HRD Em rep3 19 c2.csv	3	30.348
NMuMG HRD Em rep3 20 c1.csv	1	1717.45
NMuMG HRD Em rep3 20 c1.csv	2	798.751
NMuMG HRD Em rep3 20 c1.csv	3	27.916
NMuMG HRD Em rep3 20 c2.csv	1	599.235
NMuMG HRD Em rep3 20 c2.csv	2	81.127
NMuMG HRD Em rep3 20 c2.csv	3	27.916
NMuMG HRD Em rep3 20 c3.csv	1	2470.31
NMuMG HRD Em rep3 20 c3.csv	2	1800.49
NMuMG HRD Em rep3 20 c3.csv	3	27.916
NMuMG HRD Em rep3 21 c1.csv	1	914.071
NMuMG HRD Em rep3 21 c1.csv	2	295.273
NMuMG HRD Em rep3 21 c1.csv	3	29.71
NMuMG HRD Em rep3 21 c2.csv	1	974.58
NMuMG HRD Em rep3 21 c2.csv	2	253.997
NMuMG HRD Em rep3 21 c2.csv	3	29.71
NMuMG HRD Em rep3 21 c3.csv	1	889.131
NMuMG HRD Em rep3 21 c3.csv	2	182.959
NMuMG HRD Em rep3 21 c3.csv	3	29.71
NMuMG HRD Em rep3 21 c4.csv	1	563.505
NMuMG HRD Em rep3 21 c4.csv	2	162.448
NMuMG HRD Em rep3 21 c4.csv	3	29.71
NMuMG HRD Em rep3 21 c5.csv	1	1136.08
NMuMG HRD Em rep3 21 c5.csv	2	131.637
NMuMG HRD Em rep3 21 c5.csv	3	29.71
NMuMG HRD Em rep3 22 c1.csv	1	480.607
NMuMG HRD Em rep3 22 c1.csv	2	69.295
NMuMG HRD Em rep3 22 c1.csv	3	18.255
NMuMG HRD Em rep3 22 c2.csv	1	1134.18
NMuMG HRD Em rep3 22 c2.csv	2	281.923
NMuMG HRD Em rep3 22 c2.csv	3	18.255
NMuMG HRD Em rep3 22 c3.csv	1	1125.14
NMuMG HRD Em rep3 22 c3.csv	2	355.863
NMuMG HRD Em rep3 22 c3.csv	3	18.255
NMuMG HRD Em rep3 22 c4.csv	1	922.29
NMuMG HRD Em rep3 22 c4.csv	2	385.857
NMuMG HRD Em rep3 22 c4.csv	3	18.255
NMuMG HRD Em rep3 22 c5.csv	1	770.453
NMuMG HRD Em rep3 22 c5.csv	2	179.5
NMuMG HRD Em rep3 22 c5.csv	3	18.255
