# Supplementary material for: KMT5C leverages disorder to optimize cooperation with HP1 for heterochromatin retention
Source: EMBO Rep. 2024 Nov 19;26(1):153–74. doi: 10.1038/s44319-024-00320-5 (PMC11723951; doi:10.1038/s44319-024-00320-5)
Supplement: Supplementary file 25 — Source data Fig. 4 [file 44319_2024_320_MOESM25_ESM.zip › Figure 4/B/Panel 2/Figure 4B Panel 2 Numerical Data.xlsx]

## Sheet: Overview
Values used to generate panel 2 are provided in sheet 1
Expression = Average total nuclear intensity
PC = Partition Coefficient
Raw unprocessed PC and FRAP data provided in sheets 2 and 3
'Panel 2 Raw PC Data' sheets: Column 1: Source file (microscope image) Column 2: 1=chromocenter mask, 2=nucleoplasm mask, 3=background mask Column 3: Mean intensity
'Panel 2 Raw FRAP Data' sheet: Relative fluorescence intensity over time of fully bleached chromocenters in each cell is provided. High expression cells are listed first, then low expression cells, then medium expression cells
(See methods section for more details)

## Sheet: Panel 2
Relative Fluorescence @100s	PC	Expression
0.194371	15.2447	128.093
0.179085	10.4147	85.403
0.166305	11.7691	56.957
0.151631	12.1972	49.204
0.115706	22.7231	83.688
0.138493	16.9723	75.609
0.274056	12.9389	125.029
0.142273	10.9333	117.799
0.16351	14.2149	73.938
0.167698	9.93834	63.305
0.183607	12.6399	67.717
0.107461	13.97	72.507
0.12536	25.706	74.94
0.184467	10.0358	126.549
0.187316	6.49605	95.506
0.293254	8.31661	43.56
0.164266	9.65601	66.022
0.153902	15.0421	89.616
0.196297	13.3948	49.678
0.153163	10.4211	51.483
0.181938	12.2421	99.487
0.110686	12.4595	106.062
0.142535	10.4783	80.499
0.124397	8.99936	89.653
0.29887	8.56987	112.139
0.172636	7.32549	95.004
0.253087	10.4735	100.636
0.119275	16.7228	73.719
0.131097	20.9225	45.511
0.187116	10.7261	76.33
0.129432	14.4266	49.832
0.124973	14.381	82.148
0.127723	10.4949	74.258
0.166933	11.1342	117.451
0.188509	8.1089	116.481
0.138124	7.62574	71.104
0.168384	8.70163	86.47
0.14149	14.8595	96.922
0.178196	14.2245	65.993
0.156216	8.56204	34.176
0.365993	5.92751	365.403
0.65884	4.73265	412.419
0.535934	3.26308	499.72
0.439091	4.09893	437.329
0.84345	3.13821	526.188
0.701516	3.86308	332.201
0.486921	4.04687	296.455
0.937823	1.84917	715.587
0.711201	2.77137	599.022
0.871992	2.03803	756.472
0.866327	2.31346	713.353
0.752657	2.32423	728.339
0.734452	3.40961	441.916
0.765433	2.54365	840.789
0.837069	2.23557	570.234
0.766188	4.40469	359.359
0.570395	3.75991	364.85
0.548836	3.6385	405.178
0.607683	3.9897	325.962
0.903565	1.94895	1018.45
0.436398	4.17481	320.65
0.607497	5.43941	304.651
0.505854	2.90612	312.734
0.627611	5.59902	301.009
0.817323	1.71676	754.652
0.83093	2.03812	929.923
0.563544	4.81831	419.331
0.686508	3.52612	497.139
0.566295	3.93068	360.473
0.706307	2.2347	699.611
0.682682	3.20088	806.041
0.749373	2.94148	418.44
0.979342	2.06519	1150.09
0.78221	2.58038	530.519
0.807409	1.72957	1061.07
0.888017	2.09427	601.771
0.744204	3.95255	417.24
0.847951	1.89825	865.775
0.853049	2.1543	722.719
0.765832	3.36756	444.689
0.564824	4.55133	412.017
0.426124	7.57085	307.608
0.331759	6.61797	273.323
0.140517	9.95083	146.065
0.234926	10.2605	179.258
0.56941	4.12481	262.252
0.390188	6.91372	201.224
0.419993	8.08109	224.61
0.62713	6.29573	284.473
0.551031	4.02168	247.106
0.338653	6.63393	215.441
0.290984	5.70647	174.652
0.304337	6.45025	231.747
0.214517	12.7592	265.255
0.270048	5.52147	185.401

## Sheet: Panel 2 Raw PC Data
High (>300) Expression Cells				Low (<150) Expression Cells				Medium (150-300) Expression Cells
Source.Name		Mean		Source.Name		Mean		Source.Name		Mean
NMuMG CRD Em rep high expression 01 c1.csv	1	1489.25		NMuMG CRD Em rep1 low expression 01 c1.csv	1	985.963		NMuMG CRD Em rep1 medium expression 01 c1.csv	1	1132.12
NMuMG CRD Em rep high expression 01 c1.csv	2	286.829		NMuMG CRD Em rep1 low expression 01 c1.csv	2	81.152		NMuMG CRD Em rep1 medium expression 01 c1.csv	2	191.747
NMuMG CRD Em rep high expression 01 c1.csv	3	42.806		NMuMG CRD Em rep1 low expression 01 c1.csv	3	17.633		NMuMG CRD Em rep1 medium expression 01 c1.csv	3	24.36
NMuMG CRD Em rep high expression 02 c1.csv	1	1599.42		NMuMG CRD Em rep1 low expression 02 c1.csv	1	531.871		NMuMG CRD Em rep1 medium expression 02 c1.csv	1	510.792
NMuMG CRD Em rep high expression 02 c1.csv	2	403.224		NMuMG CRD Em rep1 low expression 02 c1.csv	2	75.494		NMuMG CRD Em rep1 medium expression 02 c1.csv	2	65.211
NMuMG CRD Em rep high expression 02 c1.csv	3	82.757		NMuMG CRD Em rep1 low expression 02 c1.csv	3	27.019		NMuMG CRD Em rep1 medium expression 02 c1.csv	3	15.43
NMuMG CRD Em rep high expression 03 c1.csv	1	1445.64		NMuMG CRD Em rep1 low expression 03 c1.csv	1	463.726		NMuMG CRD Em rep1 medium expression 03 c.csv	1	1153.76
NMuMG CRD Em rep high expression 03 c1.csv	2	476.691		NMuMG CRD Em rep1 low expression 03 c1.csv	2	53.983		NMuMG CRD Em rep1 medium expression 03 c.csv	2	127.406
NMuMG CRD Em rep high expression 03 c1.csv	3	48.534		NMuMG CRD Em rep1 low expression 03 c1.csv	3	15.935		NMuMG CRD Em rep1 medium expression 03 c.csv	3	16.574
NMuMG CRD Em rep high expression 04 c1.csv	1	1369.2		NMuMG CRD Em rep1 low expression 04 c1.csv	1	488.445		NMuMG CRD Em rep1 medium expression 04 c1.csv	1	877.777
NMuMG CRD Em rep high expression 04 c1.csv	2	370.482		NMuMG CRD Em rep1 low expression 04 c1.csv	2	54.7		NMuMG CRD Em rep1 medium expression 04 c1.csv	2	229.273
NMuMG CRD Em rep high expression 04 c1.csv	3	48.205		NMuMG CRD Em rep1 low expression 04 c1.csv	3	15.963		NMuMG CRD Em rep1 medium expression 04 c1.csv	3	21.739
NMuMG CRD Em rep high expression 05 c1.csv	1	1449.35		NMuMG CRD Em rep1 low expression 05 c1.csv	1	798.625		NMuMG CRD Em rep1 medium expression 05 c1.csv	1	1156.51
NMuMG CRD Em rep high expression 05 c1.csv	2	511.004		NMuMG CRD Em rep1 low expression 05 c1.csv	2	48.439		NMuMG CRD Em rep1 medium expression 05 c1.csv	2	191.747
NMuMG CRD Em rep high expression 05 c1.csv	3	72.156		NMuMG CRD Em rep1 low expression 05 c1.csv	3	13.905		NMuMG CRD Em rep1 medium expression 05 c1.csv	3	28.607
NMuMG CRD Em rep high expression 06 c1.csv	1	1093.27		NMuMG CRD Em rep1 low expression 06 c1.csv	1	486.92		NMuMG CRD Em rep1 medium expression 06 c1.csv	1	1244.44
NMuMG CRD Em rep high expression 06 c1.csv	2	315.577		NMuMG CRD Em rep1 low expression 06 c1.csv	2	43.815		NMuMG CRD Em rep1 medium expression 06 c1.csv	2	179.982
NMuMG CRD Em rep high expression 06 c1.csv	3	43.949		NMuMG CRD Em rep1 low expression 06 c1.csv	3	16.073		NMuMG CRD Em rep1 medium expression 06 c1.csv	3	29.658
NMuMG CRD Em rep high expression 07 c1.csv	1	972.401		NMuMG CRD Em rep1 low expression 07 c1.csv	1	1077.41		NMuMG CRD Em rep2 medium expression 01 c1.csv	1	1559.96
NMuMG CRD Em rep high expression 07 c1.csv	2	269.596		NMuMG CRD Em rep1 low expression 07 c1.csv	2	98.779		NMuMG CRD Em rep2 medium expression 01 c1.csv	2	280.273
NMuMG CRD Em rep high expression 07 c1.csv	3	38.931		NMuMG CRD Em rep1 low expression 07 c1.csv	3	16.809		NMuMG CRD Em rep2 medium expression 01 c1.csv	3	38.628
NMuMG CRD Em rep high expression 08 c1.csv	1	1377.24		NMuMG CRD Em rep1 low expression 08 c1.csv	1	511.288		NMuMG CRD Em rep2 medium expression 02 c1.csv	1	1000.58
NMuMG CRD Em rep high expression 08 c1.csv	2	764.448		NMuMG CRD Em rep1 low expression 08 c1.csv	2	60.367		NMuMG CRD Em rep2 medium expression 02 c1.csv	2	273.06
NMuMG CRD Em rep high expression 08 c1.csv	3	42.806		NMuMG CRD Em rep1 low expression 08 c1.csv	3	14.972		NMuMG CRD Em rep2 medium expression 02 c1.csv	3	32.293
NMuMG CRD Em rep high expression 09 c1.csv	1	1470.32		NMuMG CRD Em rep1 low expression 09 c1.csv	1	583.924		NMuMG CRD Em rep2 medium expression 03 c1.csv	1	1102.96
NMuMG CRD Em rep high expression 09 c1.csv	2	565.696		NMuMG CRD Em rep1 low expression 09 c1.csv	2	55.277		NMuMG CRD Em rep2 medium expression 03 c1.csv	2	185.934
NMuMG CRD Em rep high expression 09 c1.csv	3	55.006		NMuMG CRD Em rep1 low expression 09 c1.csv	3	15.273		NMuMG CRD Em rep2 medium expression 03 c1.csv	3	23.165
NMuMG CRD Em rep high expression 10 c1.csv	1	1596.29		NMuMG CRD Em rep1 low expression 10 c1.csv	1	349.064		NMuMG CRD Em rep3 medium expression 01 c1.csv	1	633.886
NMuMG CRD Em rep high expression 10 c1.csv	2	805.053		NMuMG CRD Em rep1 low expression 10 c1.csv	2	48.423		NMuMG CRD Em rep3 medium expression 01 c1.csv	2	131.127
NMuMG CRD Em rep high expression 10 c1.csv	3	42.806		NMuMG CRD Em rep1 low expression 10 c1.csv	3	14.788		NMuMG CRD Em rep3 medium expression 01 c1.csv	3	24.304
NMuMG CRD Em rep high expression 11 c1.csv	1	1825.63		NMuMG CRD Em rep1 low expression 11 c1.csv	1	432.747		NMuMG CRD Em rep3 medium expression 02 c1.csv	1	1004.51
NMuMG CRD Em rep high expression 11 c1.csv	2	813.439		NMuMG CRD Em rep1 low expression 11 c1.csv	2	49.341		NMuMG CRD Em rep3 medium expression 02 c1.csv	2	180.05
NMuMG CRD Em rep high expression 11 c1.csv	3	42.806		NMuMG CRD Em rep1 low expression 11 c1.csv	3	16.402		NMuMG CRD Em rep3 medium expression 02 c1.csv	3	28.78
NMuMG CRD Em rep high expression 12 c1.csv	1	1674.93		NMuMG CRD Em rep1 low expression 12 c1.csv	1	552.919		NMuMG CRD Em rep3 medium expression 03 c1.csv	1	1574.14
NMuMG CRD Em rep high expression 12 c1.csv	2	745.029		NMuMG CRD Em rep1 low expression 12 c1.csv	2	53.717		NMuMG CRD Em rep3 medium expression 03 c1.csv	2	143.981
NMuMG CRD Em rep high expression 12 c1.csv	3	42.806		NMuMG CRD Em rep1 low expression 12 c1.csv	3	15.228		NMuMG CRD Em rep3 medium expression 03 c1.csv	3	22.361
NMuMG CRD Em rep high expression 13 c1.csv	1	1228.95		NMuMG CRD Em rep1 low expression 13 c1.csv	1	442.329		NMuMG CRD Em rep3 medium expression 04 c1.csv	1	575.087
NMuMG CRD Em rep high expression 13 c1.csv	2	396.403		NMuMG CRD Em rep1 low expression 13 c1.csv	2	32.63		NMuMG CRD Em rep3 medium expression 04 c1.csv	2	120.996
NMuMG CRD Em rep high expression 13 c1.csv	3	50.893		NMuMG CRD Em rep1 low expression 13 c1.csv	3	16.047		NMuMG CRD Em rep3 medium expression 04 c1.csv	3	20.566
NMuMG CRD Em rep high expression 14 c1.csv	1	1947		NMuMG CRD Em rep1 low expression 14 c1.csv	1	614.453
NMuMG CRD Em rep high expression 14 c1.csv	2	791.412		NMuMG CRD Em rep1 low expression 14 c1.csv	2	73.938
NMuMG CRD Em rep high expression 14 c1.csv	3	42.806		NMuMG CRD Em rep1 low expression 14 c1.csv	3	14.119
NMuMG CRD Em rep high expression 15 c1.csv	1	1156.47		NMuMG CRD Em rep1 low expression 15 c1.csv	1	423.47
NMuMG CRD Em rep high expression 15 c1.csv	2	540.963		NMuMG CRD Em rep1 low expression 15 c1.csv	2	67.435
NMuMG CRD Em rep high expression 15 c1.csv	3	42.806		NMuMG CRD Em rep1 low expression 15 c1.csv	3	16.915
NMuMG CRD Em rep2 high expression 01 c1.csv	1	1259.46		NMuMG CRD Em rep2 low expression 01 c1.csv	1	397.478
NMuMG CRD Em rep2 high expression 01 c1.csv	2	327.167		NMuMG CRD Em rep2 low expression 01 c1.csv	2	77.168
NMuMG CRD Em rep2 high expression 01 c1.csv	3	53.341		NMuMG CRD Em rep2 low expression 01 c1.csv	3	18.888
NMuMG CRD Em rep2 high expression 02 c1.csv	1	1095.51		NMuMG CRD Em rep2 low expression 02 c1.csv	1	251.026
NMuMG CRD Em rep2 high expression 02 c1.csv	2	336.705		NMuMG CRD Em rep2 low expression 02 c1.csv	2	43.761
NMuMG CRD Em rep2 high expression 02 c1.csv	3	61.769		NMuMG CRD Em rep2 low expression 02 c1.csv	3	15.433
NMuMG CRD Em rep2 high expression 03 c1.csv	1	1202.17		NMuMG CRD Em rep2 low expression 03 c1.csv	1	390.763
NMuMG CRD Em rep2 high expression 03 c1.csv	2	351.205		NMuMG CRD Em rep2 low expression 03 c1.csv	2	58.909
NMuMG CRD Em rep2 high expression 03 c1.csv	3	28.685		NMuMG CRD Em rep2 low expression 03 c1.csv	3	20.571
NMuMG CRD Em rep2 high expression 04 c1.csv	1	1105.89		NMuMG CRD Em rep2 low expression 04 c1.csv	1	946.547
NMuMG CRD Em rep2 high expression 04 c1.csv	2	308.002		NMuMG CRD Em rep2 low expression 04 c1.csv	2	83.338
NMuMG CRD Em rep2 high expression 04 c1.csv	3	41.123		NMuMG CRD Em rep2 low expression 04 c1.csv	3	21.865
NMuMG CRD Em rep2 high expression 05 c1.csv	1	2035.29		NMuMG CRD Em rep2 low expression 05 c1.csv	1	452.441
NMuMG CRD Em rep2 high expression 05 c1.csv	2	1064.33		NMuMG CRD Em rep2 low expression 05 c1.csv	2	48.939
NMuMG CRD Em rep2 high expression 05 c1.csv	3	41.123		NMuMG CRD Em rep2 low expression 05 c1.csv	3	16.385
NMuMG CRD Em rep2 high expression 06 c1.csv	1	1090.53		NMuMG CRD Em rep2 low expression 06 c1.csv	1	344.51
NMuMG CRD Em rep2 high expression 06 c1.csv	2	304.125		NMuMG CRD Em rep2 low expression 06 c1.csv	2	47.058
NMuMG CRD Em rep2 high expression 06 c1.csv	3	56.424		NMuMG CRD Em rep2 low expression 06 c1.csv	3	15.485
NMuMG CRD Em rep2 high expression 07 c1.csv	1	1257.62		NMuMG CRD Em rep2 low expression 07 c1.csv	1	799.347
NMuMG CRD Em rep2 high expression 07 c1.csv	2	260.543		NMuMG CRD Em rep2 low expression 07 c1.csv	2	81.821
NMuMG CRD Em rep2 high expression 07 c1.csv	3	35.947		NMuMG CRD Em rep2 low expression 07 c1.csv	3	17.996
NMuMG CRD Em rep2 high expression 08 c1.csv	1	669.982		NMuMG CRD Em rep2 low expression 08 c1.csv	1	817.773
NMuMG CRD Em rep2 high expression 08 c1.csv	2	254.119		NMuMG CRD Em rep2 low expression 08 c1.csv	2	78.65
NMuMG CRD Em rep2 high expression 08 c1.csv	3	35.947		NMuMG CRD Em rep2 low expression 08 c1.csv	3	14.151
NMuMG CRD Em rep2 high expression 09 c1.csv	1	1256.25		NMuMG CRD Em rep2 low expression 09 c1.csv	1	609.893
NMuMG CRD Em rep2 high expression 09 c1.csv	2	263.252		NMuMG CRD Em rep2 low expression 09 c1.csv	2	70.748
NMuMG CRD Em rep2 high expression 09 c1.csv	3	47.336		NMuMG CRD Em rep2 low expression 09 c1.csv	3	13.866
NMuMG CRD Em rep2 high expression 10 c1.csv	1	1300.45		NMuMG CRD Em rep2 low expression 10 c1.csv	1	554.133
NMuMG CRD Em rep2 high expression 10 c1.csv	2	777.263		NMuMG CRD Em rep2 low expression 10 c1.csv	2	76.475
NMuMG CRD Em rep2 high expression 10 c1.csv	3	47.336		NMuMG CRD Em rep2 low expression 10 c1.csv	3	16.763
NMuMG CRD Em rep2 high expression 11 c1.csv	1	1876.66		NMuMG CRD Em rep2 low expression 11 c1.csv	1	586.708
NMuMG CRD Em rep2 high expression 11 c1.csv	2	944.89		NMuMG CRD Em rep2 low expression 11 c1.csv	2	103.705
NMuMG CRD Em rep2 high expression 11 c1.csv	3	47.336		NMuMG CRD Em rep2 low expression 11 c1.csv	3	39.899
NMuMG CRD Em rep2 high expression 12 c1.csv	1	1506.58		NMuMG CRD Em rep2 low expression 12 c1.csv	1	490.509
NMuMG CRD Em rep2 high expression 12 c1.csv	2	377.134		NMuMG CRD Em rep2 low expression 12 c1.csv	2	81.199
NMuMG CRD Em rep2 high expression 12 c1.csv	3	81.337		NMuMG CRD Em rep2 low expression 12 c1.csv	3	16.491
NMuMG CRD Em rep2 high expression 13 c1.csv	1	1487		NMuMG CRD Em rep2 low expression 13 c1.csv	1	761.28
NMuMG CRD Em rep2 high expression 13 c1.csv	2	460.224		NMuMG CRD Em rep2 low expression 13 c1.csv	2	86.312
NMuMG CRD Em rep2 high expression 13 c1.csv	3	53.761		NMuMG CRD Em rep2 low expression 13 c1.csv	3	15.064
NMuMG CRD Em rep2 high expression 14 c1.csv	1	1076.28		NMuMG CRD Em rep2 low expression 14 c1.csv	1	701.752
NMuMG CRD Em rep2 high expression 14 c1.csv	2	321.827		NMuMG CRD Em rep2 low expression 14 c1.csv	2	55.355
NMuMG CRD Em rep2 high expression 14 c1.csv	3	64.394		NMuMG CRD Em rep2 low expression 14 c1.csv	3	14.243
NMuMG CRD Em rep2 high expression 15 c1.csv	1	1520.68		NMuMG CRD Em rep2 low expression 15 c1.csv	1	533.74
NMuMG CRD Em rep2 high expression 15 c1.csv	2	716.064		NMuMG CRD Em rep2 low expression 15 c1.csv	2	39.821
NMuMG CRD Em rep2 high expression 15 c1.csv	3	64.394		NMuMG CRD Em rep2 low expression 15 c1.csv	3	15.029
NMuMG CRD Em rep3 high expression 01 c1.csv	1	2337.36		NMuMG CRD Em rep3 low expression 01 c1.csv	1	419.295
NMuMG CRD Em rep3 high expression 01 c1.csv	2	768.905		NMuMG CRD Em rep3 low expression 01 c1.csv	2	55.996
NMuMG CRD Em rep3 high expression 01 c1.csv	3	56.256		NMuMG CRD Em rep3 low expression 01 c1.csv	3	18.643
NMuMG CRD Em rep3 high expression 02 c1.csv	1	1145.58		NMuMG CRD Em rep3 low expression 02 c1.csv	1	369.576
NMuMG CRD Em rep3 high expression 02 c1.csv	2	437.163		NMuMG CRD Em rep3 low expression 02 c1.csv	2	43.255
NMuMG CRD Em rep3 high expression 02 c1.csv	3	72.281		NMuMG CRD Em rep3 low expression 02 c1.csv	3	18.951
NMuMG CRD Em rep3 high expression 03 c1.csv	1	2425.61		NMuMG CRD Em rep3 low expression 03 c1.csv	1	572.855
NMuMG CRD Em rep3 high expression 03 c1.csv	2	1203.54		NMuMG CRD Em rep3 low expression 03 c1.csv	2	54.343
NMuMG CRD Em rep3 high expression 03 c1.csv	3	56.256		NMuMG CRD Em rep3 low expression 03 c1.csv	3	15.593
NMuMG CRD Em rep3 high expression 04 c1.csv	1	1271.07		NMuMG CRD Em rep3 low expression 04 c1.csv	1	464.081
NMuMG CRD Em rep3 high expression 04 c1.csv	2	527.044		NMuMG CRD Em rep3 low expression 04 c1.csv	2	62.736
NMuMG CRD Em rep3 high expression 04 c1.csv	3	56.256		NMuMG CRD Em rep3 low expression 04 c1.csv	3	15.883
NMuMG CRD Em rep3 high expression 05 c1.csv	1	1864.19		NMuMG CRD Em rep3 low expression 05 c1.csv	1	469.057
NMuMG CRD Em rep3 high expression 05 c1.csv	2	1101.56		NMuMG CRD Em rep3 low expression 05 c1.csv	2	60.936
NMuMG CRD Em rep3 high expression 05 c1.csv	3	56.256		NMuMG CRD Em rep3 low expression 05 c1.csv	3	17.953
NMuMG CRD Em rep3 high expression 06 c1.csv	1	1210.45		NMuMG CRD Em rep3 low expression 06 c1.csv	1	565.397
NMuMG CRD Em rep3 high expression 06 c1.csv	2	607.375		NMuMG CRD Em rep3 low expression 06 c1.csv	2	73.756
NMuMG CRD Em rep3 high expression 06 c1.csv	3	56.256		NMuMG CRD Em rep3 low expression 06 c1.csv	3	25.243
NMuMG CRD Em rep3 high expression 07 c1.csv	1	1452.09		NMuMG CRD Em rep3 low expression 07 c1.csv	1	684.155
NMuMG CRD Em rep3 high expression 07 c1.csv	2	409.403		NMuMG CRD Em rep3 low expression 07 c1.csv	2	101.801
NMuMG CRD Em rep3 high expression 07 c1.csv	3	56.256		NMuMG CRD Em rep3 low expression 07 c1.csv	3	19.882
NMuMG CRD Em rep3 high expression 08 c1.csv	1	1717.86		NMuMG CRD Em rep3 low expression 08 c1.csv	1	294.888
NMuMG CRD Em rep3 high expression 08 c1.csv	2	931.589		NMuMG CRD Em rep3 low expression 08 c1.csv	2	52.81
NMuMG CRD Em rep3 high expression 08 c1.csv	3	56.256		NMuMG CRD Em rep3 low expression 08 c1.csv	3	16.274
NMuMG CRD Em rep3 high expression 09 c1.csv	1	1500.79		NMuMG CRD Em rep3 low expression 09 c1.csv	1	501.588
NMuMG CRD Em rep3 high expression 09 c1.csv	2	726.79		NMuMG CRD Em rep3 low expression 09 c1.csv	2	70.412
NMuMG CRD Em rep3 high expression 09 c1.csv	3	56.256		NMuMG CRD Em rep3 low expression 09 c1.csv	3	14.427
NMuMG CRD Em rep3 high expression 10 c1.csv	1	1266.69		NMuMG CRD Em rep3 low expression 10 c1.csv	1	882.659
NMuMG CRD Em rep3 high expression 10 c1.csv	2	421.207		NMuMG CRD Em rep3 low expression 10 c1.csv	2	74.94
NMuMG CRD Em rep3 high expression 10 c1.csv	3	64.094		NMuMG CRD Em rep3 low expression 10 c1.csv	3	16.661
NMuMG CRD Em rep3 high expression 11 c1.csv	1	1454.92		NMuMG CRD Em rep3 low expression 11 c1.csv	1	395.924
NMuMG CRD Em rep3 high expression 11 c1.csv	2	371.508		NMuMG CRD Em rep3 low expression 11 c1.csv	2	40.317
NMuMG CRD Em rep3 high expression 11 c1.csv	3	66.437		NMuMG CRD Em rep3 low expression 11 c1.csv	3	13.427
NMuMG CRD Em rep3 high expression 12 c1.csv	1	1922.99		NMuMG CRD Em rep3 low expression 12 c1.csv	1	255.542
NMuMG CRD Em rep3 high expression 12 c1.csv	2	279.913		NMuMG CRD Em rep3 low expression 12 c1.csv	2	42.542
NMuMG CRD Em rep3 high expression 12 c1.csv	3	29.858		NMuMG CRD Em rep3 low expression 12 c1.csv	3	14.375

## Sheet: Panel 2 Raw FRAP Data
High (>300) Expression Cells
Time [s]	NMuMG CRD Em rep high expression 01.txt	NMuMG CRD Em rep high expression 02.txt	NMuMG CRD Em rep high expression 03.txt	NMuMG CRD Em rep high expression 04.txt	NMuMG CRD Em rep high expression 05.txt	NMuMG CRD Em rep high expression 06.txt	NMuMG CRD Em rep high expression 07.txt	NMuMG CRD Em rep high expression 08.txt	NMuMG CRD Em rep high expression 09.txt	NMuMG CRD Em rep high expression 10.txt	NMuMG CRD Em rep high expression 11.txt	NMuMG CRD Em rep high expression 12.txt	NMuMG CRD Em rep high expression 13.txt	NMuMG CRD Em rep high expression 14.txt	NMuMG CRD Em rep high expression 15.txt	NMuMG CRD Em rep2 high expression 01.txt	NMuMG CRD Em rep2 high expression 02.txt	NMuMG CRD Em rep2 high expression 03.txt	NMuMG CRD Em rep2 high expression 04.txt	NMuMG CRD Em rep2 high expression 05.txt	NMuMG CRD Em rep2 high expression 06.txt	NMuMG CRD Em rep2 high expression 07.txt	NMuMG CRD Em rep2 high expression 08.txt	NMuMG CRD Em rep2 high expression 09.txt	NMuMG CRD Em rep2 high expression 10.txt	NMuMG CRD Em rep2 high expression 11.txt	NMuMG CRD Em rep2 high expression 12.txt	NMuMG CRD Em rep2 high expression 13.txt	NMuMG CRD Em rep2 high expression 14.txt	NMuMG CRD Em rep2 high expression 15.txt	NMuMG CRD Em rep3 high expression 01.txt	NMuMG CRD Em rep3 high expression 02.txt	NMuMG CRD Em rep3 high expression 03.txt	NMuMG CRD Em rep3 high expression 04.txt	NMuMG CRD Em rep3 high expression 05.txt	NMuMG CRD Em rep3 high expression 06.txt	NMuMG CRD Em rep3 high expression 07.txt	NMuMG CRD Em rep3 high expression 08.txt	NMuMG CRD Em rep3 high expression 09.txt	NMuMG CRD Em rep3 high expression 10.txt	NMuMG CRD Em rep3 high expression 11.txt	NMuMG CRD Em rep3 high expression 12.txt
0	1	1	1	1	1	1	1	1	1	1	1	1	1	1	1	1	1	1	1	1	1	1	1	1	1	1	1	1	1	1	1	1	1	1	1	1	1	1	1	1	1	1
1.452	0.106919	0.277429	0.206455	0.144596	0.441806	0.334305	0.191053	0.421243	0.35356	0.385695	0.295084	0.304795	0.251592	0.373566	0.363689	0.244643	0.235963	0.194727	0.307592	0.531369	0.20467	0.227149	0.223606	0.202538	0.550881	0.431575	0.20855	0.209089	0.2278	0.246307	0.435335	0.310161	0.552454	0.383383	0.426136	0.393111	0.269784	0.431893	0.449618	0.343325	0.188891	0.145295
2.424	0.176749	0.350142	0.26292	0.196839	0.582632	0.428031	0.258927	0.587604	0.443651	0.505097	0.378951	0.39961	0.380875	0.489506	0.465003	0.31349	0.311303	0.258207	0.406219	0.636649	0.276722	0.290148	0.309214	0.258316	0.617736	0.524539	0.266389	0.297856	0.314745	0.32958	0.526225	0.393968	0.663913	0.474965	0.495787	0.483724	0.379012	0.57255	0.553755	0.458459	0.239676	0.181495
3.426	0.205936	0.42191	0.290172	0.230101	0.634417	0.479596	0.29842	0.659928	0.472332	0.556354	0.445032	0.476275	0.44144	0.556386	0.527883	0.357241	0.365686	0.300839	0.452117	0.677834	0.286583	0.321732	0.352671	0.302932	0.663929	0.568402	0.305688	0.345985	0.340979	0.388385	0.574282	0.425637	0.715557	0.510252	0.55104	0.510714	0.446911	0.632166	0.60915	0.525032	0.272993	0.205768
4.427	0.225541	0.442392	0.322255	0.254037	0.657617	0.511861	0.331509	0.708728	0.506801	0.593377	0.493704	0.497848	0.497587	0.590738	0.549947	0.383523	0.379048	0.324826	0.48789	0.73665	0.312467	0.338878	0.37192	0.32202	0.691954	0.59987	0.320912	0.366932	0.358217	0.423636	0.60969	0.460339	0.734379	0.55612	0.585958	0.561876	0.483284	0.688213	0.627497	0.56898	0.292703	0.225332
5.428	0.249074	0.485182	0.344821	0.262291	0.644946	0.511261	0.34818	0.742497	0.541911	0.633166	0.529758	0.54725	0.525035	0.632943	0.578886	0.409967	0.409359	0.338395	0.498041	0.747168	0.332079	0.362874	0.395049	0.335177	0.683051	0.61485	0.346438	0.399014	0.390435	0.464037	0.607506	0.480075	0.750138	0.594149	0.634891	0.57373	0.494044	0.690943	0.676598	0.575608	0.303837	0.23251
10.436	0.275321	0.534836	0.423537	0.327976	0.697775	0.55871	0.404185	0.791646	0.572162	0.730817	0.643779	0.652908	0.594068	0.710679	0.664256	0.503076	0.46846	0.400315	0.587618	0.821571	0.378778	0.41173	0.402634	0.360657	0.753315	0.685495	0.426557	0.444406	0.437785	0.547663	0.632977	0.534726	0.794408	0.655832	0.675322	0.662967	0.588221	0.741503	0.690801	0.598476	0.376367	0.26773
15.436	0.276704	0.55286	0.467065	0.358504	0.717069	0.576142	0.428469	0.833516	0.615139	0.783762	0.71602	0.66986	0.632968	0.730886	0.686115	0.559302	0.503978	0.416379	0.584967	0.846176	0.430916	0.470341	0.450264	0.380028	0.774032	0.722181	0.454844	0.498963	0.42375	0.59836	0.653856	0.563124	0.831672	0.68366	0.706158	0.703929	0.604678	0.770825	0.736088	0.638969	0.391374	0.275842
20.437	0.291502	0.547396	0.477431	0.375608	0.71351	0.585785	0.443135	0.821907	0.62172	0.784578	0.74812	0.723202	0.641638	0.719345	0.723141	0.592176	0.538743	0.426124	0.604114	0.876022	0.427878	0.503256	0.460874	0.394319	0.781411	0.732145	0.444169	0.503811	0.441568	0.619401	0.670481	0.574548	0.843007	0.694123	0.736139	0.719041	0.640197	0.77388	0.7565	0.64047	0.431391	0.297515
25.437	0.295196	0.554333	0.485151	0.391641	0.743718	0.583022	0.442727	0.849298	0.65687	0.785385	0.775528	0.719763	0.679668	0.716677	0.719271	0.64246	0.505922	0.43829	0.581399	0.860686	0.450338	0.50416	0.450437	0.394751	0.789481	0.730037	0.454845	0.521884	0.45277	0.629791	0.694758	0.614967	0.878067	0.699744	0.748772	0.741885	0.638803	0.789066	0.778926	0.663333	0.448806	0.299036
30.439	0.298857	0.578786	0.49255	0.410149	0.730683	0.605358	0.435321	0.852514	0.629968	0.804784	0.781928	0.760974	0.658611	0.700094	0.736806	0.664704	0.547873	0.452161	0.582317	0.863118	0.446255	0.523428	0.484993	0.423304	0.780358	0.730364	0.484252	0.537524	0.455313	0.644243	0.685099	0.619675	0.844375	0.722424	0.758318	0.743547	0.654725	0.761049	0.744837	0.676283	0.46564	0.32293
35.44	0.309451	0.574751	0.489298	0.407159	0.732698	0.609961	0.440444	0.854738	0.640987	0.811197	0.806329	0.766326	0.685051	0.709589	0.758889	0.659912	0.538864	0.460054	0.588794	0.868136	0.463608	0.542307	0.494944	0.439181	0.818027	0.726965	0.505466	0.558152	0.488814	0.66327	0.684758	0.627011	0.865314	0.719106	0.768024	0.761683	0.669898	0.783544	0.738703	0.688133	0.489262	0.322849
40.44	0.32943	0.588063	0.50497	0.408168	0.724874	0.60966	0.462509	0.896117	0.674451	0.826942	0.834841	0.755391	0.66892	0.732635	0.756965	0.688802	0.527355	0.465402	0.601283	0.885312	0.486929	0.549858	0.503515	0.4376	0.812773	0.755191	0.477253	0.570495	0.465677	0.650729	0.695839	0.654109	0.889442	0.73969	0.751132	0.775927	0.685737	0.795446	0.763051	0.691353	0.489544	0.33436
45.442	0.331772	0.597872	0.521771	0.438547	0.735846	0.625045	0.46488	0.886442	0.662355	0.825695	0.814548	0.763883	0.709082	0.745713	0.761374	0.688274	0.54686	0.476882	0.580053	0.894418	0.494866	0.563641	0.514166	0.447081	0.795551	0.755735	0.469524	0.552501	0.507884	0.66802	0.705815	0.654587	0.87571	0.723281	0.765536	0.80068	0.684848	0.780541	0.784797	0.728091	0.504237	0.3383
50.443	0.319524	0.594925	0.51075	0.427758	0.765867	0.637208	0.45861	0.912887	0.67595	0.839356	0.82706	0.76377	0.713131	0.727984	0.756454	0.693776	0.499485	0.48784	0.595099	0.889041	0.484951	0.574117	0.518171	0.459972	0.816667	0.776337	0.443854	0.578336	0.516797	0.672816	0.712259	0.662277	0.887374	0.751043	0.784797	0.784782	0.689976	0.774096	0.770892	0.734002	0.503252	0.348868
55.443	0.343343	0.588763	0.525286	0.419061	0.791278	0.626969	0.480559	0.917822	0.695835	0.840849	0.828365	0.779633	0.721292	0.733873	0.799278	0.707077	0.519701	0.498812	0.585024	0.892228	0.479188	0.580675	0.537297	0.481586	0.812419	0.791281	0.460315	0.587469	0.508848	0.672158	0.711851	0.668379	0.924807	0.75294	0.778621	0.802507	0.700897	0.802094	0.786957	0.743993	0.507079	0.35438
60.445	0.335583	0.581476	0.530908	0.414543	0.771049	0.634315	0.465248	0.929312	0.698619	0.856373	0.846484	0.779287	0.719572	0.710807	0.778413	0.719826	0.510936	0.490559	0.575922	0.917019	0.479748	0.584414	0.544782	0.490868	0.827769	0.807163	0.505122	0.607611	0.531952	0.665079	0.724271	0.703353	0.951658	0.754093	0.806397	0.813267	0.679095	0.79843	0.805833	0.753652	0.502053	0.370709
65.445	0.353272	0.583573	0.517883	0.423397	0.802591	0.657542	0.479077	0.933945	0.677886	0.841721	0.845435	0.781727	0.724635	0.708847	0.785762	0.732099	0.531621	0.497309	0.610879	0.905635	0.486339	0.594079	0.53913	0.526365	0.819602	0.801302	0.513011	0.630152	0.549521	0.679822	0.711219	0.687627	0.933859	0.759744	0.786571	0.820477	0.68591	0.801028	0.822744	0.755118	0.507068	0.37048
70.447	0.343324	0.600765	0.525784	0.41749	0.79406	0.654948	0.47474	0.932487	0.717429	0.839872	0.85833	0.786309	0.710754	0.74064	0.791444	0.753549	0.536802	0.508125	0.594141	0.910827	0.468503	0.592469	0.54742	0.538414	0.797131	0.818352	0.536495	0.654372	0.531298	0.690646	0.737458	0.69028	0.94996	0.748095	0.802866	0.821144	0.711517	0.800068	0.825772	0.759408	0.559781	0.373105
75.447	0.350256	0.620822	0.524932	0.41768	0.837446	0.662248	0.475145	0.932325	0.686611	0.847307	0.858079	0.796511	0.723916	0.726033	0.776319	0.768516	0.540854	0.520791	0.61775	0.907039	0.456869	0.582069	0.530754	0.566154	0.807974	0.82151	0.530232	0.651327	0.538663	0.696571	0.723236	0.708156	0.97085	0.763517	0.808147	0.841602	0.711694	0.805496	0.798026	0.760375	0.533421	0.381276
80.448	0.364646	0.639434	0.53715	0.423567	0.836842	0.690406	0.469723	0.961081	0.73552	0.860875	0.854123	0.757227	0.707103	0.715313	0.779805	0.763573	0.581059	0.522683	0.576546	0.910008	0.452161	0.611637	0.515556	0.563914	0.829111	0.827346	0.526819	0.641627	0.557483	0.699128	0.734769	0.735546	0.986563	0.768099	0.801221	0.839147	0.706579	0.827511	0.818466	0.752211	0.562347	0.394782
85.45	0.36524	0.637415	0.532866	0.42438	0.833136	0.662174	0.475435	0.955077	0.733217	0.866493	0.845852	0.768099	0.715737	0.745271	0.81885	0.762922	0.571337	0.518922	0.582112	0.891913	0.427276	0.61249	0.508726	0.564404	0.816404	0.831637	0.510767	0.638485	0.563156	0.697146	0.732081	0.724953	0.971148	0.759658	0.799675	0.84364	0.722984	0.829856	0.835366	0.77439	0.560783	0.384466
90.45	0.37056	0.660488	0.533502	0.422625	0.8403	0.68274	0.483539	0.950832	0.71461	0.844928	0.884404	0.78011	0.733912	0.752494	0.825592	0.760201	0.570404	0.528741	0.625432	0.91155	0.427998	0.634185	0.519116	0.587536	0.809422	0.803233	0.521924	0.656539	0.55675	0.710097	0.703687	0.730959	0.973859	0.74915	0.820941	0.87137	0.740337	0.828862	0.823138	0.76431	0.551857	0.39217
95.451	0.362627	0.686077	0.535879	0.419402	0.832755	0.685943	0.479241	0.945605	0.727422	0.877882	0.885362	0.761213	0.724578	0.777351	0.839223	0.783325	0.549135	0.538872	0.593257	0.901363	0.452911	0.637946	0.495547	0.609588	0.800475	0.833366	0.569244	0.674154	0.559551	0.702129	0.674768	0.742353	0.969883	0.773693	0.823013	0.861757	0.736233	0.827018	0.807296	0.767492	0.538292	0.415578
100.451	0.365993	0.65884	0.535934	0.439091	0.84345	0.701516	0.486921	0.937823	0.711201	0.871992	0.866327	0.752657	0.734452	0.765433	0.837069	0.766188	0.570395	0.548836	0.607683	0.903565	0.436398	0.607497	0.505854	0.627611	0.817323	0.83093	0.563544	0.686508	0.566295	0.706307	0.682682	0.749373	0.979342	0.78221	0.807409	0.888017	0.744204	0.847951	0.853049	0.765832	0.564824	0.426124
105.452	0.378413	0.676562	0.554011	0.437341	0.851824	0.685553	0.480113	0.943272	0.678138	0.86542	0.882777	0.776346	0.724185	0.789541	0.857228	0.765471	0.597772	0.561438	0.595852	0.895449	0.412557	0.641238	0.527101	0.610432	0.816459	0.814404	0.557504	0.696755	0.5614	0.699668	0.705916	0.733822	1.00971	0.782265	0.811785	0.890332	0.728772	0.834303	0.830485	0.782963	0.548395	0.43174
110.454	0.382561	0.644325	0.535981	0.453636	0.855732	0.677471	0.505474	0.955543	0.675314	0.864715	0.874595	0.798974	0.701163	0.781268	0.859427	0.820333	0.609594	0.560327	0.609351	0.895235	0.457642	0.645391	0.505505	0.615382	0.812252	0.832016	0.580081	0.668109	0.56148	0.702333	0.698485	0.733463	0.974556	0.792829	0.825621	0.877272	0.747437	0.845788	0.829072	0.777337	0.58017	0.431232
Low (<150) Expression Cells
Time [s]	NMuMG CRD Em rep1 low expression 01.txt	NMuMG CRD Em rep1 low expression 02.txt	NMuMG CRD Em rep1 low expression 03.txt	NMuMG CRD Em rep1 low expression 04.txt	NMuMG CRD Em rep1 low expression 05.txt	NMuMG CRD Em rep1 low expression 06.txt	NMuMG CRD Em rep1 low expression 07.txt	NMuMG CRD Em rep1 low expression 08.txt	NMuMG CRD Em rep1 low expression 09.txt	NMuMG CRD Em rep1 low expression 10.txt	NMuMG CRD Em rep1 low expression 11.txt	NMuMG CRD Em rep1 low expression 12.txt	NMuMG CRD Em rep1 low expression 13.txt	NMuMG CRD Em rep1 low expression 14.txt	NMuMG CRD Em rep2 low expression 01.txt	NMuMG CRD Em rep2 low expression 02.txt	NMuMG CRD Em rep2 low expression 03.txt	NMuMG CRD Em rep2 low expression 04.txt	NMuMG CRD Em rep2 low expression 05.txt	NMuMG CRD Em rep2 low expression 06.txt	NMuMG CRD Em rep2 low expression 07.txt	NMuMG CRD Em rep2 low expression 08.txt	NMuMG CRD Em rep2 low expression 09.txt	NMuMG CRD Em rep2 low expression 10.txt	NMuMG CRD Em rep2 low expression 11.txt	NMuMG CRD Em rep2 low expression 12.txt	NMuMG CRD Em rep2 low expression 13.txt	NMuMG CRD Em rep2 low expression 14.txt	NMuMG CRD Em rep2 low expression 15.txt	NMuMG CRD Em rep3 low expression 01.txt	NMuMG CRD Em rep3 low expression 02.txt	NMuMG CRD Em rep3 low expression 03.txt	NMuMG CRD Em rep3 low expression 05.txt	NMuMG CRD Em rep3 low expression 06.txt	NMuMG CRD Em rep3 low expression 07.txt	NMuMG CRD Em rep3 low expression 08.txt	NMuMG CRD Em rep3 low expression 09.txt	NMuMG CRD Em rep3 low expression 10.txt	NMuMG CRD Em rep3 low expression 11.txt	NMuMG CRD Em rep3 low expression 12.txt
0	1	1	1	1	1	1	1	1	1	1	1	1	1	1	1	1	1	1	1	1	1	1	1	1	1	1	1	1	1	1	1	1	1	1	1	1	1	1	1	1
1.509	0.0750396	0.0709593	0.0894389	0.0790706	0.0410925	0.0746076	0.0984403	0.0695441	0.0797741	0.0833904	0.0854704	0.0547376	0.0656132	0.0854909	0.082562	0.159232	0.10041	0.0705517	0.105552	0.0826669	0.0799391	0.0624314	0.0678733	0.0632476	0.109739	0.0983928	0.116147	0.0698348	0.0634527	0.0812284	0.0647722	0.0729256	0.0641038	0.0717633	0.0746594	0.071937	0.0693425	0.053493	0.0531876	0.0771711
2.481	0.0909957	0.0889667	0.096776	0.08354	0.0521707	0.0729085	0.127205	0.0742439	0.0847472	0.0917416	0.0972203	0.0549901	0.0702691	0.104446	0.0939665	0.17405	0.1054	0.0775591	0.110302	0.0816267	0.0847046	0.0674082	0.0779968	0.0693475	0.130051	0.115051	0.13735	0.0787751	0.070549	0.0797956	0.0745336	0.0744177	0.0752797	0.0745347	0.0826007	0.0830566	0.0718855	0.0653691	0.058508	0.0822933
3.482	0.0970829	0.0841633	0.0990261	0.0887277	0.05474	0.0771547	0.136657	0.0822608	0.0893646	0.0886753	0.0963593	0.0554763	0.0768292	0.103619	0.108375	0.185113	0.111798	0.0772782	0.122446	0.0890728	0.0931952	0.0786367	0.0776512	0.0724976	0.153301	0.116834	0.14471	0.0785397	0.0738003	0.0844554	0.0718917	0.0839195	0.0738423	0.0773177	0.0815856	0.0803159	0.0815277	0.0666412	0.0638557	0.0874621
4.483	0.102992	0.0883347	0.100502	0.0864593	0.0582917	0.0789088	0.137976	0.0879086	0.0933163	0.0931577	0.105625	0.0647587	0.0768679	0.11186	0.106767	0.183167	0.117784	0.0790661	0.12139	0.0865563	0.0910301	0.0788047	0.0757754	0.0678028	0.151434	0.121032	0.150177	0.078714	0.0763364	0.0829963	0.0779546	0.0764667	0.0720931	0.0819651	0.0856901	0.0843899	0.0811603	0.0721248	0.0666925	0.0841287
5.484	0.102952	0.0941283	0.103674	0.0956382	0.0561765	0.0786261	0.161319	0.0841605	0.0905715	0.0878938	0.103391	0.0586615	0.076263	0.113102	0.114357	0.195746	0.119046	0.0795438	0.137714	0.0836184	0.0943812	0.0802467	0.0785606	0.0682308	0.149097	0.108833	0.155194	0.0812271	0.0736577	0.0864556	0.0734856	0.0766849	0.0725683	0.0907466	0.0935949	0.0820697	0.0819548	0.0620747	0.0725748	0.0908013
10.49	0.12266	0.108537	0.0981397	0.103824	0.065982	0.0862133	0.176665	0.0889412	0.0888847	0.105043	0.112811	0.064121	0.0904052	0.120136	0.121469	0.198341	0.131735	0.089944	0.151938	0.0861471	0.102284	0.0820307	0.0902979	0.0796153	0.183522	0.136429	0.172321	0.0936057	0.076147	0.0997918	0.0878417	0.0813269	0.0790896	0.0969541	0.101394	0.0952623	0.0931991	0.0838328	0.076503	0.0967095
15.492	0.127352	0.117939	0.12308	0.106352	0.0723599	0.0954506	0.199065	0.0993407	0.102363	0.114499	0.10747	0.0765141	0.0839924	0.138312	0.133157	0.211797	0.125743	0.101221	0.140551	0.102555	0.114582	0.0936266	0.0912256	0.0865085	0.189505	0.13393	0.184188	0.0903917	0.0941756	0.11515	0.0900095	0.0834775	0.0869948	0.101104	0.113639	0.104415	0.0983875	0.0894749	0.0875919	0.110349
20.492	0.138252	0.124988	0.132471	0.110732	0.0744242	0.102439	0.199937	0.113652	0.116128	0.124023	0.119012	0.0805056	0.0938908	0.150822	0.13843	0.221625	0.123336	0.104189	0.15923	0.103948	0.122121	0.0902891	0.0947316	0.0906485	0.212401	0.133697	0.196185	0.0949305	0.102461	0.119227	0.0964086	0.0909069	0.0906665	0.10497	0.105933	0.110718	0.103375	0.0936958	0.090488	0.11155
25.493	0.143933	0.125016	0.133562	0.104588	0.0747886	0.103623	0.200838	0.112695	0.107135	0.122796	0.111615	0.0774402	0.0944715	0.153216	0.161047	0.218336	0.141608	0.109875	0.175771	0.100565	0.120062	0.0927904	0.106056	0.0925467	0.20928	0.153015	0.193647	0.0910894	0.0961498	0.131827	0.102312	0.098345	0.0917216	0.112243	0.125952	0.111752	0.111345	0.0979416	0.100971	0.124997
30.495	0.141549	0.138592	0.143197	0.119033	0.0836173	0.104539	0.219933	0.111482	0.125979	0.124783	0.119563	0.0773785	0.0957179	0.149257	0.146437	0.23475	0.149196	0.104544	0.173497	0.105935	0.137452	0.0916179	0.110508	0.0980135	0.209329	0.152214	0.205804	0.0972812	0.098258	0.147152	0.0962249	0.101206	0.0957997	0.126934	0.126289	0.12757	0.123768	0.100625	0.11017	0.112021
35.495	0.146303	0.140537	0.144691	0.118341	0.0838666	0.108874	0.228513	0.122929	0.116363	0.130458	0.126251	0.0803856	0.100309	0.158779	0.146057	0.214617	0.154772	0.116987	0.179362	0.117604	0.154483	0.0991636	0.119066	0.0981541	0.216346	0.147462	0.208986	0.100865	0.101881	0.15223	0.0997163	0.103712	0.099945	0.124028	0.138201	0.122856	0.119273	0.105866	0.121507	0.124085
40.496	0.147039	0.136879	0.157131	0.116861	0.0916501	0.110662	0.23043	0.116679	0.132802	0.131945	0.131957	0.0860772	0.0965842	0.157162	0.137962	0.231315	0.146209	0.111979	0.179487	0.116073	0.162817	0.0938952	0.109201	0.106871	0.208097	0.145934	0.217855	0.100037	0.101386	0.141635	0.104931	0.117281	0.107833	0.137531	0.14124	0.127837	0.12693	0.10726	0.127828	0.133114
45.497	0.164354	0.140487	0.159282	0.126913	0.0892897	0.11107	0.237358	0.118707	0.126409	0.145864	0.134365	0.0920621	0.105722	0.169698	0.152449	0.253926	0.151918	0.117658	0.169512	0.126209	0.15767	0.0946344	0.114204	0.106685	0.206357	0.152548	0.208788	0.118228	0.101878	0.153544	0.110007	0.109166	0.108094	0.122528	0.147996	0.115593	0.129242	0.111985	0.123868	0.138675
50.498	0.165506	0.137873	0.159537	0.131758	0.0929643	0.105724	0.246973	0.127018	0.145508	0.144259	0.149812	0.0860753	0.109787	0.178322	0.151542	0.247742	0.16286	0.123498	0.168528	0.1085	0.157669	0.101163	0.11838	0.112964	0.228651	0.147071	0.216259	0.115823	0.103199	0.147045	0.1125	0.113001	0.105135	0.133036	0.141004	0.130724	0.134094	0.120424	0.130304	0.126077
55.5	0.171574	0.145727	0.15971	0.1275	0.0951698	0.120643	0.249075	0.128162	0.14607	0.149553	0.155023	0.0897214	0.105149	0.18059	0.157085	0.260447	0.166846	0.129329	0.165783	0.133984	0.178909	0.107912	0.124832	0.10662	0.218805	0.160384	0.222081	0.110512	0.115359	0.146536	0.125511	0.109288	0.110808	0.141793	0.146029	0.133065	0.145181	0.114922	0.145114	0.136161
60.499	0.166337	0.158974	0.170233	0.12781	0.0928063	0.118867	0.258649	0.141892	0.156251	0.149461	0.154099	0.0811981	0.108376	0.184691	0.173382	0.267854	0.162193	0.124756	0.184298	0.131026	0.170287	0.107007	0.128945	0.111418	0.222587	0.15111	0.230157	0.104341	0.104593	0.161106	0.11503	0.107282	0.116664	0.14908	0.157432	0.130948	0.134801	0.125309	0.128858	0.144315
65.501	0.175354	0.161706	0.165786	0.13494	0.104147	0.11095	0.265665	0.130025	0.166096	0.154197	0.15681	0.0882653	0.114526	0.179598	0.152793	0.275827	0.167347	0.138274	0.20632	0.130634	0.18306	0.109423	0.130286	0.113898	0.245166	0.144624	0.23655	0.11371	0.11039	0.159273	0.12286	0.115148	0.11801	0.154483	0.162578	0.129886	0.144953	0.120486	0.146483	0.136919
70.501	0.170337	0.153669	0.175074	0.140613	0.0992045	0.115629	0.275148	0.144883	0.160384	0.159787	0.147061	0.09301	0.108558	0.189006	0.167078	0.279501	0.181047	0.137594	0.204259	0.148138	0.18225	0.106909	0.123652	0.107945	0.244827	0.164189	0.237081	0.11096	0.113023	0.162184	0.116638	0.116505	0.122537	0.144021	0.170697	0.129132	0.139	0.118541	0.14469	0.128705
75.502	0.176445	0.172732	0.167694	0.141208	0.107805	0.123498	0.272143	0.135098	0.159609	0.152523	0.155446	0.0872807	0.113877	0.19376	0.182115	0.273421	0.170415	0.139933	0.193769	0.149784	0.182561	0.109966	0.123168	0.12148	0.247486	0.159387	0.250833	0.109822	0.118082	0.165198	0.123476	0.127317	0.122393	0.151468	0.175317	0.130699	0.154578	0.133235	0.160166	0.129429
80.504	0.173833	0.167892	0.176096	0.13078	0.0996206	0.12441	0.26689	0.141686	0.171509	0.150054	0.168889	0.0951098	0.1252	0.185048	0.177124	0.263414	0.17157	0.148859	0.221283	0.140069	0.175839	0.105394	0.132745	0.122283	0.269472	0.157184	0.244819	0.104154	0.119889	0.172614	0.123449	0.119323	0.118526	0.148035	0.17061	0.134944	0.14419	0.138038	0.149921	0.147813
85.504	0.17573	0.174112	0.165047	0.147669	0.101465	0.130146	0.270842	0.146232	0.161387	0.145687	0.167438	0.0981193	0.121606	0.190595	0.174113	0.262568	0.189287	0.152306	0.220909	0.14374	0.17537	0.103742	0.147245	0.118032	0.277591	0.160598	0.255713	0.125772	0.119368	0.166441	0.111406	0.114424	0.118894	0.164146	0.17178	0.135496	0.153021	0.142161	0.1537	0.154835
90.505	0.178918	0.17569	0.152489	0.149112	0.108006	0.131024	0.274285	0.155728	0.159216	0.150955	0.173324	0.101723	0.127615	0.202748	0.175798	0.282418	0.16893	0.140029	0.204412	0.130269	0.195693	0.108101	0.140296	0.124977	0.267989	0.168114	0.260019	0.117895	0.119355	0.173046	0.118471	0.122667	0.126136	0.157236	0.182377	0.143397	0.15444	0.142077	0.174371	0.14135
95.507	0.183102	0.161396	0.16147	0.144184	0.109067	0.131765	0.277051	0.146836	0.165666	0.169014	0.158885	0.0995	0.124143	0.198274	0.185304	0.260232	0.16918	0.144496	0.212445	0.14203	0.180568	0.102909	0.145417	0.119165	0.30819	0.160879	0.26503	0.116167	0.117078	0.177535	0.134137	0.121422	0.134098	0.177732	0.18426	0.144129	0.171749	0.142133	0.174927	0.149505
100.507	0.194371	0.179085	0.166305	0.151631	0.115706	0.138493	0.274056	0.142273	0.16351	0.167698	0.183607	0.107461	0.12536	0.184467	0.187316	0.293254	0.164266	0.153902	0.196297	0.153163	0.181938	0.110686	0.142535	0.124397	0.29887	0.172636	0.253087	0.119275	0.131097	0.187116	0.129432	0.124973	0.127723	0.166933	0.188509	0.138124	0.168384	0.14149	0.178196	0.156216
105.508	0.184753	0.189212	0.15693	0.1389	0.118065	0.149747	0.294215	0.14798	0.172092	0.1729	0.182453	0.103874	0.125819	0.179089	0.177222	0.277936	0.177105	0.150417	0.207341	0.154615	0.176377	0.110186	0.137416	0.136298	0.306716	0.181148	0.272688	0.130339	0.131335	0.183648	0.117333	0.119149	0.131204	0.176673	0.178477	0.133833	0.178413	0.147418	0.172648	0.144038
110.508	0.18793	0.183537	0.162044	0.148178	0.108917	0.142296	0.282046	0.162811	0.166588	0.158749	0.173271	0.10029	0.130808	0.192613	0.171311	0.291036	0.185949	0.143817	0.226195	0.150632	0.171833	0.117594	0.146745	0.131619	0.303629	0.181824	0.284151	0.126561	0.122382	0.184889	0.123145	0.123146	0.135056	0.186031	0.186613	0.140596	0.176433	0.152729	0.173234	0.152043
Medium (150-300) Expression Cells
Time [s]	NMuMG CRD Em rep1 medium expression 01.txt	NMuMG CRD Em rep1 medium expression 02.txt	NMuMG CRD Em rep1 medium expression 03.txt	NMuMG CRD Em rep1 medium expression 04.txt	NMuMG CRD Em rep1 medium expression 05.txt	NMuMG CRD Em rep1 medium expression 06.txt	NMuMG CRD Em rep2 medium expression 01.txt	NMuMG CRD Em rep2 medium expression 02.txt	NMuMG CRD Em rep2 medium expression 03.txt	NMuMG CRD Em rep3 medium expression 01.txt	NMuMG CRD Em rep3 medium expression 02.txt	NMuMG CRD Em rep3 medium expression 03.txt	NMuMG CRD Em rep3 medium expression 04.txt
0	1	1	1	1	1	1	1	1	1	1	1	1	1
1.452	0.137026	0.0562207	0.0820752	0.246655	0.134478	0.144122	0.266139	0.316477	0.116327	0.109871	0.0949813	0.0703525	0.0849948
2.426	0.185627	0.0665352	0.110659	0.33359	0.175055	0.200054	0.354103	0.390299	0.153456	0.131145	0.126921	0.0900802	0.112259
3.427	0.207081	0.0679099	0.126763	0.37709	0.207975	0.231708	0.399086	0.422101	0.172808	0.13653	0.137579	0.0921934	0.118206
4.427	0.22459	0.0731634	0.142621	0.408326	0.232144	0.248428	0.420022	0.461812	0.174151	0.148755	0.146327	0.0946362	0.128606
5.428	0.241477	0.0726125	0.144338	0.429633	0.23229	0.25763	0.421782	0.487381	0.187927	0.161212	0.15906	0.0994481	0.13352
10.434	0.261362	0.0776403	0.171066	0.478458	0.253543	0.285127	0.496139	0.503804	0.21258	0.174064	0.184406	0.103045	0.155259
15.436	0.277089	0.0908716	0.186935	0.493908	0.284786	0.30229	0.518272	0.548408	0.225283	0.200765	0.204727	0.127282	0.172175
20.437	0.297226	0.0951886	0.194867	0.494489	0.30716	0.319573	0.519471	0.549271	0.238573	0.208894	0.219582	0.124583	0.173324
25.438	0.286806	0.101543	0.196796	0.488983	0.30778	0.325494	0.501371	0.562774	0.232429	0.214056	0.235356	0.141236	0.193747
30.439	0.305283	0.104905	0.214021	0.506533	0.326414	0.338746	0.536864	0.576276	0.25063	0.220673	0.247834	0.153909	0.196263
35.439	0.310008	0.115736	0.214133	0.51772	0.338943	0.340891	0.532242	0.549645	0.258658	0.231526	0.266059	0.148022	0.207255
40.441	0.305276	0.112764	0.22686	0.503484	0.340019	0.356381	0.528784	0.546037	0.268261	0.236028	0.264614	0.155567	0.202104
45.441	0.312392	0.117511	0.234711	0.495265	0.339032	0.368854	0.547417	0.54474	0.274725	0.225724	0.264573	0.163828	0.210409
50.442	0.303821	0.11579	0.231467	0.494084	0.3469	0.370552	0.521996	0.556139	0.273667	0.221068	0.275494	0.176203	0.220607
55.444	0.320036	0.119915	0.239056	0.513442	0.366148	0.376825	0.564436	0.553437	0.289803	0.234506	0.286816	0.18049	0.232391
60.444	0.315378	0.121485	0.239433	0.50723	0.364206	0.394237	0.58211	0.572863	0.292084	0.24285	0.286524	0.18867	0.23335
65.445	0.330064	0.125551	0.238682	0.499857	0.35875	0.38737	0.560969	0.590027	0.278314	0.263758	0.275788	0.18285	0.234406
70.447	0.339406	0.126598	0.243285	0.495897	0.365218	0.409205	0.570213	0.584349	0.307571	0.271169	0.291884	0.198693	0.247597
75.447	0.326581	0.120093	0.241625	0.532813	0.371171	0.395684	0.588828	0.584259	0.308984	0.268984	0.300826	0.193793	0.237485
80.448	0.312734	0.123412	0.241661	0.54146	0.374782	0.400535	0.583024	0.555876	0.318442	0.275906	0.29097	0.201032	0.25535
85.448	0.327463	0.138894	0.233194	0.556705	0.388977	0.390457	0.57956	0.542045	0.315669	0.284699	0.299907	0.217173	0.258522
90.448	0.348391	0.130812	0.240974	0.56835	0.385406	0.408872	0.585174	0.59696	0.321649	0.287606	0.303314	0.212702	0.26423
95.449	0.327741	0.142176	0.240362	0.563768	0.387326	0.413745	0.60135	0.578271	0.331662	0.283386	0.31464	0.224705	0.256863
100.451	0.331759	0.140517	0.234926	0.56941	0.390188	0.419993	0.62713	0.551031	0.338653	0.290984	0.304337	0.214517	0.270048
105.451	0.343414	0.138983	0.229376	0.584454	0.401339	0.422461	0.60737	0.559999	0.340687	0.306432	0.297619	0.231717	0.264122
110.452	0.35006	0.134581	0.230916	0.58369	0.407483	0.416902	0.609974	0.549283	0.347207	0.31936	0.324696	0.231454	0.264504
