# Supplementary material for: KMT5C leverages disorder to optimize cooperation with HP1 for heterochromatin retention
Source: EMBO Rep. 2024 Nov 19;26(1):153–74. doi: 10.1038/s44319-024-00320-5 (PMC11723951; doi:10.1038/s44319-024-00320-5)
Supplement: Supplementary file 26 — Source data Fig. 5 [file 44319_2024_320_MOESM26_ESM.zip]

Archive with 34 entries (19 files):
- Figure 5/D/
- Figure 5/D/Microscope Image Files/
- Figure 5/D/Microscope Image Files/D5 CBX5MBD.tif
- Figure 5/D/Microscope Image Files/W8 CBX5MBD.tif
- Figure 5/D/PC Numerical Data/
- Figure 5/D/PC Numerical Data/5D Numerical Data.xlsx
- Figure 5/E/
- Figure 5/E/Microscope Image Files/
- Figure 5/E/Microscope Image Files/D5 CBX5MBD-co.tif
- Figure 5/E/Microscope Image Files/D5 im3.tif
- Figure 5/E/Microscope Image Files/D5 im3-co.tif
- Figure 5/E/Microscope Image Files/W8 im3.tif
- Figure 5/E/PC Numerical Data/
- Figure 5/E/PC Numerical Data/5E Numerical Data.xlsx
- Figure 5/F/
- Figure 5/F/Microscope Image Files/
- Figure 5/F/Microscope Image Files/D5 CBX5MBD-co.tif
- Figure 5/F/Microscope Image Files/D5 HRD + Hoechst.tif
- Figure 5/F/Microscope Image Files/D5 HRD-co.tif
- Figure 5/F/Microscope Image Files/W8 HRD.tif
- Figure 5/F/PC Numerical Data/
- Figure 5/F/PC Numerical Data/5F Numerical Data.xlsx
- Figure 5/G/
- Figure 5/G/Microscope Image Files/
- Figure 5/G/Microscope Image Files/D5 CBX5MBD-co.tif
- Figure 5/G/Microscope Image Files/D5 delta23-co.tif
- Figure 5/G/PC Numerical Data/
- Figure 5/G/PC Numerical Data/5G Numerical Data.xlsx
- Figure 5/H/
- Figure 5/H/Microscope Image Files/
- Figure 5/H/Microscope Image Files/W8 HRD-co.tif
- Figure 5/H/Microscope Image Files/W8 im3-co.tif
- Figure 5/H/PC Numerical Data/
- Figure 5/H/PC Numerical Data/5H Numerical Data.xlsx
