# Supplementary material for: KMT5C leverages disorder to optimize cooperation with HP1 for heterochromatin retention
Source: EMBO Rep. 2024 Nov 19;26(1):153–74. doi: 10.1038/s44319-024-00320-5 (PMC11723951; doi:10.1038/s44319-024-00320-5)
Supplement: Supplementary file 26 — Source data Fig. 5 [file 44319_2024_320_MOESM26_ESM.zip › Figure 5/D/PC Numerical Data/5D Numerical Data.xlsx]

## Sheet: Overview
Each protein contains 2 sheets of data
First sheet: Column 1: Source file name (microscope image) Column 2: Images with 1 channel: 1=chromocenter mask, 2=nucleoplasm mask, 3=background mask Images with 2 channels: Channel 1 is hoechst or a co-transfected protein to generate the mask, channel 2 is the respective protein channel 1=chromocenter mask (channel 1), 2=nucleoplasm mask (channel 1), 3=background mask (channel 1) 4=chromocenter…
Second sheet: PC values generated from sheet 1 and used in figure 5. Calculation: (Chromocenter intensity-background intensity)/(Nucleoplasm intensity-background intensity)
(See methods section for more details)

## Sheet: W8 MBDCBX5 1
Source.Name		Mean
W8 MBDCSD5 Ch rep1 01 C1.csv	1	286.829
W8 MBDCSD5 Ch rep1 01 C1.csv	2	73.071
W8 MBDCSD5 Ch rep1 01 C1.csv	3	14.571
W8 MBDCSD5 Ch rep1 02 C1.csv	1	461.282
W8 MBDCSD5 Ch rep1 02 C1.csv	2	134.761
W8 MBDCSD5 Ch rep1 02 C1.csv	3	20.325
W8 MBDCSD5 Ch rep1 03 C1.csv	1	1473.38
W8 MBDCSD5 Ch rep1 03 C1.csv	2	431.14
W8 MBDCSD5 Ch rep1 03 C1.csv	3	35.764
W8 MBDCSD5 Ch rep1 04 C1.csv	1	1452.85
W8 MBDCSD5 Ch rep1 04 C1.csv	2	387.099
W8 MBDCSD5 Ch rep1 04 C1.csv	3	22.812
W8 MBDCSD5 Ch rep1 05 C1.csv	1	537.669
W8 MBDCSD5 Ch rep1 05 C1.csv	2	91.167
W8 MBDCSD5 Ch rep1 05 C1.csv	3	16.029
W8 MBDCSD5 Ch rep1 06 C1.csv	1	1111.55
W8 MBDCSD5 Ch rep1 06 C1.csv	2	334.91
W8 MBDCSD5 Ch rep1 06 C1.csv	3	35.898
W8 MBDCSD5 Ch rep1 07 C1.csv	1	629.492
W8 MBDCSD5 Ch rep1 07 C1.csv	2	159.698
W8 MBDCSD5 Ch rep1 07 C1.csv	3	22.758
W8 MBDCSD5 Ch rep1 08 C1.csv	1	460.488
W8 MBDCSD5 Ch rep1 08 C1.csv	2	146.442
W8 MBDCSD5 Ch rep1 08 C1.csv	3	22.982
W8 MBDCSD5 Ch rep1 09 C1.csv	1	1126.11
W8 MBDCSD5 Ch rep1 09 C1.csv	2	217.93
W8 MBDCSD5 Ch rep1 09 C1.csv	3	20.413
W8 MBDCSD5 Ch rep1 10 C1.csv	1	596.882
W8 MBDCSD5 Ch rep1 10 C1.csv	2	128.073
W8 MBDCSD5 Ch rep1 10 C1.csv	3	20.907
W8 MBDCSD5 Ch rep1 11 C1.csv	1	457.855
W8 MBDCSD5 Ch rep1 11 C1.csv	2	83.623
W8 MBDCSD5 Ch rep1 11 C1.csv	3	15.102
W8 MBDCSD5 Ch rep1 12 C1.csv	1	602.465
W8 MBDCSD5 Ch rep1 12 C1.csv	2	124.916
W8 MBDCSD5 Ch rep1 12 C1.csv	3	18.178
W8 MBDCSD5 Ch rep1 13 C1.csv	1	709.747
W8 MBDCSD5 Ch rep1 13 C1.csv	2	133.591
W8 MBDCSD5 Ch rep1 13 C1.csv	3	15.84
W8 MBDCSD5 Ch rep1 14 C1.csv	1	420.383
W8 MBDCSD5 Ch rep1 14 C1.csv	2	95.827
W8 MBDCSD5 Ch rep1 14 C1.csv	3	19.253
W8 MBDCSD5 Ch rep1 15 C1.csv	1	576.459
W8 MBDCSD5 Ch rep1 15 C1.csv	2	115.299
W8 MBDCSD5 Ch rep1 15 C1.csv	3	19.869
W8 MBDCSD5 Ch rep2 01 C1.csv	1	387.661
W8 MBDCSD5 Ch rep2 01 C1.csv	2	60.428
W8 MBDCSD5 Ch rep2 01 C1.csv	3	16.584
W8 MBDCSD5 Ch rep2 02 C1.csv	1	913.227
W8 MBDCSD5 Ch rep2 02 C1.csv	2	199.447
W8 MBDCSD5 Ch rep2 02 C1.csv	3	16.926
W8 MBDCSD5 Ch rep2 03 C1.csv	1	636.66
W8 MBDCSD5 Ch rep2 03 C1.csv	2	132.198
W8 MBDCSD5 Ch rep2 03 C1.csv	3	24.665
W8 MBDCSD5 Ch rep2 04 C1.csv	1	455.8
W8 MBDCSD5 Ch rep2 04 C1.csv	2	100.772
W8 MBDCSD5 Ch rep2 04 C1.csv	3	15.397
W8 MBDCSD5 Ch rep2 05 C1.csv	1	645.966
W8 MBDCSD5 Ch rep2 05 C1.csv	2	124.339
W8 MBDCSD5 Ch rep2 05 C1.csv	3	13.779
W8 MBDCSD5 Ch rep2 06 C1.csv	1	840.702
W8 MBDCSD5 Ch rep2 06 C1.csv	2	200.099
W8 MBDCSD5 Ch rep2 06 C1.csv	3	22.948
W8 MBDCSD5 Ch rep2 07 C1.csv	1	1928.39
W8 MBDCSD5 Ch rep2 07 C1.csv	2	775.768
W8 MBDCSD5 Ch rep2 07 C1.csv	3	40.182
W8 MBDCSD5 Ch rep2 08 C1.csv	1	1769.95
W8 MBDCSD5 Ch rep2 08 C1.csv	2	358.653
W8 MBDCSD5 Ch rep2 08 C1.csv	3	19.115
W8 MBDCSD5 Ch rep2 09 C1.csv	1	694.943
W8 MBDCSD5 Ch rep2 09 C1.csv	2	259.634
W8 MBDCSD5 Ch rep2 09 C1.csv	3	54.516
W8 MBDCSD5 Ch rep2 10 C1.csv	1	601.009
W8 MBDCSD5 Ch rep2 10 C1.csv	2	163.545
W8 MBDCSD5 Ch rep2 10 C1.csv	3	22.814
W8 MBDCSD5 Ch rep2 11 C1.csv	1	601.009
W8 MBDCSD5 Ch rep2 11 C1.csv	2	163.545
W8 MBDCSD5 Ch rep2 11 C1.csv	3	22.814
W8 MBDCSD5 Ch rep2 12 C1.csv	1	749.587
W8 MBDCSD5 Ch rep2 12 C1.csv	2	331.806
W8 MBDCSD5 Ch rep2 12 C1.csv	3	40.113
W8 MBDCSD5 Ch rep2 13 C1.csv	1	641.654
W8 MBDCSD5 Ch rep2 13 C1.csv	2	156.807
W8 MBDCSD5 Ch rep2 13 C1.csv	3	14.992
W8 MBDCSD5 Ch rep2 14 C1.csv	1	483.371
W8 MBDCSD5 Ch rep2 14 C1.csv	2	109.492
W8 MBDCSD5 Ch rep2 14 C1.csv	3	15.385
W8 MBDCSD5 Ch rep2 15 C1.csv	1	1837.54
W8 MBDCSD5 Ch rep2 15 C1.csv	2	865.515
W8 MBDCSD5 Ch rep2 15 C1.csv	3	33.259
W8 MBDCSD5 Ch rep3 01 C1.csv	1	1536.25
W8 MBDCSD5 Ch rep3 01 C1.csv	2	651.266
W8 MBDCSD5 Ch rep3 01 C1.csv	3	65.28
W8 MBDCSD5 Ch rep3 02 C1.csv	1	1148.28
W8 MBDCSD5 Ch rep3 02 C1.csv	2	341.116
W8 MBDCSD5 Ch rep3 02 C1.csv	3	23.518
W8 MBDCSD5 Ch rep3 03 C1.csv	1	883.21
W8 MBDCSD5 Ch rep3 03 C1.csv	2	325.257
W8 MBDCSD5 Ch rep3 03 C1.csv	3	22.727
W8 MBDCSD5 Ch rep3 04 C1.csv	1	923.037
W8 MBDCSD5 Ch rep3 04 C1.csv	2	292.521
W8 MBDCSD5 Ch rep3 04 C1.csv	3	39.343
W8 MBDCSD5 Ch rep3 05 C1.csv	1	1296.49
W8 MBDCSD5 Ch rep3 05 C1.csv	2	560.631
W8 MBDCSD5 Ch rep3 05 C1.csv	3	50.541
W8 MBDCSD5 Ch rep3 06 C1.csv	1	1640.45
W8 MBDCSD5 Ch rep3 06 C1.csv	2	503.931
W8 MBDCSD5 Ch rep3 06 C1.csv	3	41.768
W8 MBDCSD5 Ch rep3 07 C1.csv	1	1616.89
W8 MBDCSD5 Ch rep3 07 C1.csv	2	682.642
W8 MBDCSD5 Ch rep3 07 C1.csv	3	54.769
W8 MBDCSD5 Ch rep3 08 C1.csv	1	1219.12
W8 MBDCSD5 Ch rep3 08 C1.csv	2	454.045
W8 MBDCSD5 Ch rep3 08 C1.csv	3	53.034
W8 MBDCSD5 Ch rep3 09 C1.csv	1	1230.02
W8 MBDCSD5 Ch rep3 09 C1.csv	2	399.537
W8 MBDCSD5 Ch rep3 09 C1.csv	3	20.074
W8 MBDCSD5 Ch rep3 10 C1.csv	1	1322.31
W8 MBDCSD5 Ch rep3 10 C1.csv	2	448.353
W8 MBDCSD5 Ch rep3 10 C1.csv	3	33.148
W8 MBDCSD5 Ch rep3 11 C1.csv	1	1763.24
W8 MBDCSD5 Ch rep3 11 C1.csv	2	625.947
W8 MBDCSD5 Ch rep3 11 C1.csv	3	24.615
W8 MBDCSD5 Ch rep3 12 C1.csv	1	1568.89
W8 MBDCSD5 Ch rep3 12 C1.csv	2	362.432
W8 MBDCSD5 Ch rep3 12 C1.csv	3	20.703
W8 MBDCSD5 Ch rep3 13 C1.csv	1	1891.45
W8 MBDCSD5 Ch rep3 13 C1.csv	2	644.086
W8 MBDCSD5 Ch rep3 13 C1.csv	3	27.035
W8 MBDCSD5 Ch rep3 14 C1.csv	1	2306.33
W8 MBDCSD5 Ch rep3 14 C1.csv	2	832.867
W8 MBDCSD5 Ch rep3 14 C1.csv	3	35.748
W8 MBDCSD5 Ch rep3 15 C1.csv	1	1440.8
W8 MBDCSD5 Ch rep3 15 C1.csv	2	369.024
W8 MBDCSD5 Ch rep3 15 C1.csv	3	27.521

## Sheet: W8 MBDCSD5 2
4.65398
3.85331
3.63609
3.92558
6.94243
3.59736
4.43066
3.54371
5.59797
5.37461
6.46157
5.47403
5.893
5.23846
5.83244
4.91067
5.69123
5.15845
5.71804
4.61614
2.56694
5.15651
3.12224
4.10851
4.10851
2.43226
4.41887
4.97291
2.16794
2.51025
3.54146
2.84429
3.49041
2.4426
3.45913
2.48796
2.90787
3.18857
3.10489
2.89128
4.53045
3.02149
2.84848
4.1384

## Sheet: D5 MBDCSD5 1
Source.Name		Mean
D5 MBDCSD Ch rep1 01 c1.csv	1	319.74
D5 MBDCSD Ch rep1 01 c1.csv	2	41.444
D5 MBDCSD Ch rep1 01 c1.csv	3	12.42
D5 MBDCSD Ch rep1 02 c1.csv	1	694.682
D5 MBDCSD Ch rep1 02 c1.csv	2	76.122
D5 MBDCSD Ch rep1 02 c1.csv	3	12.268
D5 MBDCSD Ch rep1 03 c1.csv	1	799.115
D5 MBDCSD Ch rep1 03 c1.csv	2	145.403
D5 MBDCSD Ch rep1 03 c1.csv	3	12.754
D5 MBDCSD Ch rep1 04 c1.csv	1	720.565
D5 MBDCSD Ch rep1 04 c1.csv	2	125.258
D5 MBDCSD Ch rep1 04 c1.csv	3	12.546
D5 MBDCSD Ch rep1 05 c1.csv	1	951.408
D5 MBDCSD Ch rep1 05 c1.csv	2	81.066
D5 MBDCSD Ch rep1 05 c1.csv	3	12.188
D5 MBDCSD Ch rep1 06 c1.csv	1	716.956
D5 MBDCSD Ch rep1 06 c1.csv	2	69.635
D5 MBDCSD Ch rep1 06 c1.csv	3	12.249
D5 MBDCSD Ch rep1 07 c1.csv	1	1183.91
D5 MBDCSD Ch rep1 07 c1.csv	2	132.759
D5 MBDCSD Ch rep1 07 c1.csv	3	14.281
D5 MBDCSD Ch rep1 08 c1.csv	1	435.788
D5 MBDCSD Ch rep1 08 c1.csv	2	51.186
D5 MBDCSD Ch rep1 08 c1.csv	3	11.973
D5 MBDCSD Ch rep1 09 c1.csv	1	456.354
D5 MBDCSD Ch rep1 09 c1.csv	2	48.09
D5 MBDCSD Ch rep1 09 c1.csv	3	11.903
D5 MBDCSD Ch rep1 10 c1.csv	1	980.033
D5 MBDCSD Ch rep1 10 c1.csv	2	160.841
D5 MBDCSD Ch rep1 10 c1.csv	3	12.739
D5 MBDCSD Ch rep1 11 c1.csv	1	412.91
D5 MBDCSD Ch rep1 11 c1.csv	2	49.099
D5 MBDCSD Ch rep1 11 c1.csv	3	12.612
D5 MBDCSD Ch rep1 12 c1.csv	1	454.577
D5 MBDCSD Ch rep1 12 c1.csv	2	44.651
D5 MBDCSD Ch rep1 12 c1.csv	3	11.87
D5 MBDCSD Ch rep1 13 c1.csv	1	702.305
D5 MBDCSD Ch rep1 13 c1.csv	2	77.944
D5 MBDCSD Ch rep1 13 c1.csv	3	12.413
D5 MBDCSD Ch rep1 14 c1.csv	1	931.669
D5 MBDCSD Ch rep1 14 c1.csv	2	129.375
D5 MBDCSD Ch rep1 14 c1.csv	3	12.871
D5 MBDCSD Ch rep1 14 c2.csv	1	665.078
D5 MBDCSD Ch rep1 14 c2.csv	2	90.501
D5 MBDCSD Ch rep1 14 c2.csv	3	14.052
D5 MBDCSD Ch rep1 15 c1.csv	1	348.854
D5 MBDCSD Ch rep1 15 c1.csv	2	43.978
D5 MBDCSD Ch rep1 15 c1.csv	3	11.759
D5 MBDCSD Ch rep2 01 c1.csv	1	1912.67
D5 MBDCSD Ch rep2 01 c1.csv	2	489.277
D5 MBDCSD Ch rep2 01 c1.csv	3	27.552
D5 MBDCSD Ch rep2 02 c1.csv	1	1200.91
D5 MBDCSD Ch rep2 02 c1.csv	2	321.519
D5 MBDCSD Ch rep2 02 c1.csv	3	39.999
D5 MBDCSD Ch rep2 03 c1.csv	1	2186.95
D5 MBDCSD Ch rep2 03 c1.csv	2	266.315
D5 MBDCSD Ch rep2 03 c1.csv	3	15.52
D5 MBDCSD Ch rep2 04 c1.csv	1	1143.56
D5 MBDCSD Ch rep2 04 c1.csv	2	184.496
D5 MBDCSD Ch rep2 04 c1.csv	3	17.637
D5 MBDCSD Ch rep2 04 c2.csv	1	964.084
D5 MBDCSD Ch rep2 04 c2.csv	2	188.408
D5 MBDCSD Ch rep2 04 c2.csv	3	17.378
D5 MBDCSD Ch rep2 05 c1.csv	1	1209
D5 MBDCSD Ch rep2 05 c1.csv	2	192.67
D5 MBDCSD Ch rep2 05 c1.csv	3	15.435
D5 MBDCSD Ch rep2 06 c1.csv	1	1065.92
D5 MBDCSD Ch rep2 06 c1.csv	2	153.625
D5 MBDCSD Ch rep2 06 c1.csv	3	14.479
D5 MBDCSD Ch rep2 07 c1.csv	1	758.726
D5 MBDCSD Ch rep2 07 c1.csv	2	159.236
D5 MBDCSD Ch rep2 07 c1.csv	3	16.762
D5 MBDCSD Ch rep2 08 c1.csv	1	843.285
D5 MBDCSD Ch rep2 08 c1.csv	2	154.451
D5 MBDCSD Ch rep2 08 c1.csv	3	16.408
D5 MBDCSD Ch rep2 09 c1.csv	1	1035.07
D5 MBDCSD Ch rep2 09 c1.csv	2	181.602
D5 MBDCSD Ch rep2 09 c1.csv	3	27.81
D5 MBDCSD Ch rep2 10 c1.csv	1	2085.53
D5 MBDCSD Ch rep2 10 c1.csv	2	352.526
D5 MBDCSD Ch rep2 10 c1.csv	3	19.712
D5 MBDCSD Ch rep2 11 c1.csv	1	1247.1
D5 MBDCSD Ch rep2 11 c1.csv	2	235.501
D5 MBDCSD Ch rep2 11 c1.csv	3	15.954
D5 MBDCSD Ch rep2 12 c1.csv	1	1598.12
D5 MBDCSD Ch rep2 12 c1.csv	2	239.663
D5 MBDCSD Ch rep2 12 c1.csv	3	17.947
D5 MBDCSD Ch rep2 13 c1.csv	1	858.289
D5 MBDCSD Ch rep2 13 c1.csv	2	163.189
D5 MBDCSD Ch rep2 13 c1.csv	3	14.711
D5 MBDCSD Ch rep2 14 c1.csv	1	1701.82
D5 MBDCSD Ch rep2 14 c1.csv	2	280.53
D5 MBDCSD Ch rep2 14 c1.csv	3	16.917
D5 MBDCSD Ch rep2 15 c1.csv	1	1892.63
D5 MBDCSD Ch rep2 15 c1.csv	2	331.346
D5 MBDCSD Ch rep2 15 c1.csv	3	15.239
D5 MBDCSD Ch rep3 01 c1.csv	1	1449.02
D5 MBDCSD Ch rep3 01 c1.csv	2	209.346
D5 MBDCSD Ch rep3 01 c1.csv	3	13.638
D5 MBDCSD Ch rep3 02 c1.csv	1	1021.29
D5 MBDCSD Ch rep3 02 c1.csv	2	255.11
D5 MBDCSD Ch rep3 02 c1.csv	3	16.104
D5 MBDCSD Ch rep3 03 c1.csv	1	1245.77
D5 MBDCSD Ch rep3 03 c1.csv	2	203.56
D5 MBDCSD Ch rep3 03 c1.csv	3	13.199
D5 MBDCSD Ch rep3 04 c1.csv	1	986.099
D5 MBDCSD Ch rep3 04 c1.csv	2	154.449
D5 MBDCSD Ch rep3 04 c1.csv	3	13.185
D5 MBDCSD Ch rep3 05 c1.csv	1	1243.94
D5 MBDCSD Ch rep3 05 c1.csv	2	203.189
D5 MBDCSD Ch rep3 05 c1.csv	3	15.954
D5 MBDCSD Ch rep3 06 c1.csv	1	769.127
D5 MBDCSD Ch rep3 06 c1.csv	2	151.507
D5 MBDCSD Ch rep3 06 c1.csv	3	16.516
D5 MBDCSD Ch rep3 07 c1.csv	1	1870.4
D5 MBDCSD Ch rep3 07 c1.csv	2	431.012
D5 MBDCSD Ch rep3 07 c1.csv	3	27.569
D5 MBDCSD Ch rep3 08 c1.csv	1	1595.42
D5 MBDCSD Ch rep3 08 c1.csv	2	250.652
D5 MBDCSD Ch rep3 08 c1.csv	3	15.018
D5 MBDCSD Ch rep3 09 c1.csv	1	1071.62
D5 MBDCSD Ch rep3 09 c1.csv	2	199.262
D5 MBDCSD Ch rep3 09 c1.csv	3	18.151
D5 MBDCSD Ch rep3 10 c1.csv	1	1026.53
D5 MBDCSD Ch rep3 10 c1.csv	2	164.958
D5 MBDCSD Ch rep3 10 c1.csv	3	13.704
D5 MBDCSD Ch rep3 11 c1.csv	1	1073.11
D5 MBDCSD Ch rep3 11 c1.csv	2	133.431
D5 MBDCSD Ch rep3 11 c1.csv	3	13.614
D5 MBDCSD Ch rep3 12 c1.csv	1	763.929
D5 MBDCSD Ch rep3 12 c1.csv	2	142.874
D5 MBDCSD Ch rep3 12 c1.csv	3	13.37
D5 MBDCSD Ch rep3 14 c1.csv	1	1615.74
D5 MBDCSD Ch rep3 14 c1.csv	2	265.214
D5 MBDCSD Ch rep3 14 c1.csv	3	15.178
D5 MBDCSD Ch rep3 15 c1.csv	1	1303.87
D5 MBDCSD Ch rep3 15 c1.csv	2	237.65
D5 MBDCSD Ch rep3 15 c1.csv	3	24.51

## Sheet: D5 MBDCSD5 2
10.5885
10.6871
5.92813
6.28166
12.2801
9.8721
10.808
12.2821
6.53127
10.971
10.5277
7.88641
8.51582
10.4626
4.08277
4.12373
8.65817
6.74777
5.53532
6.73435
7.55639
5.20772
5.99
6.54947
6.20713
5.60767
7.12703
5.6815
6.39159
5.93911
7.33431
4.2057
6.4749
6.8872
6.55855
5.57527
4.56777
6.707
5.8167
6.69616
8.84259
5.79564
6.40131
6.00242
