# Supplementary material for: KMT5C leverages disorder to optimize cooperation with HP1 for heterochromatin retention
Source: EMBO Rep. 2024 Nov 19;26(1):153–74. doi: 10.1038/s44319-024-00320-5 (PMC11723951; doi:10.1038/s44319-024-00320-5)
Supplement: Supplementary file 26 — Source data Fig. 5 [file 44319_2024_320_MOESM26_ESM.zip › Figure 5/E/PC Numerical Data/5E Numerical Data.xlsx]

## Sheet: Overview
Each protein contains 2 sheets of data
First sheet: Column 1: Source file name (microscope image) Column 2: Images with 1 channel: 1=chromocenter mask, 2=nucleoplasm mask, 3=background mask Images with 2 channels: Channel 1 is hoechst or a co-transfected protein to generate the mask, channel 2 is the respective protein channel 1=chromocenter mask (channel 1), 2=nucleoplasm mask (channel 1), 3=background mask (channel 1) 4=chromocenter…
Second sheet: PC values generated from sheet 1 and used in figure 5. Calculation: (Chromocenter intensity-background intensity)/(Nucleoplasm intensity-background intensity)
(See methods section for more details)

## Sheet: D5 im3 1
Source.Name		Mean
D5 CSDim3 Em + Hoechst rep1 01 c1.csv	1	524.896
D5 CSDim3 Em + Hoechst rep1 01 c1.csv	2	193.188
D5 CSDim3 Em + Hoechst rep1 01 c1.csv	3	23.539
D5 CSDim3 Em + Hoechst rep1 01 c1.csv	4	715.139
D5 CSDim3 Em + Hoechst rep1 01 c1.csv	5	642.54
D5 CSDim3 Em + Hoechst rep1 01 c1.csv	6	55.928
D5 CSDim3 Em + Hoechst rep1 02 c1.csv	1	750.791
D5 CSDim3 Em + Hoechst rep1 02 c1.csv	2	265.857
D5 CSDim3 Em + Hoechst rep1 02 c1.csv	3	26.294
D5 CSDim3 Em + Hoechst rep1 02 c1.csv	4	176.525
D5 CSDim3 Em + Hoechst rep1 02 c1.csv	5	167.014
D5 CSDim3 Em + Hoechst rep1 02 c1.csv	6	29.563
D5 CSDim3 Em + Hoechst rep1 03 c1.csv	1	461.638
D5 CSDim3 Em + Hoechst rep1 03 c1.csv	2	167.57
D5 CSDim3 Em + Hoechst rep1 03 c1.csv	3	23.718
D5 CSDim3 Em + Hoechst rep1 03 c1.csv	4	1437.32
D5 CSDim3 Em + Hoechst rep1 03 c1.csv	5	1400.74
D5 CSDim3 Em + Hoechst rep1 03 c1.csv	6	23.659
D5 CSDim3 Em + Hoechst rep1 04 c1.csv	1	509.905
D5 CSDim3 Em + Hoechst rep1 04 c1.csv	2	172.801
D5 CSDim3 Em + Hoechst rep1 04 c1.csv	3	24.126
D5 CSDim3 Em + Hoechst rep1 04 c1.csv	4	1885.67
D5 CSDim3 Em + Hoechst rep1 04 c1.csv	5	1779.67
D5 CSDim3 Em + Hoechst rep1 04 c1.csv	6	46.217
D5 CSDim3 Em + Hoechst rep1 05 c1.csv	1	784.017
D5 CSDim3 Em + Hoechst rep1 05 c1.csv	2	265.998
D5 CSDim3 Em + Hoechst rep1 05 c1.csv	3	29.528
D5 CSDim3 Em + Hoechst rep1 05 c1.csv	4	996.276
D5 CSDim3 Em + Hoechst rep1 05 c1.csv	5	944.439
D5 CSDim3 Em + Hoechst rep1 05 c1.csv	6	61.196
D5 CSDim3 Em + Hoechst rep1 06 c1.csv	1	825.143
D5 CSDim3 Em + Hoechst rep1 06 c1.csv	2	261.383
D5 CSDim3 Em + Hoechst rep1 06 c1.csv	3	25.952
D5 CSDim3 Em + Hoechst rep1 06 c1.csv	4	1178.67
D5 CSDim3 Em + Hoechst rep1 06 c1.csv	5	961.956
D5 CSDim3 Em + Hoechst rep1 06 c1.csv	6	20.204
D5 CSDim3 Em + Hoechst rep1 07 c1.csv	1	530.252
D5 CSDim3 Em + Hoechst rep1 07 c1.csv	2	222.664
D5 CSDim3 Em + Hoechst rep1 07 c1.csv	3	34.642
D5 CSDim3 Em + Hoechst rep1 07 c1.csv	4	2015.55
D5 CSDim3 Em + Hoechst rep1 07 c1.csv	5	1880.32
D5 CSDim3 Em + Hoechst rep1 07 c1.csv	6	21.466
D5 CSDim3 Em + Hoechst rep1 08 c1.csv	1	1064.8
D5 CSDim3 Em + Hoechst rep1 08 c1.csv	2	293.177
D5 CSDim3 Em + Hoechst rep1 08 c1.csv	3	29.935
D5 CSDim3 Em + Hoechst rep1 08 c1.csv	4	764.638
D5 CSDim3 Em + Hoechst rep1 08 c1.csv	5	749.684
D5 CSDim3 Em + Hoechst rep1 08 c1.csv	6	55.488
D5 CSDim3 Em + Hoechst rep1 09 c1.csv	1	553.981
D5 CSDim3 Em + Hoechst rep1 09 c1.csv	2	169.848
D5 CSDim3 Em + Hoechst rep1 09 c1.csv	3	29.949
D5 CSDim3 Em + Hoechst rep1 09 c1.csv	4	1199.53
D5 CSDim3 Em + Hoechst rep1 09 c1.csv	5	1115.49
D5 CSDim3 Em + Hoechst rep1 09 c1.csv	6	17.483
D5 CSDim3 Em + Hoechst rep1 10 c1.csv	1	1122.9
D5 CSDim3 Em + Hoechst rep1 10 c1.csv	2	444.933
D5 CSDim3 Em + Hoechst rep1 10 c1.csv	3	22.025
D5 CSDim3 Em + Hoechst rep1 10 c1.csv	4	698.275
D5 CSDim3 Em + Hoechst rep1 10 c1.csv	5	602.951
D5 CSDim3 Em + Hoechst rep1 10 c1.csv	6	16.696
D5 CSDim3 Em + Hoechst rep1 11 c1.csv	1	1132.81
D5 CSDim3 Em + Hoechst rep1 11 c1.csv	2	389.125
D5 CSDim3 Em + Hoechst rep1 11 c1.csv	3	33.37
D5 CSDim3 Em + Hoechst rep1 11 c1.csv	4	769.07
D5 CSDim3 Em + Hoechst rep1 11 c1.csv	5	612.714
D5 CSDim3 Em + Hoechst rep1 11 c1.csv	6	16.347
D5 CSDim3 Em + Hoechst rep1 12 c1.csv	1	581.873
D5 CSDim3 Em + Hoechst rep1 12 c1.csv	2	187.96
D5 CSDim3 Em + Hoechst rep1 12 c1.csv	3	20.155
D5 CSDim3 Em + Hoechst rep1 12 c1.csv	4	1065.85
D5 CSDim3 Em + Hoechst rep1 12 c1.csv	5	1043.87
D5 CSDim3 Em + Hoechst rep1 12 c1.csv	6	20.565
D5 CSDim3 Em + Hoechst rep1 13 c1.csv	1	745.637
D5 CSDim3 Em + Hoechst rep1 13 c1.csv	2	262.194
D5 CSDim3 Em + Hoechst rep1 13 c1.csv	3	27.064
D5 CSDim3 Em + Hoechst rep1 13 c1.csv	4	1446.12
D5 CSDim3 Em + Hoechst rep1 13 c1.csv	5	1303.85
D5 CSDim3 Em + Hoechst rep1 13 c1.csv	6	33.3
D5 CSDim3 Em + Hoechst rep1 14 c1.csv	1	641.031
D5 CSDim3 Em + Hoechst rep1 14 c1.csv	2	209.744
D5 CSDim3 Em + Hoechst rep1 14 c1.csv	3	27.202
D5 CSDim3 Em + Hoechst rep1 14 c1.csv	4	1362.91
D5 CSDim3 Em + Hoechst rep1 14 c1.csv	5	1123.2
D5 CSDim3 Em + Hoechst rep1 14 c1.csv	6	20.678
D5 CSDim3 Em + Hoechst rep1 15 c1.csv	1	708.736
D5 CSDim3 Em + Hoechst rep1 15 c1.csv	2	197.559
D5 CSDim3 Em + Hoechst rep1 15 c1.csv	3	28.475
D5 CSDim3 Em + Hoechst rep1 15 c1.csv	4	2175.65
D5 CSDim3 Em + Hoechst rep1 15 c1.csv	5	1612.33
D5 CSDim3 Em + Hoechst rep1 15 c1.csv	6	20.79
D5 CSDim3 Em + Hoechst rep2 01 c1.csv	1	780.237
D5 CSDim3 Em + Hoechst rep2 01 c1.csv	2	237.465
D5 CSDim3 Em + Hoechst rep2 01 c1.csv	3	31.911
D5 CSDim3 Em + Hoechst rep2 01 c1.csv	4	1076.39
D5 CSDim3 Em + Hoechst rep2 01 c1.csv	5	1024.05
D5 CSDim3 Em + Hoechst rep2 01 c1.csv	6	49.372
D5 CSDim3 Em + Hoechst rep2 02 c1.csv	1	563.926
D5 CSDim3 Em + Hoechst rep2 02 c1.csv	2	178.487
D5 CSDim3 Em + Hoechst rep2 02 c1.csv	3	18.55
D5 CSDim3 Em + Hoechst rep2 02 c1.csv	4	775.858
D5 CSDim3 Em + Hoechst rep2 02 c1.csv	5	852.406
D5 CSDim3 Em + Hoechst rep2 02 c1.csv	6	14.813
D5 CSDim3 Em + Hoechst rep2 03 c1.csv	1	479.922
D5 CSDim3 Em + Hoechst rep2 03 c1.csv	2	176.078
D5 CSDim3 Em + Hoechst rep2 03 c1.csv	3	24.289
D5 CSDim3 Em + Hoechst rep2 03 c1.csv	4	1240.01
D5 CSDim3 Em + Hoechst rep2 03 c1.csv	5	1376.87
D5 CSDim3 Em + Hoechst rep2 03 c1.csv	6	15.403
D5 CSDim3 Em + Hoechst rep2 04 c1.csv	1	759.307
D5 CSDim3 Em + Hoechst rep2 04 c1.csv	2	247.914
D5 CSDim3 Em + Hoechst rep2 04 c1.csv	3	20.998
D5 CSDim3 Em + Hoechst rep2 04 c1.csv	4	2005.2
D5 CSDim3 Em + Hoechst rep2 04 c1.csv	5	2024.29
D5 CSDim3 Em + Hoechst rep2 04 c1.csv	6	15.158
D5 CSDim3 Em + Hoechst rep2 05 c1.csv	1	748.826
D5 CSDim3 Em + Hoechst rep2 05 c1.csv	2	242.199
D5 CSDim3 Em + Hoechst rep2 05 c1.csv	3	28.673
D5 CSDim3 Em + Hoechst rep2 05 c1.csv	4	2149.17
D5 CSDim3 Em + Hoechst rep2 05 c1.csv	5	1779.98
D5 CSDim3 Em + Hoechst rep2 05 c1.csv	6	15.06
D5 CSDim3 Em + Hoechst rep2 06 c1.csv	1	190.557
D5 CSDim3 Em + Hoechst rep2 06 c1.csv	2	62.781
D5 CSDim3 Em + Hoechst rep2 06 c1.csv	3	16.946
D5 CSDim3 Em + Hoechst rep2 06 c1.csv	4	1094.24
D5 CSDim3 Em + Hoechst rep2 06 c1.csv	5	1214.01
D5 CSDim3 Em + Hoechst rep2 06 c1.csv	6	15.06
D5 CSDim3 Em + Hoechst rep2 07 c1.csv	1	940.778
D5 CSDim3 Em + Hoechst rep2 07 c1.csv	2	292.871
D5 CSDim3 Em + Hoechst rep2 07 c1.csv	3	29.522
D5 CSDim3 Em + Hoechst rep2 07 c1.csv	4	626.008
D5 CSDim3 Em + Hoechst rep2 07 c1.csv	5	526.126
D5 CSDim3 Em + Hoechst rep2 07 c1.csv	6	24.446
D5 CSDim3 Em + Hoechst rep2 09 c1.csv	1	473.799
D5 CSDim3 Em + Hoechst rep2 09 c1.csv	2	130.049
D5 CSDim3 Em + Hoechst rep2 09 c1.csv	3	14.95
D5 CSDim3 Em + Hoechst rep2 09 c1.csv	4	681.376
D5 CSDim3 Em + Hoechst rep2 09 c1.csv	5	652.012
D5 CSDim3 Em + Hoechst rep2 09 c1.csv	6	19.472
D5 CSDim3 Em + Hoechst rep2 10 c1.csv	1	470.108
D5 CSDim3 Em + Hoechst rep2 10 c1.csv	2	159.417
D5 CSDim3 Em + Hoechst rep2 10 c1.csv	3	17.281
D5 CSDim3 Em + Hoechst rep2 10 c1.csv	4	289.049
D5 CSDim3 Em + Hoechst rep2 10 c1.csv	5	242.447
D5 CSDim3 Em + Hoechst rep2 10 c1.csv	6	16.192
D5 CSDim3 Em + Hoechst rep2 11 c1.csv	1	523.583
D5 CSDim3 Em + Hoechst rep2 11 c1.csv	2	185.024
D5 CSDim3 Em + Hoechst rep2 11 c1.csv	3	23.568
D5 CSDim3 Em + Hoechst rep2 11 c1.csv	4	304.15
D5 CSDim3 Em + Hoechst rep2 11 c1.csv	5	289.376
D5 CSDim3 Em + Hoechst rep2 11 c1.csv	6	22.904
D5 CSDim3 Em + Hoechst rep2 12 c1.csv	1	1110.63
D5 CSDim3 Em + Hoechst rep2 12 c1.csv	2	408.164
D5 CSDim3 Em + Hoechst rep2 12 c1.csv	3	24.464
D5 CSDim3 Em + Hoechst rep2 12 c1.csv	4	1491.25
D5 CSDim3 Em + Hoechst rep2 12 c1.csv	5	1315.16
D5 CSDim3 Em + Hoechst rep2 12 c1.csv	6	14.734
D5 CSDim3 Em + Hoechst rep2 13 c1.csv	1	485.252
D5 CSDim3 Em + Hoechst rep2 13 c1.csv	2	135.825
D5 CSDim3 Em + Hoechst rep2 13 c1.csv	3	17.272
D5 CSDim3 Em + Hoechst rep2 13 c1.csv	4	759.658
D5 CSDim3 Em + Hoechst rep2 13 c1.csv	5	656.942
D5 CSDim3 Em + Hoechst rep2 13 c1.csv	6	15.394
D5 CSDim3 Em + Hoechst rep2 15 c1.csv	1	447.847
D5 CSDim3 Em + Hoechst rep2 15 c1.csv	2	155.849
D5 CSDim3 Em + Hoechst rep2 15 c1.csv	3	18.717
D5 CSDim3 Em + Hoechst rep2 15 c1.csv	4	1097.42
D5 CSDim3 Em + Hoechst rep2 15 c1.csv	5	925.712
D5 CSDim3 Em + Hoechst rep2 15 c1.csv	6	14.965
D5 CSDim3 Em + Hoechst rep3 01 c1.csv	1	439.63
D5 CSDim3 Em + Hoechst rep3 01 c1.csv	2	137.66
D5 CSDim3 Em + Hoechst rep3 01 c1.csv	3	18.336
D5 CSDim3 Em + Hoechst rep3 01 c1.csv	4	250.689
D5 CSDim3 Em + Hoechst rep3 01 c1.csv	5	155.583
D5 CSDim3 Em + Hoechst rep3 01 c1.csv	6	22.481
D5 CSDim3 Em + Hoechst rep3 02 c1.csv	1	412.871
D5 CSDim3 Em + Hoechst rep3 02 c1.csv	2	124.717
D5 CSDim3 Em + Hoechst rep3 02 c1.csv	3	17.957
D5 CSDim3 Em + Hoechst rep3 02 c1.csv	4	747.462
D5 CSDim3 Em + Hoechst rep3 02 c1.csv	5	602.393
D5 CSDim3 Em + Hoechst rep3 02 c1.csv	6	19.901
D5 CSDim3 Em + Hoechst rep3 04 c1.csv	1	274.996
D5 CSDim3 Em + Hoechst rep3 04 c1.csv	2	80.907
D5 CSDim3 Em + Hoechst rep3 04 c1.csv	3	14.366
D5 CSDim3 Em + Hoechst rep3 04 c1.csv	4	1097.12
D5 CSDim3 Em + Hoechst rep3 04 c1.csv	5	1145.1
D5 CSDim3 Em + Hoechst rep3 04 c1.csv	6	15.97
D5 CSDim3 Em + Hoechst rep3 05 c1.csv	1	421.289
D5 CSDim3 Em + Hoechst rep3 05 c1.csv	2	159.393
D5 CSDim3 Em + Hoechst rep3 05 c1.csv	3	19.144
D5 CSDim3 Em + Hoechst rep3 05 c1.csv	4	316.061
D5 CSDim3 Em + Hoechst rep3 05 c1.csv	5	279.5
D5 CSDim3 Em + Hoechst rep3 05 c1.csv	6	17.924
D5 CSDim3 Em + Hoechst rep3 06 c1.csv	1	649.162
D5 CSDim3 Em + Hoechst rep3 06 c1.csv	2	208.242
D5 CSDim3 Em + Hoechst rep3 06 c1.csv	3	15.569
D5 CSDim3 Em + Hoechst rep3 06 c1.csv	4	175.635
D5 CSDim3 Em + Hoechst rep3 06 c1.csv	5	144.806
D5 CSDim3 Em + Hoechst rep3 06 c1.csv	6	15.535
D5 CSDim3 Em + Hoechst rep3 07 c1.csv	1	709.395
D5 CSDim3 Em + Hoechst rep3 07 c1.csv	2	262.421
D5 CSDim3 Em + Hoechst rep3 07 c1.csv	3	21.342
D5 CSDim3 Em + Hoechst rep3 07 c1.csv	4	254.094
D5 CSDim3 Em + Hoechst rep3 07 c1.csv	5	238.207
D5 CSDim3 Em + Hoechst rep3 07 c1.csv	6	26.87
D5 CSDim3 Em + Hoechst rep3 08 c1.csv	1	622.562
D5 CSDim3 Em + Hoechst rep3 08 c1.csv	2	169.93
D5 CSDim3 Em + Hoechst rep3 08 c1.csv	3	18.085
D5 CSDim3 Em + Hoechst rep3 08 c1.csv	4	290.178
D5 CSDim3 Em + Hoechst rep3 08 c1.csv	5	188.88
D5 CSDim3 Em + Hoechst rep3 08 c1.csv	6	16.324
D5 CSDim3 Em + Hoechst rep3 09 c1.csv	1	855.473
D5 CSDim3 Em + Hoechst rep3 09 c1.csv	2	282.817
D5 CSDim3 Em + Hoechst rep3 09 c1.csv	3	17.96
D5 CSDim3 Em + Hoechst rep3 09 c1.csv	4	509.105
D5 CSDim3 Em + Hoechst rep3 09 c1.csv	5	429.114
D5 CSDim3 Em + Hoechst rep3 09 c1.csv	6	31.872
D5 CSDim3 Em + Hoechst rep3 10 c1.csv	1	276.909
D5 CSDim3 Em + Hoechst rep3 10 c1.csv	2	106.653
D5 CSDim3 Em + Hoechst rep3 10 c1.csv	3	16.289
D5 CSDim3 Em + Hoechst rep3 10 c1.csv	4	240.686
D5 CSDim3 Em + Hoechst rep3 10 c1.csv	5	232.402
D5 CSDim3 Em + Hoechst rep3 10 c1.csv	6	15.944
D5 CSDim3 Em + Hoechst rep3 11 c1.csv	1	367.237
D5 CSDim3 Em + Hoechst rep3 11 c1.csv	2	114.226
D5 CSDim3 Em + Hoechst rep3 11 c1.csv	3	15.169
D5 CSDim3 Em + Hoechst rep3 11 c1.csv	4	162.009
D5 CSDim3 Em + Hoechst rep3 11 c1.csv	5	140.836
D5 CSDim3 Em + Hoechst rep3 11 c1.csv	6	14.954
D5 CSDim3 Em + Hoechst rep3 12 c1.csv	1	742.192
D5 CSDim3 Em + Hoechst rep3 12 c1.csv	2	229.053
D5 CSDim3 Em + Hoechst rep3 12 c1.csv	3	16.247
D5 CSDim3 Em + Hoechst rep3 12 c1.csv	4	388.801
D5 CSDim3 Em + Hoechst rep3 12 c1.csv	5	268.359
D5 CSDim3 Em + Hoechst rep3 12 c1.csv	6	15.462
D5 CSDim3 Em + Hoechst rep3 14 c1.csv	1	472.429
D5 CSDim3 Em + Hoechst rep3 14 c1.csv	2	142.403
D5 CSDim3 Em + Hoechst rep3 14 c1.csv	3	23.83
D5 CSDim3 Em + Hoechst rep3 14 c1.csv	4	891.798
D5 CSDim3 Em + Hoechst rep3 14 c1.csv	5	787.934
D5 CSDim3 Em + Hoechst rep3 14 c1.csv	6	16.602
D5 CSDim3 Em + Hoechst rep3 15 c1.csv	1	339.308
D5 CSDim3 Em + Hoechst rep3 15 c1.csv	2	105.854
D5 CSDim3 Em + Hoechst rep3 15 c1.csv	3	16.675
D5 CSDim3 Em + Hoechst rep3 15 c1.csv	4	559.073
D5 CSDim3 Em + Hoechst rep3 15 c1.csv	5	459.985
D5 CSDim3 Em + Hoechst rep3 15 c1.csv	6	15.076

## Sheet: D5 im3 2
1.12376
1.0692
1.02656
1.06115
1.05869
1.23012
1.07275
1.02154
1.07654
1.1626
1.26218
1.02148
1.11198
1.21742
1.35395
1.0537
0.90861
0.899477
0.990498
1.20919
0.900105
1.1991
1.04642
1.20597
1.05544
1.13541
1.16011
1.18853
1.24905
0.957509
1.13977
1.23848
1.07517
1.20137
1.03827
1.1682
1.47625
1.13466
1.22272

## Sheet: D5 im3-co 1
Source.Name		Mean
D5 CSDim3 Em + MBDCSD5 Ch Rep 1 01 c1.csv	1	567.45
D5 CSDim3 Em + MBDCSD5 Ch Rep 1 01 c1.csv	2	151.757
D5 CSDim3 Em + MBDCSD5 Ch Rep 1 01 c1.csv	3	14.716
D5 CSDim3 Em + MBDCSD5 Ch Rep 1 01 c1.csv	4	2007.22
D5 CSDim3 Em + MBDCSD5 Ch Rep 1 01 c1.csv	5	851.416
D5 CSDim3 Em + MBDCSD5 Ch Rep 1 01 c1.csv	6	14.421
D5 CSDim3 Em + MBDCSD5 Ch Rep 1 02 c1.csv	1	210.903
D5 CSDim3 Em + MBDCSD5 Ch Rep 1 02 c1.csv	2	43.824
D5 CSDim3 Em + MBDCSD5 Ch Rep 1 02 c1.csv	3	12.315
D5 CSDim3 Em + MBDCSD5 Ch Rep 1 02 c1.csv	4	315.663
D5 CSDim3 Em + MBDCSD5 Ch Rep 1 02 c1.csv	5	106.521
D5 CSDim3 Em + MBDCSD5 Ch Rep 1 02 c1.csv	6	14.421
D5 CSDim3 Em + MBDCSD5 Ch Rep 1 03 c1.csv	1	180.892
D5 CSDim3 Em + MBDCSD5 Ch Rep 1 03 c1.csv	2	56.3
D5 CSDim3 Em + MBDCSD5 Ch Rep 1 03 c1.csv	3	12.319
D5 CSDim3 Em + MBDCSD5 Ch Rep 1 03 c1.csv	4	421.475
D5 CSDim3 Em + MBDCSD5 Ch Rep 1 03 c1.csv	5	179.896
D5 CSDim3 Em + MBDCSD5 Ch Rep 1 03 c1.csv	6	14.003
D5 CSDim3 Em + MBDCSD5 Ch Rep 1 04 c1.csv	1	557.476
D5 CSDim3 Em + MBDCSD5 Ch Rep 1 04 c1.csv	2	62.008
D5 CSDim3 Em + MBDCSD5 Ch Rep 1 04 c1.csv	3	12.773
D5 CSDim3 Em + MBDCSD5 Ch Rep 1 04 c1.csv	4	750.62
D5 CSDim3 Em + MBDCSD5 Ch Rep 1 04 c1.csv	5	140.786
D5 CSDim3 Em + MBDCSD5 Ch Rep 1 04 c1.csv	6	14.596
D5 CSDim3 Em + MBDCSD5 Ch Rep 1 04 c2.csv	1	447.458
D5 CSDim3 Em + MBDCSD5 Ch Rep 1 04 c2.csv	2	64.086
D5 CSDim3 Em + MBDCSD5 Ch Rep 1 04 c2.csv	3	12.857
D5 CSDim3 Em + MBDCSD5 Ch Rep 1 04 c2.csv	4	707.323
D5 CSDim3 Em + MBDCSD5 Ch Rep 1 04 c2.csv	5	152.558
D5 CSDim3 Em + MBDCSD5 Ch Rep 1 04 c2.csv	6	13.278
D5 CSDim3 Em + MBDCSD5 Ch Rep 1 05 c1.csv	1	1083.47
D5 CSDim3 Em + MBDCSD5 Ch Rep 1 05 c1.csv	2	186.727
D5 CSDim3 Em + MBDCSD5 Ch Rep 1 05 c1.csv	3	13.618
D5 CSDim3 Em + MBDCSD5 Ch Rep 1 05 c1.csv	4	2084.88
D5 CSDim3 Em + MBDCSD5 Ch Rep 1 05 c1.csv	5	513.657
D5 CSDim3 Em + MBDCSD5 Ch Rep 1 05 c1.csv	6	23.852
D5 CSDim3 Em + MBDCSD5 Ch Rep 1 06 c1.csv	1	568.318
D5 CSDim3 Em + MBDCSD5 Ch Rep 1 06 c1.csv	2	118.485
D5 CSDim3 Em + MBDCSD5 Ch Rep 1 06 c1.csv	3	12.784
D5 CSDim3 Em + MBDCSD5 Ch Rep 1 06 c1.csv	4	1232.43
D5 CSDim3 Em + MBDCSD5 Ch Rep 1 06 c1.csv	5	429.349
D5 CSDim3 Em + MBDCSD5 Ch Rep 1 06 c1.csv	6	23.05
D5 CSDim3 Em + MBDCSD5 Ch Rep 1 07 c1.csv	1	201.119
D5 CSDim3 Em + MBDCSD5 Ch Rep 1 07 c1.csv	2	71.738
D5 CSDim3 Em + MBDCSD5 Ch Rep 1 07 c1.csv	3	12.85
D5 CSDim3 Em + MBDCSD5 Ch Rep 1 07 c1.csv	4	600.921
D5 CSDim3 Em + MBDCSD5 Ch Rep 1 07 c1.csv	5	315.399
D5 CSDim3 Em + MBDCSD5 Ch Rep 1 07 c1.csv	6	20.958
D5 CSDim3 Em + MBDCSD5 Ch Rep 1 08 c1.csv	1	585.756
D5 CSDim3 Em + MBDCSD5 Ch Rep 1 08 c1.csv	2	129.629
D5 CSDim3 Em + MBDCSD5 Ch Rep 1 08 c1.csv	3	12.97
D5 CSDim3 Em + MBDCSD5 Ch Rep 1 08 c1.csv	4	1442.24
D5 CSDim3 Em + MBDCSD5 Ch Rep 1 08 c1.csv	5	501.813
D5 CSDim3 Em + MBDCSD5 Ch Rep 1 08 c1.csv	6	13.912
D5 CSDim3 Em + MBDCSD5 Ch Rep 1 09 c1.csv	1	383.541
D5 CSDim3 Em + MBDCSD5 Ch Rep 1 09 c1.csv	2	108.568
D5 CSDim3 Em + MBDCSD5 Ch Rep 1 09 c1.csv	3	13.156
D5 CSDim3 Em + MBDCSD5 Ch Rep 1 09 c1.csv	4	689.568
D5 CSDim3 Em + MBDCSD5 Ch Rep 1 09 c1.csv	5	260.008
D5 CSDim3 Em + MBDCSD5 Ch Rep 1 09 c1.csv	6	14.604
D5 CSDim3 Em + MBDCSD5 Ch Rep 1 10 c1.csv	1	172.551
D5 CSDim3 Em + MBDCSD5 Ch Rep 1 10 c1.csv	2	34.306
D5 CSDim3 Em + MBDCSD5 Ch Rep 1 10 c1.csv	3	12.282
D5 CSDim3 Em + MBDCSD5 Ch Rep 1 10 c1.csv	4	220.411
D5 CSDim3 Em + MBDCSD5 Ch Rep 1 10 c1.csv	5	65.435
D5 CSDim3 Em + MBDCSD5 Ch Rep 1 10 c1.csv	6	14.713
D5 CSDim3 Em + MBDCSD5 Ch Rep 1 11 c1.csv	1	241.097
D5 CSDim3 Em + MBDCSD5 Ch Rep 1 11 c1.csv	2	74.736
D5 CSDim3 Em + MBDCSD5 Ch Rep 1 11 c1.csv	3	12.525
D5 CSDim3 Em + MBDCSD5 Ch Rep 1 11 c1.csv	4	869.421
D5 CSDim3 Em + MBDCSD5 Ch Rep 1 11 c1.csv	5	399.69
D5 CSDim3 Em + MBDCSD5 Ch Rep 1 11 c1.csv	6	17.539
D5 CSDim3 Em + MBDCSD5 Ch Rep 1 12 c1.csv	1	921.081
D5 CSDim3 Em + MBDCSD5 Ch Rep 1 12 c1.csv	2	131.248
D5 CSDim3 Em + MBDCSD5 Ch Rep 1 12 c1.csv	3	13.48
D5 CSDim3 Em + MBDCSD5 Ch Rep 1 12 c1.csv	4	1577.37
D5 CSDim3 Em + MBDCSD5 Ch Rep 1 12 c1.csv	5	331.37
D5 CSDim3 Em + MBDCSD5 Ch Rep 1 12 c1.csv	6	17.129
D5 CSDim3 Em + MBDCSD5 Ch Rep 1 13 c1.csv	1	627.712
D5 CSDim3 Em + MBDCSD5 Ch Rep 1 13 c1.csv	2	101.254
D5 CSDim3 Em + MBDCSD5 Ch Rep 1 13 c1.csv	3	12.673
D5 CSDim3 Em + MBDCSD5 Ch Rep 1 13 c1.csv	4	992.877
D5 CSDim3 Em + MBDCSD5 Ch Rep 1 13 c1.csv	5	256.451
D5 CSDim3 Em + MBDCSD5 Ch Rep 1 13 c1.csv	6	22.288
D5 CSDim3 Em + MBDCSD5 Ch Rep 1 14 c1.csv	1	239.175
D5 CSDim3 Em + MBDCSD5 Ch Rep 1 14 c1.csv	2	57.375
D5 CSDim3 Em + MBDCSD5 Ch Rep 1 14 c1.csv	3	12.392
D5 CSDim3 Em + MBDCSD5 Ch Rep 1 14 c1.csv	4	610.148
D5 CSDim3 Em + MBDCSD5 Ch Rep 1 14 c1.csv	5	235.244
D5 CSDim3 Em + MBDCSD5 Ch Rep 1 14 c1.csv	6	14.206
D5 CSDim3 Em + MBDCSD5 Ch Rep 1 14 c2.csv	1	248.176
D5 CSDim3 Em + MBDCSD5 Ch Rep 1 14 c2.csv	2	61.834
D5 CSDim3 Em + MBDCSD5 Ch Rep 1 14 c2.csv	3	13.064
D5 CSDim3 Em + MBDCSD5 Ch Rep 1 14 c2.csv	4	653.135
D5 CSDim3 Em + MBDCSD5 Ch Rep 1 14 c2.csv	5	250.827
D5 CSDim3 Em + MBDCSD5 Ch Rep 1 14 c2.csv	6	16.645
D5 CSDim3 Em + MBDCSD5 Ch Rep 1 15 c1.csv	1	891.656
D5 CSDim3 Em + MBDCSD5 Ch Rep 1 15 c1.csv	2	145.43
D5 CSDim3 Em + MBDCSD5 Ch Rep 1 15 c1.csv	3	12.815
D5 CSDim3 Em + MBDCSD5 Ch Rep 1 15 c1.csv	4	1989.93
D5 CSDim3 Em + MBDCSD5 Ch Rep 1 15 c1.csv	5	605.172
D5 CSDim3 Em + MBDCSD5 Ch Rep 1 15 c1.csv	6	14.805
D5 CSDim3 Em + MBDCSD5 Ch Rep 2 01 c1.csv	1	256.008
D5 CSDim3 Em + MBDCSD5 Ch Rep 2 01 c1.csv	2	59.789
D5 CSDim3 Em + MBDCSD5 Ch Rep 2 01 c1.csv	3	12.639
D5 CSDim3 Em + MBDCSD5 Ch Rep 2 01 c1.csv	4	500.247
D5 CSDim3 Em + MBDCSD5 Ch Rep 2 01 c1.csv	5	180.011
D5 CSDim3 Em + MBDCSD5 Ch Rep 2 01 c1.csv	6	16.598
D5 CSDim3 Em + MBDCSD5 Ch Rep 2 02 c1.csv	1	247.585
D5 CSDim3 Em + MBDCSD5 Ch Rep 2 02 c1.csv	2	78.569
D5 CSDim3 Em + MBDCSD5 Ch Rep 2 02 c1.csv	3	12.332
D5 CSDim3 Em + MBDCSD5 Ch Rep 2 02 c1.csv	4	674.074
D5 CSDim3 Em + MBDCSD5 Ch Rep 2 02 c1.csv	5	348.347
D5 CSDim3 Em + MBDCSD5 Ch Rep 2 02 c1.csv	6	15.839
D5 CSDim3 Em + MBDCSD5 Ch Rep 2 03 c1.csv	1	135.578
D5 CSDim3 Em + MBDCSD5 Ch Rep 2 03 c1.csv	2	46.294
D5 CSDim3 Em + MBDCSD5 Ch Rep 2 03 c1.csv	3	12.642
D5 CSDim3 Em + MBDCSD5 Ch Rep 2 03 c1.csv	4	1053.55
D5 CSDim3 Em + MBDCSD5 Ch Rep 2 03 c1.csv	5	625.767
D5 CSDim3 Em + MBDCSD5 Ch Rep 2 03 c1.csv	6	16.733
D5 CSDim3 Em + MBDCSD5 Ch Rep 2 04 c1.csv	1	294.639
D5 CSDim3 Em + MBDCSD5 Ch Rep 2 04 c1.csv	2	74.842
D5 CSDim3 Em + MBDCSD5 Ch Rep 2 04 c1.csv	3	12.559
D5 CSDim3 Em + MBDCSD5 Ch Rep 2 04 c1.csv	4	502.239
D5 CSDim3 Em + MBDCSD5 Ch Rep 2 04 c1.csv	5	185.244
D5 CSDim3 Em + MBDCSD5 Ch Rep 2 04 c1.csv	6	16.01
D5 CSDim3 Em + MBDCSD5 Ch Rep 2 05 c1.csv	1	523.075
D5 CSDim3 Em + MBDCSD5 Ch Rep 2 05 c1.csv	2	120.531
D5 CSDim3 Em + MBDCSD5 Ch Rep 2 05 c1.csv	3	16.684
D5 CSDim3 Em + MBDCSD5 Ch Rep 2 05 c1.csv	4	1659.34
D5 CSDim3 Em + MBDCSD5 Ch Rep 2 05 c1.csv	5	593.342
D5 CSDim3 Em + MBDCSD5 Ch Rep 2 05 c1.csv	6	14.873
D5 CSDim3 Em + MBDCSD5 Ch Rep 2 06 c1.csv	1	382.751
D5 CSDim3 Em + MBDCSD5 Ch Rep 2 06 c1.csv	2	111.426
D5 CSDim3 Em + MBDCSD5 Ch Rep 2 06 c1.csv	3	13.892
D5 CSDim3 Em + MBDCSD5 Ch Rep 2 06 c1.csv	4	1243.38
D5 CSDim3 Em + MBDCSD5 Ch Rep 2 06 c1.csv	5	544.65
D5 CSDim3 Em + MBDCSD5 Ch Rep 2 06 c1.csv	6	17.331
D5 CSDim3 Em + MBDCSD5 Ch Rep 2 06 c2.csv	1	705.603
D5 CSDim3 Em + MBDCSD5 Ch Rep 2 06 c2.csv	2	143.833
D5 CSDim3 Em + MBDCSD5 Ch Rep 2 06 c2.csv	3	13.733
D5 CSDim3 Em + MBDCSD5 Ch Rep 2 06 c2.csv	4	1943.19
D5 CSDim3 Em + MBDCSD5 Ch Rep 2 06 c2.csv	5	590.255
D5 CSDim3 Em + MBDCSD5 Ch Rep 2 06 c2.csv	6	16.519
D5 CSDim3 Em + MBDCSD5 Ch Rep 2 07 c1.csv	1	417.382
D5 CSDim3 Em + MBDCSD5 Ch Rep 2 07 c1.csv	2	77.565
D5 CSDim3 Em + MBDCSD5 Ch Rep 2 07 c1.csv	3	12.699
D5 CSDim3 Em + MBDCSD5 Ch Rep 2 07 c1.csv	4	1003.26
D5 CSDim3 Em + MBDCSD5 Ch Rep 2 07 c1.csv	5	298.818
D5 CSDim3 Em + MBDCSD5 Ch Rep 2 07 c1.csv	6	13.965
D5 CSDim3 Em + MBDCSD5 Ch Rep 2 08 c1.csv	1	280.135
D5 CSDim3 Em + MBDCSD5 Ch Rep 2 08 c1.csv	2	65.246
D5 CSDim3 Em + MBDCSD5 Ch Rep 2 08 c1.csv	3	12.634
D5 CSDim3 Em + MBDCSD5 Ch Rep 2 08 c1.csv	4	662.158
D5 CSDim3 Em + MBDCSD5 Ch Rep 2 08 c1.csv	5	242.478
D5 CSDim3 Em + MBDCSD5 Ch Rep 2 08 c1.csv	6	16.242
D5 CSDim3 Em + MBDCSD5 Ch Rep 2 09 c1.csv	1	588.528
D5 CSDim3 Em + MBDCSD5 Ch Rep 2 09 c1.csv	2	138.521
D5 CSDim3 Em + MBDCSD5 Ch Rep 2 09 c1.csv	3	12.735
D5 CSDim3 Em + MBDCSD5 Ch Rep 2 09 c1.csv	4	1733.04
D5 CSDim3 Em + MBDCSD5 Ch Rep 2 09 c1.csv	5	678.73
D5 CSDim3 Em + MBDCSD5 Ch Rep 2 09 c1.csv	6	14.924
D5 CSDim3 Em + MBDCSD5 Ch Rep 2 10 c1.csv	1	500.561
D5 CSDim3 Em + MBDCSD5 Ch Rep 2 10 c1.csv	2	123.318
D5 CSDim3 Em + MBDCSD5 Ch Rep 2 10 c1.csv	3	12.87
D5 CSDim3 Em + MBDCSD5 Ch Rep 2 10 c1.csv	4	1431.08
D5 CSDim3 Em + MBDCSD5 Ch Rep 2 10 c1.csv	5	596.687
D5 CSDim3 Em + MBDCSD5 Ch Rep 2 10 c1.csv	6	14.301
D5 CSDim3 Em + MBDCSD5 Ch Rep 2 11 c1.csv	1	530.346
D5 CSDim3 Em + MBDCSD5 Ch Rep 2 11 c1.csv	2	102.722
D5 CSDim3 Em + MBDCSD5 Ch Rep 2 11 c1.csv	3	12.699
D5 CSDim3 Em + MBDCSD5 Ch Rep 2 11 c1.csv	4	1295.8
D5 CSDim3 Em + MBDCSD5 Ch Rep 2 11 c1.csv	5	408.53
D5 CSDim3 Em + MBDCSD5 Ch Rep 2 11 c1.csv	6	15.093
D5 CSDim3 Em + MBDCSD5 Ch Rep 2 12 c1.csv	1	318.636
D5 CSDim3 Em + MBDCSD5 Ch Rep 2 12 c1.csv	2	50.285
D5 CSDim3 Em + MBDCSD5 Ch Rep 2 12 c1.csv	3	12.071
D5 CSDim3 Em + MBDCSD5 Ch Rep 2 12 c1.csv	4	561.79
D5 CSDim3 Em + MBDCSD5 Ch Rep 2 12 c1.csv	5	142.1
D5 CSDim3 Em + MBDCSD5 Ch Rep 2 12 c1.csv	6	13.801
D5 CSDim3 Em + MBDCSD5 Ch Rep 2 13 c1.csv	1	281.102
D5 CSDim3 Em + MBDCSD5 Ch Rep 2 13 c1.csv	2	70.487
D5 CSDim3 Em + MBDCSD5 Ch Rep 2 13 c1.csv	3	12.262
D5 CSDim3 Em + MBDCSD5 Ch Rep 2 13 c1.csv	4	634.116
D5 CSDim3 Em + MBDCSD5 Ch Rep 2 13 c1.csv	5	259.427
D5 CSDim3 Em + MBDCSD5 Ch Rep 2 13 c1.csv	6	15.423
D5 CSDim3 Em + MBDCSD5 Ch Rep 2 14 c1.csv	1	344.327
D5 CSDim3 Em + MBDCSD5 Ch Rep 2 14 c1.csv	2	75.129
D5 CSDim3 Em + MBDCSD5 Ch Rep 2 14 c1.csv	3	12.533
D5 CSDim3 Em + MBDCSD5 Ch Rep 2 14 c1.csv	4	733.516
D5 CSDim3 Em + MBDCSD5 Ch Rep 2 14 c1.csv	5	253.238
D5 CSDim3 Em + MBDCSD5 Ch Rep 2 14 c1.csv	6	21.759
D5 CSDim3 Em + MBDCSD5 Ch Rep 2 15 c1.csv	1	668.504
D5 CSDim3 Em + MBDCSD5 Ch Rep 2 15 c1.csv	2	107.376
D5 CSDim3 Em + MBDCSD5 Ch Rep 2 15 c1.csv	3	12.896
D5 CSDim3 Em + MBDCSD5 Ch Rep 2 15 c1.csv	4	1257.2
D5 CSDim3 Em + MBDCSD5 Ch Rep 2 15 c1.csv	5	404.662
D5 CSDim3 Em + MBDCSD5 Ch Rep 2 15 c1.csv	6	19.802
D5 CSDim3 Em + MBDCSD5 Ch Rep 3 01 c1.csv	1	383.529
D5 CSDim3 Em + MBDCSD5 Ch Rep 3 01 c1.csv	2	77.29
D5 CSDim3 Em + MBDCSD5 Ch Rep 3 01 c1.csv	3	13.842
D5 CSDim3 Em + MBDCSD5 Ch Rep 3 01 c1.csv	4	862.263
D5 CSDim3 Em + MBDCSD5 Ch Rep 3 01 c1.csv	5	340.224
D5 CSDim3 Em + MBDCSD5 Ch Rep 3 01 c1.csv	6	14.984
D5 CSDim3 Em + MBDCSD5 Ch Rep 3 02 c1.csv	1	389.319
D5 CSDim3 Em + MBDCSD5 Ch Rep 3 02 c1.csv	2	127.406
D5 CSDim3 Em + MBDCSD5 Ch Rep 3 02 c1.csv	3	20.256
D5 CSDim3 Em + MBDCSD5 Ch Rep 3 02 c1.csv	4	1537.76
D5 CSDim3 Em + MBDCSD5 Ch Rep 3 02 c1.csv	5	947.443
D5 CSDim3 Em + MBDCSD5 Ch Rep 3 02 c1.csv	6	20.787
D5 CSDim3 Em + MBDCSD5 Ch Rep 3 03 c1.csv	1	381.143
D5 CSDim3 Em + MBDCSD5 Ch Rep 3 03 c1.csv	2	82.424
D5 CSDim3 Em + MBDCSD5 Ch Rep 3 03 c1.csv	3	12.865
D5 CSDim3 Em + MBDCSD5 Ch Rep 3 03 c1.csv	4	833.166
D5 CSDim3 Em + MBDCSD5 Ch Rep 3 03 c1.csv	5	267.435
D5 CSDim3 Em + MBDCSD5 Ch Rep 3 03 c1.csv	6	14.601
D5 CSDim3 Em + MBDCSD5 Ch Rep 3 04 c1.csv	1	447.29
D5 CSDim3 Em + MBDCSD5 Ch Rep 3 04 c1.csv	2	76.229
D5 CSDim3 Em + MBDCSD5 Ch Rep 3 04 c1.csv	3	12.758
D5 CSDim3 Em + MBDCSD5 Ch Rep 3 04 c1.csv	4	823.897
D5 CSDim3 Em + MBDCSD5 Ch Rep 3 04 c1.csv	5	206.884
D5 CSDim3 Em + MBDCSD5 Ch Rep 3 04 c1.csv	6	14.601
D5 CSDim3 Em + MBDCSD5 Ch Rep 3 04 c2.csv	1	262.805
D5 CSDim3 Em + MBDCSD5 Ch Rep 3 04 c2.csv	2	66.072
D5 CSDim3 Em + MBDCSD5 Ch Rep 3 04 c2.csv	3	12.303
D5 CSDim3 Em + MBDCSD5 Ch Rep 3 04 c2.csv	4	537.134
D5 CSDim3 Em + MBDCSD5 Ch Rep 3 04 c2.csv	5	185.567
D5 CSDim3 Em + MBDCSD5 Ch Rep 3 04 c2.csv	6	15.744
D5 CSDim3 Em + MBDCSD5 Ch Rep 3 05 c1.csv	1	716.109
D5 CSDim3 Em + MBDCSD5 Ch Rep 3 05 c1.csv	2	131.439
D5 CSDim3 Em + MBDCSD5 Ch Rep 3 05 c1.csv	3	12.431
D5 CSDim3 Em + MBDCSD5 Ch Rep 3 05 c1.csv	4	1257.3
D5 CSDim3 Em + MBDCSD5 Ch Rep 3 05 c1.csv	5	319.4
D5 CSDim3 Em + MBDCSD5 Ch Rep 3 05 c1.csv	6	14.986
D5 CSDim3 Em + MBDCSD5 Ch Rep 3 06 c1.csv	1	307.299
D5 CSDim3 Em + MBDCSD5 Ch Rep 3 06 c1.csv	2	60.102
D5 CSDim3 Em + MBDCSD5 Ch Rep 3 06 c1.csv	3	12.073
D5 CSDim3 Em + MBDCSD5 Ch Rep 3 06 c1.csv	4	1872.34
D5 CSDim3 Em + MBDCSD5 Ch Rep 3 06 c1.csv	5	495.057
D5 CSDim3 Em + MBDCSD5 Ch Rep 3 06 c1.csv	6	14.152
D5 CSDim3 Em + MBDCSD5 Ch Rep 3 07 c1.csv	1	182.848
D5 CSDim3 Em + MBDCSD5 Ch Rep 3 07 c1.csv	2	51.085
D5 CSDim3 Em + MBDCSD5 Ch Rep 3 07 c1.csv	3	12.324
D5 CSDim3 Em + MBDCSD5 Ch Rep 3 07 c1.csv	4	676.379
D5 CSDim3 Em + MBDCSD5 Ch Rep 3 07 c1.csv	5	292.072
D5 CSDim3 Em + MBDCSD5 Ch Rep 3 07 c1.csv	6	15.078
D5 CSDim3 Em + MBDCSD5 Ch Rep 3 08 c1.csv	1	702.821
D5 CSDim3 Em + MBDCSD5 Ch Rep 3 08 c1.csv	2	173.125
D5 CSDim3 Em + MBDCSD5 Ch Rep 3 08 c1.csv	3	13.439
D5 CSDim3 Em + MBDCSD5 Ch Rep 3 08 c1.csv	4	2804.64
D5 CSDim3 Em + MBDCSD5 Ch Rep 3 08 c1.csv	5	1170.1
D5 CSDim3 Em + MBDCSD5 Ch Rep 3 08 c1.csv	6	15.049
D5 CSDim3 Em + MBDCSD5 Ch Rep 3 09 c1.csv	1	313.571
D5 CSDim3 Em + MBDCSD5 Ch Rep 3 09 c1.csv	2	77.024
D5 CSDim3 Em + MBDCSD5 Ch Rep 3 09 c1.csv	3	12.405
D5 CSDim3 Em + MBDCSD5 Ch Rep 3 09 c1.csv	4	1354.89
D5 CSDim3 Em + MBDCSD5 Ch Rep 3 09 c1.csv	5	605.14
D5 CSDim3 Em + MBDCSD5 Ch Rep 3 09 c1.csv	6	14.247
D5 CSDim3 Em + MBDCSD5 Ch Rep 3 10 c1.csv	1	221.412
D5 CSDim3 Em + MBDCSD5 Ch Rep 3 10 c1.csv	2	61.45
D5 CSDim3 Em + MBDCSD5 Ch Rep 3 10 c1.csv	3	12.259
D5 CSDim3 Em + MBDCSD5 Ch Rep 3 10 c1.csv	4	683.211
D5 CSDim3 Em + MBDCSD5 Ch Rep 3 10 c1.csv	5	307.681
D5 CSDim3 Em + MBDCSD5 Ch Rep 3 10 c1.csv	6	16.056
D5 CSDim3 Em + MBDCSD5 Ch Rep 3 11 c1.csv	1	533.662
D5 CSDim3 Em + MBDCSD5 Ch Rep 3 11 c1.csv	2	104.043
D5 CSDim3 Em + MBDCSD5 Ch Rep 3 11 c1.csv	3	14.243
D5 CSDim3 Em + MBDCSD5 Ch Rep 3 11 c1.csv	4	1304.57
D5 CSDim3 Em + MBDCSD5 Ch Rep 3 11 c1.csv	5	553.629
D5 CSDim3 Em + MBDCSD5 Ch Rep 3 11 c1.csv	6	16.96
D5 CSDim3 Em + MBDCSD5 Ch Rep 3 12 c1.csv	1	319.412
D5 CSDim3 Em + MBDCSD5 Ch Rep 3 12 c1.csv	2	70.357
D5 CSDim3 Em + MBDCSD5 Ch Rep 3 12 c1.csv	3	12.413
D5 CSDim3 Em + MBDCSD5 Ch Rep 3 12 c1.csv	4	1013.23
D5 CSDim3 Em + MBDCSD5 Ch Rep 3 12 c1.csv	5	371.278
D5 CSDim3 Em + MBDCSD5 Ch Rep 3 12 c1.csv	6	13.858
D5 CSDim3 Em + MBDCSD5 Ch Rep 3 13 c1.csv	1	598.009
D5 CSDim3 Em + MBDCSD5 Ch Rep 3 13 c1.csv	2	109.481
D5 CSDim3 Em + MBDCSD5 Ch Rep 3 13 c1.csv	3	12.668
D5 CSDim3 Em + MBDCSD5 Ch Rep 3 13 c1.csv	4	1836.52
D5 CSDim3 Em + MBDCSD5 Ch Rep 3 13 c1.csv	5	555.219
D5 CSDim3 Em + MBDCSD5 Ch Rep 3 13 c1.csv	6	15.205
D5 CSDim3 Em + MBDCSD5 Ch Rep 3 14 c1.csv	1	307.384
D5 CSDim3 Em + MBDCSD5 Ch Rep 3 14 c1.csv	2	82.755
D5 CSDim3 Em + MBDCSD5 Ch Rep 3 14 c1.csv	3	14.12
D5 CSDim3 Em + MBDCSD5 Ch Rep 3 14 c1.csv	4	1245.95
D5 CSDim3 Em + MBDCSD5 Ch Rep 3 14 c1.csv	5	655.815
D5 CSDim3 Em + MBDCSD5 Ch Rep 3 14 c1.csv	6	14.176
D5 CSDim3 Em + MBDCSD5 Ch Rep 3 15 c1.csv	1	416.649
D5 CSDim3 Em + MBDCSD5 Ch Rep 3 15 c1.csv	2	81.239
D5 CSDim3 Em + MBDCSD5 Ch Rep 3 15 c1.csv	3	12.575
D5 CSDim3 Em + MBDCSD5 Ch Rep 3 15 c1.csv	4	1260.51
D5 CSDim3 Em + MBDCSD5 Ch Rep 3 15 c1.csv	5	400.948
D5 CSDim3 Em + MBDCSD5 Ch Rep 3 15 c1.csv	6	16.4
D5 CSDim3 Em + MBDCSD5 Ch Rep 3 16 c1.csv	1	871.396
D5 CSDim3 Em + MBDCSD5 Ch Rep 3 16 c1.csv	2	168.246
D5 CSDim3 Em + MBDCSD5 Ch Rep 3 16 c1.csv	3	19.105
D5 CSDim3 Em + MBDCSD5 Ch Rep 3 16 c1.csv	4	2189.05
D5 CSDim3 Em + MBDCSD5 Ch Rep 3 16 c1.csv	5	645.669
D5 CSDim3 Em + MBDCSD5 Ch Rep 3 16 c1.csv	6	15.95
D5 CSDim3 Em + MBDCSD5 Ch Rep 3 17 c1.csv	1	224.569
D5 CSDim3 Em + MBDCSD5 Ch Rep 3 17 c1.csv	2	61.538
D5 CSDim3 Em + MBDCSD5 Ch Rep 3 17 c1.csv	3	12.587
D5 CSDim3 Em + MBDCSD5 Ch Rep 3 17 c1.csv	4	1524.19
D5 CSDim3 Em + MBDCSD5 Ch Rep 3 17 c1.csv	5	710.195
D5 CSDim3 Em + MBDCSD5 Ch Rep 3 17 c1.csv	6	14.817
D5 CSDim3 Em + MBDCSD5 Ch Rep 3 18 c1.csv	1	407.821
D5 CSDim3 Em + MBDCSD5 Ch Rep 3 18 c1.csv	2	73.292
D5 CSDim3 Em + MBDCSD5 Ch Rep 3 18 c1.csv	3	12.454
D5 CSDim3 Em + MBDCSD5 Ch Rep 3 18 c1.csv	4	699.716
D5 CSDim3 Em + MBDCSD5 Ch Rep 3 18 c1.csv	5	195.022
D5 CSDim3 Em + MBDCSD5 Ch Rep 3 18 c1.csv	6	18.38
D5 CSDim3 Em + MBDCSD5 Ch Rep 3 19 c1.csv	1	315.403
D5 CSDim3 Em + MBDCSD5 Ch Rep 3 19 c1.csv	2	82.403
D5 CSDim3 Em + MBDCSD5 Ch Rep 3 19 c1.csv	3	12.14
D5 CSDim3 Em + MBDCSD5 Ch Rep 3 19 c1.csv	4	1183.91
D5 CSDim3 Em + MBDCSD5 Ch Rep 3 19 c1.csv	5	531.125
D5 CSDim3 Em + MBDCSD5 Ch Rep 3 19 c1.csv	6	14.188

## Sheet: D5 im3-co 2
2.3809
3.27081
2.45623
4.20786
2.97659
1.96971
2.92749
2.75042
4.0554
2.22918
4.14493
2.69611
2.71793
3.34559
2.95967
1.97961
1.70239
2.87312
2.84279
2.32506
3.35812
3.47299
2.85505
2.58827
2.43271
3.25517
4.27119
2.53559
3.07482
3.21519
2.60509
1.63703
3.23756
4.20888
3.0702
4.081
3.86394
2.38742
2.41513
2.26885
2.28772
2.39925
2.79606
3.37272
1.91974
3.23524
3.4509
2.17058
3.85716
2.2628

## Sheet: W8 im3 1
Source.Name		Mean
W8 CSDim3 Em Rep1 01 c1.csv	1	625.578
W8 CSDim3 Em Rep1 01 c1.csv	2	211.898
W8 CSDim3 Em Rep1 01 c1.csv	3	35.057
W8 CSDim3 Em Rep1 02 c1.csv	1	595.316
W8 CSDim3 Em Rep1 02 c1.csv	2	235.409
W8 CSDim3 Em Rep1 02 c1.csv	3	51.003
W8 CSDim3 Em Rep1 03 c1.csv	1	583.047
W8 CSDim3 Em Rep1 03 c1.csv	2	316.631
W8 CSDim3 Em Rep1 03 c1.csv	3	50.249
W8 CSDim3 Em Rep1 04 c1.csv	1	760.94
W8 CSDim3 Em Rep1 04 c1.csv	2	259.923
W8 CSDim3 Em Rep1 04 c1.csv	3	69.998
W8 CSDim3 Em Rep1 05 c1.csv	1	636.775
W8 CSDim3 Em Rep1 05 c1.csv	2	209.121
W8 CSDim3 Em Rep1 05 c1.csv	3	82.973
W8 CSDim3 Em Rep1 06 c1.csv	1	409.371
W8 CSDim3 Em Rep1 06 c1.csv	2	137.927
W8 CSDim3 Em Rep1 06 c1.csv	3	50.135
W8 CSDim3 Em Rep1 07 c1.csv	1	610.732
W8 CSDim3 Em Rep1 07 c1.csv	2	338.356
W8 CSDim3 Em Rep1 07 c1.csv	3	72.136
W8 CSDim3 Em Rep1 08 c1.csv	1	483.179
W8 CSDim3 Em Rep1 08 c1.csv	2	149.504
W8 CSDim3 Em Rep1 08 c1.csv	3	44.311
W8 CSDim3 Em Rep1 09 c1.csv	1	360.725
W8 CSDim3 Em Rep1 09 c1.csv	2	107.979
W8 CSDim3 Em Rep1 09 c1.csv	3	39.886
W8 CSDim3 Em Rep1 10 c1.csv	1	494.811
W8 CSDim3 Em Rep1 10 c1.csv	2	213.489
W8 CSDim3 Em Rep1 10 c1.csv	3	53.469
W8 CSDim3 Em Rep1 11 c1.csv	1	533.656
W8 CSDim3 Em Rep1 11 c1.csv	2	172.223
W8 CSDim3 Em Rep1 11 c1.csv	3	76.703
W8 CSDim3 Em Rep1 12 c1.csv	1	1102.38
W8 CSDim3 Em Rep1 12 c1.csv	2	400.719
W8 CSDim3 Em Rep1 12 c1.csv	3	89.38
W8 CSDim3 Em Rep1 13 c1.csv	1	1080.67
W8 CSDim3 Em Rep1 13 c1.csv	2	506.516
W8 CSDim3 Em Rep1 13 c1.csv	3	158.818
W8 CSDim3 Em Rep1 14 c1.csv	1	712.234
W8 CSDim3 Em Rep1 14 c1.csv	2	455.381
W8 CSDim3 Em Rep1 14 c1.csv	3	150.281
W8 CSDim3 Em Rep1 15 c1.csv	1	722.917
W8 CSDim3 Em Rep1 15 c1.csv	2	392.938
W8 CSDim3 Em Rep1 15 c1.csv	3	140.87
W8 CSDim3 Em Rep2 01 c1.csv	1	2067.31
W8 CSDim3 Em Rep2 01 c1.csv	2	1372.36
W8 CSDim3 Em Rep2 01 c1.csv	3	171.47
W8 CSDim3 Em Rep2 02 c1.csv	1	2659.69
W8 CSDim3 Em Rep2 02 c1.csv	2	1665.12
W8 CSDim3 Em Rep2 02 c1.csv	3	171.47
W8 CSDim3 Em Rep2 03 c1.csv	1	391.165
W8 CSDim3 Em Rep2 03 c1.csv	2	104.422
W8 CSDim3 Em Rep2 03 c1.csv	3	20.512
W8 CSDim3 Em Rep2 04 c1.csv	1	587.661
W8 CSDim3 Em Rep2 04 c1.csv	2	230.005
W8 CSDim3 Em Rep2 04 c1.csv	3	53.299
W8 CSDim3 Em Rep2 05 c1.csv	1	990.016
W8 CSDim3 Em Rep2 05 c1.csv	2	342.57
W8 CSDim3 Em Rep2 05 c1.csv	3	74.597
W8 CSDim3 Em Rep2 06 c1.csv	1	875.122
W8 CSDim3 Em Rep2 06 c1.csv	2	440.322
W8 CSDim3 Em Rep2 06 c1.csv	3	120.606
W8 CSDim3 Em Rep2 07 c1.csv	1	673.544
W8 CSDim3 Em Rep2 07 c1.csv	2	226.729
W8 CSDim3 Em Rep2 07 c1.csv	3	54.64
W8 CSDim3 Em Rep2 08 c1.csv	1	964.997
W8 CSDim3 Em Rep2 08 c1.csv	2	502.428
W8 CSDim3 Em Rep2 08 c1.csv	3	218.613
W8 CSDim3 Em Rep2 09 c1.csv	1	550.571
W8 CSDim3 Em Rep2 09 c1.csv	2	279.639
W8 CSDim3 Em Rep2 09 c1.csv	3	120.214
W8 CSDim3 Em Rep2 10 c1.csv	1	432.784
W8 CSDim3 Em Rep2 10 c1.csv	2	106.959
W8 CSDim3 Em Rep2 10 c1.csv	3	27.914
W8 CSDim3 Em Rep2 11 c1.csv	1	940.936
W8 CSDim3 Em Rep2 11 c1.csv	2	119.394
W8 CSDim3 Em Rep2 11 c1.csv	3	21.7
W8 CSDim3 Em Rep2 12 c1.csv	1	483.666
W8 CSDim3 Em Rep2 12 c1.csv	2	139.502
W8 CSDim3 Em Rep2 12 c1.csv	3	54.76
W8 CSDim3 Em Rep2 13 c1.csv	1	899.134
W8 CSDim3 Em Rep2 13 c1.csv	2	431.435
W8 CSDim3 Em Rep2 13 c1.csv	3	156.354
W8 CSDim3 Em Rep2 13 c2.csv	1	893.092
W8 CSDim3 Em Rep2 13 c2.csv	2	443.304
W8 CSDim3 Em Rep2 13 c2.csv	3	144.983
W8 CSDim3 Em Rep2 14 c1.csv	1	936.84
W8 CSDim3 Em Rep2 14 c1.csv	2	232.925
W8 CSDim3 Em Rep2 14 c1.csv	3	67.799
W8 CSDim3 Em Rep2 15 c1.csv	1	960.724
W8 CSDim3 Em Rep2 15 c1.csv	2	492.318
W8 CSDim3 Em Rep2 15 c1.csv	3	229.198
W8 CSDim3 Em Rep3 01 c1.csv	1	622.691
W8 CSDim3 Em Rep3 01 c1.csv	2	225.47
W8 CSDim3 Em Rep3 01 c1.csv	3	38.413
W8 CSDim3 Em Rep3 02 c1.csv	1	619.768
W8 CSDim3 Em Rep3 02 c1.csv	2	189.226
W8 CSDim3 Em Rep3 02 c1.csv	3	64.906
W8 CSDim3 Em Rep3 03 c1.csv	1	523.919
W8 CSDim3 Em Rep3 03 c1.csv	2	133.972
W8 CSDim3 Em Rep3 03 c1.csv	3	42.165
W8 CSDim3 Em Rep3 04 c1.csv	1	626.757
W8 CSDim3 Em Rep3 04 c1.csv	2	303.09
W8 CSDim3 Em Rep3 04 c1.csv	3	115.288
W8 CSDim3 Em Rep3 05 c1.csv	1	440.403
W8 CSDim3 Em Rep3 05 c1.csv	2	162.549
W8 CSDim3 Em Rep3 05 c1.csv	3	47.635
W8 CSDim3 Em Rep3 06 c1.csv	1	663.444
W8 CSDim3 Em Rep3 06 c1.csv	2	188.747
W8 CSDim3 Em Rep3 06 c1.csv	3	81.63
W8 CSDim3 Em Rep3 07 c1.csv	1	478.61
W8 CSDim3 Em Rep3 07 c1.csv	2	157.767
W8 CSDim3 Em Rep3 07 c1.csv	3	59.59
W8 CSDim3 Em Rep3 08 c1.csv	1	654.369
W8 CSDim3 Em Rep3 08 c1.csv	2	270.062
W8 CSDim3 Em Rep3 08 c1.csv	3	61.006
W8 CSDim3 Em Rep3 09 c1.csv	1	589.822
W8 CSDim3 Em Rep3 09 c1.csv	2	173.809
W8 CSDim3 Em Rep3 09 c1.csv	3	37.934
W8 CSDim3 Em Rep3 09 c2.csv	1	856.64
W8 CSDim3 Em Rep3 09 c2.csv	2	304.626
W8 CSDim3 Em Rep3 09 c2.csv	3	68.819
W8 CSDim3 Em Rep3 10 c1.csv	1	528.468
W8 CSDim3 Em Rep3 10 c1.csv	2	245.542
W8 CSDim3 Em Rep3 10 c1.csv	3	86.644
W8 CSDim3 Em Rep3 11 c1.csv	1	810.112
W8 CSDim3 Em Rep3 11 c1.csv	2	344.916
W8 CSDim3 Em Rep3 11 c1.csv	3	144.841
W8 CSDim3 Em Rep3 12 c1.csv	1	960.367
W8 CSDim3 Em Rep3 12 c1.csv	2	633.779
W8 CSDim3 Em Rep3 12 c1.csv	3	144.841
W8 CSDim3 Em Rep3 13 c1.csv	1	613.182
W8 CSDim3 Em Rep3 13 c1.csv	2	115.938
W8 CSDim3 Em Rep3 13 c1.csv	3	27.084
W8 CSDim3 Em Rep3 14 c1.csv	1	725.997
W8 CSDim3 Em Rep3 14 c1.csv	2	186.457
W8 CSDim3 Em Rep3 14 c1.csv	3	53.593
W8 CSDim3 Em Rep3 15 c1.csv	1	406.82
W8 CSDim3 Em Rep3 15 c1.csv	2	130.684
W8 CSDim3 Em Rep3 15 c1.csv	3	34.221

## Sheet: W8 im3 2
3.33928
2.95171
2.00013
3.63797
4.3901
4.0919
2.02312
4.17203
4.71178
2.75804
4.78385
3.25369
2.6513
1.84186
2.30909
1.5787
1.66586
4.41727
3.02402
3.41609
2.35996
3.59642
2.62983
2.69943
5.12202
5.06132
2.70022
2.50773
5.2629
2.7802
3.12353
4.46318
5.24746
2.72345
3.41793
5.43157
4.26801
2.8383
4.06173
3.34096
2.78055
3.32511
1.66795
