# Supplementary material for: KMT5C leverages disorder to optimize cooperation with HP1 for heterochromatin retention
Source: EMBO Rep. 2024 Nov 19;26(1):153–74. doi: 10.1038/s44319-024-00320-5 (PMC11723951; doi:10.1038/s44319-024-00320-5)
Supplement: Supplementary file 26 — Source data Fig. 5 [file 44319_2024_320_MOESM26_ESM.zip › Figure 5/F/PC Numerical Data/5F Numerical Data.xlsx]

## Sheet: Overview
Each protein contains 2 sheets of data
First sheet: Column 1: Source file name (microscope image) Column 2: Images with 1 channel: 1=chromocenter mask, 2=nucleoplasm mask, 3=background mask Images with 2 channels: Channel 1 is hoechst or a co-transfected protein to generate the mask, channel 2 is the respective protein channel 1=chromocenter mask (channel 1), 2=nucleoplasm mask (channel 1), 3=background mask (channel 1) 4=chromocenter…
Second sheet: PC values generated from sheet 1 and used in figure 5. Calculation: (Chromocenter intensity-background intensity)/(Nucleoplasm intensity-background intensity)
(See methods section for more details)

## Sheet: D5 HRD 1
Source.Name		Mean
D5 CRD Em + Hoechst rep1 01 c1.csv	1	892.793
D5 CRD Em + Hoechst rep1 01 c1.csv	2	227.874
D5 CRD Em + Hoechst rep1 01 c1.csv	3	32.34
D5 CRD Em + Hoechst rep1 01 c1.csv	4	109.946
D5 CRD Em + Hoechst rep1 01 c1.csv	5	93.501
D5 CRD Em + Hoechst rep1 01 c1.csv	6	18.098
D5 CRD Em + Hoechst rep1 02 c1.csv	1	1294.46
D5 CRD Em + Hoechst rep1 02 c1.csv	2	358.809
D5 CRD Em + Hoechst rep1 02 c1.csv	3	20.632
D5 CRD Em + Hoechst rep1 02 c1.csv	4	144.513
D5 CRD Em + Hoechst rep1 02 c1.csv	5	101.679
D5 CRD Em + Hoechst rep1 02 c1.csv	6	16.152
D5 CRD Em + Hoechst rep1 03 c1.csv	1	652.798
D5 CRD Em + Hoechst rep1 03 c1.csv	2	199.563
D5 CRD Em + Hoechst rep1 03 c1.csv	3	18.004
D5 CRD Em + Hoechst rep1 03 c1.csv	4	347.385
D5 CRD Em + Hoechst rep1 03 c1.csv	5	189.201
D5 CRD Em + Hoechst rep1 03 c1.csv	6	15.646
D5 CRD Em + Hoechst rep1 04 c1.csv	1	368.292
D5 CRD Em + Hoechst rep1 04 c1.csv	2	117.717
D5 CRD Em + Hoechst rep1 04 c1.csv	3	17.138
D5 CRD Em + Hoechst rep1 04 c1.csv	4	179.512
D5 CRD Em + Hoechst rep1 04 c1.csv	5	89.418
D5 CRD Em + Hoechst rep1 04 c1.csv	6	16.149
D5 CRD Em + Hoechst rep1 05 c1.csv	1	206.498
D5 CRD Em + Hoechst rep1 05 c1.csv	2	78.191
D5 CRD Em + Hoechst rep1 05 c1.csv	3	15.373
D5 CRD Em + Hoechst rep1 05 c1.csv	4	244.675
D5 CRD Em + Hoechst rep1 05 c1.csv	5	158.945
D5 CRD Em + Hoechst rep1 05 c1.csv	6	17.971
D5 CRD Em + Hoechst rep1 06 c1.csv	1	642.628
D5 CRD Em + Hoechst rep1 06 c1.csv	2	142.817
D5 CRD Em + Hoechst rep1 06 c1.csv	3	17.233
D5 CRD Em + Hoechst rep1 06 c1.csv	4	440.239
D5 CRD Em + Hoechst rep1 06 c1.csv	5	168.75
D5 CRD Em + Hoechst rep1 06 c1.csv	6	14.841
D5 CRD Em + Hoechst rep1 07 c1.csv	1	613.637
D5 CRD Em + Hoechst rep1 07 c1.csv	2	146.178
D5 CRD Em + Hoechst rep1 07 c1.csv	3	17.038
D5 CRD Em + Hoechst rep1 07 c1.csv	4	129.397
D5 CRD Em + Hoechst rep1 07 c1.csv	5	69.28
D5 CRD Em + Hoechst rep1 07 c1.csv	6	15.303
D5 CRD Em + Hoechst rep1 08 c1.csv	1	660.945
D5 CRD Em + Hoechst rep1 08 c1.csv	2	240.757
D5 CRD Em + Hoechst rep1 08 c1.csv	3	19.832
D5 CRD Em + Hoechst rep1 08 c1.csv	4	459.937
D5 CRD Em + Hoechst rep1 08 c1.csv	5	119.232
D5 CRD Em + Hoechst rep1 08 c1.csv	6	15.531
D5 CRD Em + Hoechst rep1 09 c1.csv	1	805.1
D5 CRD Em + Hoechst rep1 09 c1.csv	2	251.275
D5 CRD Em + Hoechst rep1 09 c1.csv	3	22.54
D5 CRD Em + Hoechst rep1 09 c1.csv	4	516.416
D5 CRD Em + Hoechst rep1 09 c1.csv	5	117.939
D5 CRD Em + Hoechst rep1 09 c1.csv	6	15.787
D5 CRD Em + Hoechst rep1 10 c1.csv	1	480.323
D5 CRD Em + Hoechst rep1 10 c1.csv	2	143.147
D5 CRD Em + Hoechst rep1 10 c1.csv	3	19.765
D5 CRD Em + Hoechst rep1 10 c1.csv	4	353.219
D5 CRD Em + Hoechst rep1 10 c1.csv	5	151.637
D5 CRD Em + Hoechst rep1 10 c1.csv	6	22.467
D5 CRD Em + Hoechst rep1 11 c1.csv	1	422.926
D5 CRD Em + Hoechst rep1 11 c1.csv	2	114.754
D5 CRD Em + Hoechst rep1 11 c1.csv	3	32.173
D5 CRD Em + Hoechst rep1 11 c1.csv	4	410.008
D5 CRD Em + Hoechst rep1 11 c1.csv	5	204.289
D5 CRD Em + Hoechst rep1 11 c1.csv	6	22.099
D5 CRD Em + Hoechst rep1 12 c1.csv	1	736.023
D5 CRD Em + Hoechst rep1 12 c1.csv	2	211.673
D5 CRD Em + Hoechst rep1 12 c1.csv	3	22.248
D5 CRD Em + Hoechst rep1 12 c1.csv	4	309.014
D5 CRD Em + Hoechst rep1 12 c1.csv	5	180.83
D5 CRD Em + Hoechst rep1 12 c1.csv	6	25.604
D5 CRD Em + Hoechst rep1 13 c1.csv	1	219.563
D5 CRD Em + Hoechst rep1 13 c1.csv	2	62.108
D5 CRD Em + Hoechst rep1 13 c1.csv	3	15.539
D5 CRD Em + Hoechst rep1 13 c1.csv	4	505.454
D5 CRD Em + Hoechst rep1 13 c1.csv	5	166.733
D5 CRD Em + Hoechst rep1 13 c1.csv	6	17.353
D5 CRD Em + Hoechst rep1 14 c1.csv	1	231.651
D5 CRD Em + Hoechst rep1 14 c1.csv	2	68.396
D5 CRD Em + Hoechst rep1 14 c1.csv	3	16.752
D5 CRD Em + Hoechst rep1 14 c1.csv	4	409.376
D5 CRD Em + Hoechst rep1 14 c1.csv	5	216.894
D5 CRD Em + Hoechst rep1 14 c1.csv	6	30.102
D5 CRD Em + Hoechst rep1 15 c1.csv	1	302.131
D5 CRD Em + Hoechst rep1 15 c1.csv	2	90.959
D5 CRD Em + Hoechst rep1 15 c1.csv	3	17.014
D5 CRD Em + Hoechst rep1 15 c1.csv	4	334.852
D5 CRD Em + Hoechst rep1 15 c1.csv	5	138.589
D5 CRD Em + Hoechst rep1 15 c1.csv	6	18.446
D5 CRD Em + Hoechst rep2 01 c1.csv	1	337.408
D5 CRD Em + Hoechst rep2 01 c1.csv	2	123.357
D5 CRD Em + Hoechst rep2 01 c1.csv	3	17.591
D5 CRD Em + Hoechst rep2 01 c1.csv	4	255.01
D5 CRD Em + Hoechst rep2 01 c1.csv	5	214.33
D5 CRD Em + Hoechst rep2 01 c1.csv	6	30.271
D5 CRD Em + Hoechst rep2 02 c1.csv	1	382.847
D5 CRD Em + Hoechst rep2 02 c1.csv	2	107.188
D5 CRD Em + Hoechst rep2 02 c1.csv	3	18.261
D5 CRD Em + Hoechst rep2 02 c1.csv	4	369.174
D5 CRD Em + Hoechst rep2 02 c1.csv	5	227.128
D5 CRD Em + Hoechst rep2 02 c1.csv	6	22.035
D5 CRD Em + Hoechst rep2 03 c1.csv	1	521.818
D5 CRD Em + Hoechst rep2 03 c1.csv	2	108.892
D5 CRD Em + Hoechst rep2 03 c1.csv	3	17.022
D5 CRD Em + Hoechst rep2 03 c1.csv	4	87.649
D5 CRD Em + Hoechst rep2 03 c1.csv	5	93.321
D5 CRD Em + Hoechst rep2 03 c1.csv	6	15.098
D5 CRD Em + Hoechst rep2 04 c1.csv	1	333.102
D5 CRD Em + Hoechst rep2 04 c1.csv	2	105.416
D5 CRD Em + Hoechst rep2 04 c1.csv	3	16.868
D5 CRD Em + Hoechst rep2 04 c1.csv	4	113.997
D5 CRD Em + Hoechst rep2 04 c1.csv	5	68.416
D5 CRD Em + Hoechst rep2 04 c1.csv	6	14.609
D5 CRD Em + Hoechst rep2 05 c1.csv	1	167.36
D5 CRD Em + Hoechst rep2 05 c1.csv	2	53.059
D5 CRD Em + Hoechst rep2 05 c1.csv	3	17.482
D5 CRD Em + Hoechst rep2 05 c1.csv	4	235.128
D5 CRD Em + Hoechst rep2 05 c1.csv	5	126.099
D5 CRD Em + Hoechst rep2 05 c1.csv	6	26.227
D5 CRD Em + Hoechst rep2 06 c1.csv	1	263.38
D5 CRD Em + Hoechst rep2 06 c1.csv	2	93.264
D5 CRD Em + Hoechst rep2 06 c1.csv	3	17.496
D5 CRD Em + Hoechst rep2 06 c1.csv	4	98.844
D5 CRD Em + Hoechst rep2 06 c1.csv	5	90.104
D5 CRD Em + Hoechst rep2 06 c1.csv	6	14.468
D5 CRD Em + Hoechst rep2 07 c1.csv	1	300.241
D5 CRD Em + Hoechst rep2 07 c1.csv	2	94.101
D5 CRD Em + Hoechst rep2 07 c1.csv	3	18.157
D5 CRD Em + Hoechst rep2 07 c1.csv	4	144.778
D5 CRD Em + Hoechst rep2 07 c1.csv	5	125.396
D5 CRD Em + Hoechst rep2 07 c1.csv	6	22.242
D5 CRD Em + Hoechst rep2 08 c1.csv	1	320.929
D5 CRD Em + Hoechst rep2 08 c1.csv	2	109.044
D5 CRD Em + Hoechst rep2 08 c1.csv	3	15.672
D5 CRD Em + Hoechst rep2 08 c1.csv	4	182.887
D5 CRD Em + Hoechst rep2 08 c1.csv	5	102.707
D5 CRD Em + Hoechst rep2 08 c1.csv	6	21.056
D5 CRD Em + Hoechst rep2 09 c1.csv	1	703.403
D5 CRD Em + Hoechst rep2 09 c1.csv	2	180.495
D5 CRD Em + Hoechst rep2 09 c1.csv	3	27.768
D5 CRD Em + Hoechst rep2 09 c1.csv	4	204.702
D5 CRD Em + Hoechst rep2 09 c1.csv	5	95.828
D5 CRD Em + Hoechst rep2 09 c1.csv	6	16.992
D5 CRD Em + Hoechst rep2 10 c1.csv	1	282.766
D5 CRD Em + Hoechst rep2 10 c1.csv	2	75.039
D5 CRD Em + Hoechst rep2 10 c1.csv	3	16.469
D5 CRD Em + Hoechst rep2 10 c1.csv	4	72.758
D5 CRD Em + Hoechst rep2 10 c1.csv	5	64.307
D5 CRD Em + Hoechst rep2 10 c1.csv	6	15.627
D5 CRD Em + Hoechst rep2 11 c1.csv	1	272.298
D5 CRD Em + Hoechst rep2 11 c1.csv	2	82.157
D5 CRD Em + Hoechst rep2 11 c1.csv	3	17.61
D5 CRD Em + Hoechst rep2 11 c1.csv	4	208.47
D5 CRD Em + Hoechst rep2 11 c1.csv	5	72.281
D5 CRD Em + Hoechst rep2 11 c1.csv	6	17.821
D5 CRD Em + Hoechst rep2 12 c1.csv	1	197.184
D5 CRD Em + Hoechst rep2 12 c1.csv	2	66.841
D5 CRD Em + Hoechst rep2 12 c1.csv	3	15.319
D5 CRD Em + Hoechst rep2 12 c1.csv	4	154.654
D5 CRD Em + Hoechst rep2 12 c1.csv	5	110.656
D5 CRD Em + Hoechst rep2 12 c1.csv	6	15.151
D5 CRD Em + Hoechst rep2 13 c1.csv	1	160.321
D5 CRD Em + Hoechst rep2 13 c1.csv	2	51.148
D5 CRD Em + Hoechst rep2 13 c1.csv	3	14.804
D5 CRD Em + Hoechst rep2 13 c1.csv	4	188.473
D5 CRD Em + Hoechst rep2 13 c1.csv	5	119.838
D5 CRD Em + Hoechst rep2 13 c1.csv	6	14.488
D5 CRD Em + Hoechst rep2 14 c1.csv	1	293.019
D5 CRD Em + Hoechst rep2 14 c1.csv	2	75.401
D5 CRD Em + Hoechst rep2 14 c1.csv	3	19.172
D5 CRD Em + Hoechst rep2 14 c1.csv	4	390.042
D5 CRD Em + Hoechst rep2 14 c1.csv	5	224.149
D5 CRD Em + Hoechst rep2 14 c1.csv	6	39.771
D5 CRD Em + Hoechst rep2 15 c1.csv	1	557.995
D5 CRD Em + Hoechst rep2 15 c1.csv	2	180.369
D5 CRD Em + Hoechst rep2 15 c1.csv	3	30.982
D5 CRD Em + Hoechst rep2 15 c1.csv	4	251.944
D5 CRD Em + Hoechst rep2 15 c1.csv	5	107.325
D5 CRD Em + Hoechst rep2 15 c1.csv	6	18.881
D5 CRD Em + Hoechst rep3 01 c1.csv	1	421.365
D5 CRD Em + Hoechst rep3 01 c1.csv	2	100.392
D5 CRD Em + Hoechst rep3 01 c1.csv	3	21.671
D5 CRD Em + Hoechst rep3 01 c1.csv	4	254.04
D5 CRD Em + Hoechst rep3 01 c1.csv	5	166.009
D5 CRD Em + Hoechst rep3 01 c1.csv	6	15.135
D5 CRD Em + Hoechst rep3 02 c1.csv	1	300.617
D5 CRD Em + Hoechst rep3 02 c1.csv	2	88.682
D5 CRD Em + Hoechst rep3 02 c1.csv	3	15.591
D5 CRD Em + Hoechst rep3 02 c1.csv	4	143.147
D5 CRD Em + Hoechst rep3 02 c1.csv	5	132.387
D5 CRD Em + Hoechst rep3 02 c1.csv	6	20.064
D5 CRD Em + Hoechst rep3 03 c1.csv	1	190.581
D5 CRD Em + Hoechst rep3 03 c1.csv	2	63.693
D5 CRD Em + Hoechst rep3 03 c1.csv	3	16.856
D5 CRD Em + Hoechst rep3 03 c1.csv	4	132.821
D5 CRD Em + Hoechst rep3 03 c1.csv	5	122.268
D5 CRD Em + Hoechst rep3 03 c1.csv	6	27.02
D5 CRD Em + Hoechst rep3 04 c1.csv	1	257.81
D5 CRD Em + Hoechst rep3 04 c1.csv	2	75.263
D5 CRD Em + Hoechst rep3 04 c1.csv	3	15.374
D5 CRD Em + Hoechst rep3 04 c1.csv	4	144.192
D5 CRD Em + Hoechst rep3 04 c1.csv	5	143.405
D5 CRD Em + Hoechst rep3 04 c1.csv	6	21.283
D5 CRD Em + Hoechst rep3 05 c1.csv	1	294.137
D5 CRD Em + Hoechst rep3 05 c1.csv	2	85.319
D5 CRD Em + Hoechst rep3 05 c1.csv	3	15.766
D5 CRD Em + Hoechst rep3 05 c1.csv	4	81.446
D5 CRD Em + Hoechst rep3 05 c1.csv	5	73.859
D5 CRD Em + Hoechst rep3 05 c1.csv	6	14.939
D5 CRD Em + Hoechst rep3 05 c2.csv	1	244.591
D5 CRD Em + Hoechst rep3 05 c2.csv	2	75.833
D5 CRD Em + Hoechst rep3 05 c2.csv	3	15.11
D5 CRD Em + Hoechst rep3 05 c2.csv	4	82.251
D5 CRD Em + Hoechst rep3 05 c2.csv	5	71.687
D5 CRD Em + Hoechst rep3 05 c2.csv	6	18.339
D5 CRD Em + Hoechst rep3 06 c1.csv	1	211.081
D5 CRD Em + Hoechst rep3 06 c1.csv	2	68.29
D5 CRD Em + Hoechst rep3 06 c1.csv	3	15.952
D5 CRD Em + Hoechst rep3 06 c1.csv	4	110.327
D5 CRD Em + Hoechst rep3 06 c1.csv	5	70.213
D5 CRD Em + Hoechst rep3 06 c1.csv	6	18.25
D5 CRD Em + Hoechst rep3 07 c1.csv	1	372.173
D5 CRD Em + Hoechst rep3 07 c1.csv	2	117.922
D5 CRD Em + Hoechst rep3 07 c1.csv	3	16.1
D5 CRD Em + Hoechst rep3 07 c1.csv	4	104.726
D5 CRD Em + Hoechst rep3 07 c1.csv	5	92.899
D5 CRD Em + Hoechst rep3 07 c1.csv	6	15.218
D5 CRD Em + Hoechst rep3 07 c2.csv	1	320.704
D5 CRD Em + Hoechst rep3 07 c2.csv	2	102.245
D5 CRD Em + Hoechst rep3 07 c2.csv	3	16.525
D5 CRD Em + Hoechst rep3 07 c2.csv	4	98.144
D5 CRD Em + Hoechst rep3 07 c2.csv	5	93.858
D5 CRD Em + Hoechst rep3 07 c2.csv	6	16.529
D5 CRD Em + Hoechst rep3 08 c1.csv	1	286.438
D5 CRD Em + Hoechst rep3 08 c1.csv	2	77.887
D5 CRD Em + Hoechst rep3 08 c1.csv	3	17.564
D5 CRD Em + Hoechst rep3 08 c1.csv	4	225.642
D5 CRD Em + Hoechst rep3 08 c1.csv	5	215.947
D5 CRD Em + Hoechst rep3 08 c1.csv	6	15.368
D5 CRD Em + Hoechst rep3 09 c1.csv	1	367.343
D5 CRD Em + Hoechst rep3 09 c1.csv	2	94.417
D5 CRD Em + Hoechst rep3 09 c1.csv	3	19.693
D5 CRD Em + Hoechst rep3 09 c1.csv	4	194.135
D5 CRD Em + Hoechst rep3 09 c1.csv	5	118.967
D5 CRD Em + Hoechst rep3 09 c1.csv	6	24.637
D5 CRD Em + Hoechst rep3 10 c1.csv	1	533.236
D5 CRD Em + Hoechst rep3 10 c1.csv	2	196.971
D5 CRD Em + Hoechst rep3 10 c1.csv	3	21.29
D5 CRD Em + Hoechst rep3 10 c1.csv	4	436.374
D5 CRD Em + Hoechst rep3 10 c1.csv	5	288.746
D5 CRD Em + Hoechst rep3 10 c1.csv	6	28.245
D5 CRD Em + Hoechst rep3 11 c1.csv	1	316.053
D5 CRD Em + Hoechst rep3 11 c1.csv	2	96.283
D5 CRD Em + Hoechst rep3 11 c1.csv	3	16.011
D5 CRD Em + Hoechst rep3 11 c1.csv	4	160.091
D5 CRD Em + Hoechst rep3 11 c1.csv	5	115.124
D5 CRD Em + Hoechst rep3 11 c1.csv	6	15.103
D5 CRD Em + Hoechst rep3 12 c1.csv	1	382.866
D5 CRD Em + Hoechst rep3 12 c1.csv	2	118.498
D5 CRD Em + Hoechst rep3 12 c1.csv	3	19.892
D5 CRD Em + Hoechst rep3 12 c1.csv	4	140.501
D5 CRD Em + Hoechst rep3 12 c1.csv	5	97.423
D5 CRD Em + Hoechst rep3 12 c1.csv	6	14.369
D5 CRD Em + Hoechst rep3 13 c1.csv	1	347.816
D5 CRD Em + Hoechst rep3 13 c1.csv	2	119.819
D5 CRD Em + Hoechst rep3 13 c1.csv	3	16.209
D5 CRD Em + Hoechst rep3 13 c1.csv	4	125.258
D5 CRD Em + Hoechst rep3 13 c1.csv	5	93.247
D5 CRD Em + Hoechst rep3 13 c1.csv	6	14.692
D5 CRD Em + Hoechst rep3 14 c1.csv	1	119.163
D5 CRD Em + Hoechst rep3 14 c1.csv	2	50.247
D5 CRD Em + Hoechst rep3 14 c1.csv	3	14.996
D5 CRD Em + Hoechst rep3 14 c1.csv	4	97.845
D5 CRD Em + Hoechst rep3 14 c1.csv	5	79.642
D5 CRD Em + Hoechst rep3 14 c1.csv	6	16.141
D5 CRD Em + Hoechst rep3 15 c1.csv	1	403.808
D5 CRD Em + Hoechst rep3 15 c1.csv	2	154.38
D5 CRD Em + Hoechst rep3 15 c1.csv	3	20.268
D5 CRD Em + Hoechst rep3 15 c1.csv	4	273.724
D5 CRD Em + Hoechst rep3 15 c1.csv	5	226.357
D5 CRD Em + Hoechst rep3 15 c1.csv	6	32.651
D5 CRD Em + Hoechst rep3 16 c1.csv	1	163.339
D5 CRD Em + Hoechst rep3 16 c1.csv	2	47.905
D5 CRD Em + Hoechst rep3 16 c1.csv	3	15.337
D5 CRD Em + Hoechst rep3 16 c1.csv	4	154.72
D5 CRD Em + Hoechst rep3 16 c1.csv	5	120.871
D5 CRD Em + Hoechst rep3 16 c1.csv	6	19.798
D5 CRD Em + Hoechst rep4 01 c1.csv	1	2862.65
D5 CRD Em + Hoechst rep4 01 c1.csv	2	583.59
D5 CRD Em + Hoechst rep4 01 c1.csv	3	44.461
D5 CRD Em + Hoechst rep4 01 c1.csv	4	349.337
D5 CRD Em + Hoechst rep4 01 c1.csv	5	197.202
D5 CRD Em + Hoechst rep4 01 c1.csv	6	16.724
D5 CRD Em + Hoechst rep4 02 c1.csv	1	2155.7
D5 CRD Em + Hoechst rep4 02 c1.csv	2	711.647
D5 CRD Em + Hoechst rep4 02 c1.csv	3	54.252
D5 CRD Em + Hoechst rep4 02 c1.csv	4	289.216
D5 CRD Em + Hoechst rep4 02 c1.csv	5	171.263
D5 CRD Em + Hoechst rep4 02 c1.csv	6	16.954
D5 CRD Em + Hoechst rep4 03 c1.csv	1	1604.47
D5 CRD Em + Hoechst rep4 03 c1.csv	2	481.035
D5 CRD Em + Hoechst rep4 03 c1.csv	3	25.445
D5 CRD Em + Hoechst rep4 03 c1.csv	4	119.264
D5 CRD Em + Hoechst rep4 03 c1.csv	5	93.729
D5 CRD Em + Hoechst rep4 03 c1.csv	6	15.655
D5 CRD Em + Hoechst rep4 04 c1.csv	1	2809.87
D5 CRD Em + Hoechst rep4 04 c1.csv	2	839.109
D5 CRD Em + Hoechst rep4 04 c1.csv	3	40.684
D5 CRD Em + Hoechst rep4 04 c1.csv	4	143.621
D5 CRD Em + Hoechst rep4 04 c1.csv	5	131.758
D5 CRD Em + Hoechst rep4 04 c1.csv	6	14.668
D5 CRD Em + Hoechst rep4 05 c1.csv	1	2537.9
D5 CRD Em + Hoechst rep4 05 c1.csv	2	894.281
D5 CRD Em + Hoechst rep4 05 c1.csv	3	39.652
D5 CRD Em + Hoechst rep4 05 c1.csv	4	201.339
D5 CRD Em + Hoechst rep4 05 c1.csv	5	163.831
D5 CRD Em + Hoechst rep4 05 c1.csv	6	18.104
D5 CRD Em + Hoechst rep4 06 c1.csv	1	2699.51
D5 CRD Em + Hoechst rep4 06 c1.csv	2	758.497
D5 CRD Em + Hoechst rep4 06 c1.csv	3	34.898
D5 CRD Em + Hoechst rep4 06 c1.csv	4	187.224
D5 CRD Em + Hoechst rep4 06 c1.csv	5	153.528
D5 CRD Em + Hoechst rep4 06 c1.csv	6	14.936
D5 CRD Em + Hoechst rep4 07 c1.csv	1	2862.66
D5 CRD Em + Hoechst rep4 07 c1.csv	2	788.6
D5 CRD Em + Hoechst rep4 07 c1.csv	3	37.165
D5 CRD Em + Hoechst rep4 07 c1.csv	4	266.69
D5 CRD Em + Hoechst rep4 07 c1.csv	5	173.699
D5 CRD Em + Hoechst rep4 07 c1.csv	6	17.536
D5 CRD Em + Hoechst rep4 08 c1.csv	1	2285.07
D5 CRD Em + Hoechst rep4 08 c1.csv	2	586.581
D5 CRD Em + Hoechst rep4 08 c1.csv	3	35.551
D5 CRD Em + Hoechst rep4 08 c1.csv	4	175.564
D5 CRD Em + Hoechst rep4 08 c1.csv	5	120.607
D5 CRD Em + Hoechst rep4 08 c1.csv	6	14.912
D5 CRD Em + Hoechst rep4 09 c1.csv	1	2596.02
D5 CRD Em + Hoechst rep4 09 c1.csv	2	813.172
D5 CRD Em + Hoechst rep4 09 c1.csv	3	25.995
D5 CRD Em + Hoechst rep4 09 c1.csv	4	137.585
D5 CRD Em + Hoechst rep4 09 c1.csv	5	110.494
D5 CRD Em + Hoechst rep4 09 c1.csv	6	16.099
D5 CRD Em + Hoechst rep4 10 c1.csv	1	2314.19
D5 CRD Em + Hoechst rep4 10 c1.csv	2	715.959
D5 CRD Em + Hoechst rep4 10 c1.csv	3	28.079
D5 CRD Em + Hoechst rep4 10 c1.csv	4	215.65
D5 CRD Em + Hoechst rep4 10 c1.csv	5	134.682
D5 CRD Em + Hoechst rep4 10 c1.csv	6	14.954
D5 CRD Em + Hoechst rep4 11 c1.csv	1	1966.01
D5 CRD Em + Hoechst rep4 11 c1.csv	2	735.102
D5 CRD Em + Hoechst rep4 11 c1.csv	3	43.55
D5 CRD Em + Hoechst rep4 11 c1.csv	4	384.149
D5 CRD Em + Hoechst rep4 11 c1.csv	5	289.839
D5 CRD Em + Hoechst rep4 11 c1.csv	6	16.357
D5 CRD Em + Hoechst rep4 12 c1.csv	1	2282.96
D5 CRD Em + Hoechst rep4 12 c1.csv	2	861.243
D5 CRD Em + Hoechst rep4 12 c1.csv	3	73.342
D5 CRD Em + Hoechst rep4 12 c1.csv	4	157.058
D5 CRD Em + Hoechst rep4 12 c1.csv	5	124.499
D5 CRD Em + Hoechst rep4 12 c1.csv	6	15.501
D5 CRD Em + Hoechst rep4 13 c1.csv	1	2938.91
D5 CRD Em + Hoechst rep4 13 c1.csv	2	839.193
D5 CRD Em + Hoechst rep4 13 c1.csv	3	38.736
D5 CRD Em + Hoechst rep4 13 c1.csv	4	165.966
D5 CRD Em + Hoechst rep4 13 c1.csv	5	141.652
D5 CRD Em + Hoechst rep4 13 c1.csv	6	15.122
D5 CRD Em + Hoechst rep4 14 c1.csv	1	2525.74
D5 CRD Em + Hoechst rep4 14 c1.csv	2	781.94
D5 CRD Em + Hoechst rep4 14 c1.csv	3	41.594
D5 CRD Em + Hoechst rep4 14 c1.csv	4	276.032
D5 CRD Em + Hoechst rep4 14 c1.csv	5	228.623
D5 CRD Em + Hoechst rep4 14 c1.csv	6	20.304
D5 CRD Em + Hoechst rep4 15 c1.csv	1	2650.04
D5 CRD Em + Hoechst rep4 15 c1.csv	2	783.666
D5 CRD Em + Hoechst rep4 15 c1.csv	3	44.141
D5 CRD Em + Hoechst rep4 15 c1.csv	4	283.321
D5 CRD Em + Hoechst rep4 15 c1.csv	5	211.22
D5 CRD Em + Hoechst rep4 15 c1.csv	6	16.343
D5 CRD Em + Hoechst rep4 16 c1.csv	1	2095.02
D5 CRD Em + Hoechst rep4 16 c1.csv	2	536.973
D5 CRD Em + Hoechst rep4 16 c1.csv	3	29.038
D5 CRD Em + Hoechst rep4 16 c1.csv	4	168.71
D5 CRD Em + Hoechst rep4 16 c1.csv	5	112.552
D5 CRD Em + Hoechst rep4 16 c1.csv	6	15.649
D5 CRD Em + Hoechst rep4 17 c1.csv	1	1424.86
D5 CRD Em + Hoechst rep4 17 c1.csv	2	265.912
D5 CRD Em + Hoechst rep4 17 c1.csv	3	25.209
D5 CRD Em + Hoechst rep4 17 c1.csv	4	171.405
D5 CRD Em + Hoechst rep4 17 c1.csv	5	148.686
D5 CRD Em + Hoechst rep4 17 c1.csv	6	15.52

## Sheet: D5 HRD 2
1.21809
1.22102
1.69259
0.927489
1.84712
1.11555
1.18789
1.1736
1.46069
1.6515
1.58347
1.0958
1.11079
1.00644
1.12877
1.19802
1.77197
1.15225
1.05543
1.04834
1.79686
1.56671
1.44958
1.51867
1.4075
1.28666

## Sheet: D5 HRD-co 1
Source.Name		Mean
D5 CRD Em + MBDCSD5 Ch Rep 2 01 c1.csv	1	11017.6
D5 CRD Em + MBDCSD5 Ch Rep 2 01 c1.csv	2	2706.57
D5 CRD Em + MBDCSD5 Ch Rep 2 01 c1.csv	3	330.22
D5 CRD Em + MBDCSD5 Ch Rep 2 01 c1.csv	4	7533.19
D5 CRD Em + MBDCSD5 Ch Rep 2 01 c1.csv	5	4308.43
D5 CRD Em + MBDCSD5 Ch Rep 2 01 c1.csv	6	220.8
D5 CRD Em + MBDCSD5 Ch Rep 2 02 c1.csv	1	22855.5
D5 CRD Em + MBDCSD5 Ch Rep 2 02 c1.csv	2	5069.91
D5 CRD Em + MBDCSD5 Ch Rep 2 02 c1.csv	3	237.426
D5 CRD Em + MBDCSD5 Ch Rep 2 02 c1.csv	4	12010.8
D5 CRD Em + MBDCSD5 Ch Rep 2 02 c1.csv	5	5256.08
D5 CRD Em + MBDCSD5 Ch Rep 2 02 c1.csv	6	215.048
D5 CRD Em + MBDCSD5 Ch Rep 2 03 c1.csv	1	13175.5
D5 CRD Em + MBDCSD5 Ch Rep 2 03 c1.csv	2	1403.73
D5 CRD Em + MBDCSD5 Ch Rep 2 03 c1.csv	3	298.57
D5 CRD Em + MBDCSD5 Ch Rep 2 03 c1.csv	4	8831.86
D5 CRD Em + MBDCSD5 Ch Rep 2 03 c1.csv	5	1916.12
D5 CRD Em + MBDCSD5 Ch Rep 2 03 c1.csv	6	232.973
D5 CRD Em + MBDCSD5 Ch Rep 2 04 c1.csv	1	9320.65
D5 CRD Em + MBDCSD5 Ch Rep 2 04 c1.csv	2	2629.21
D5 CRD Em + MBDCSD5 Ch Rep 2 04 c1.csv	3	347.328
D5 CRD Em + MBDCSD5 Ch Rep 2 04 c1.csv	4	6236.56
D5 CRD Em + MBDCSD5 Ch Rep 2 04 c1.csv	5	2608.38
D5 CRD Em + MBDCSD5 Ch Rep 2 04 c1.csv	6	222.224
D5 CRD Em + MBDCSD5 Ch Rep 2 05 c1.csv	1	6426.61
D5 CRD Em + MBDCSD5 Ch Rep 2 05 c1.csv	2	1197.44
D5 CRD Em + MBDCSD5 Ch Rep 2 05 c1.csv	3	230.67
D5 CRD Em + MBDCSD5 Ch Rep 2 05 c1.csv	4	3988.37
D5 CRD Em + MBDCSD5 Ch Rep 2 05 c1.csv	5	1530.53
D5 CRD Em + MBDCSD5 Ch Rep 2 05 c1.csv	6	224.307
D5 CRD Em + MBDCSD5 Ch Rep 2 06 c1.csv	1	13969.9
D5 CRD Em + MBDCSD5 Ch Rep 2 06 c1.csv	2	2649.57
D5 CRD Em + MBDCSD5 Ch Rep 2 06 c1.csv	3	250.585
D5 CRD Em + MBDCSD5 Ch Rep 2 06 c1.csv	4	7259.64
D5 CRD Em + MBDCSD5 Ch Rep 2 06 c1.csv	5	2868.16
D5 CRD Em + MBDCSD5 Ch Rep 2 06 c1.csv	6	219.134
D5 CRD Em + MBDCSD5 Ch Rep 2 07 c1.csv	1	23424.9
D5 CRD Em + MBDCSD5 Ch Rep 2 07 c1.csv	2	3286.13
D5 CRD Em + MBDCSD5 Ch Rep 2 07 c1.csv	3	225.494
D5 CRD Em + MBDCSD5 Ch Rep 2 07 c1.csv	4	5912.75
D5 CRD Em + MBDCSD5 Ch Rep 2 07 c1.csv	5	1358.02
D5 CRD Em + MBDCSD5 Ch Rep 2 07 c1.csv	6	218.374
D5 CRD Em + MBDCSD5 Ch Rep 2 08 c1.csv	1	39960.8
D5 CRD Em + MBDCSD5 Ch Rep 2 08 c1.csv	2	5104.42
D5 CRD Em + MBDCSD5 Ch Rep 2 08 c1.csv	3	258.432
D5 CRD Em + MBDCSD5 Ch Rep 2 08 c1.csv	4	7799.21
D5 CRD Em + MBDCSD5 Ch Rep 2 08 c1.csv	5	1421.62
D5 CRD Em + MBDCSD5 Ch Rep 2 08 c1.csv	6	221.809
D5 CRD Em + MBDCSD5 Ch Rep 2 09 c1.csv	1	18994.3
D5 CRD Em + MBDCSD5 Ch Rep 2 09 c1.csv	2	3960.68
D5 CRD Em + MBDCSD5 Ch Rep 2 09 c1.csv	3	244.305
D5 CRD Em + MBDCSD5 Ch Rep 2 09 c1.csv	4	12286.3
D5 CRD Em + MBDCSD5 Ch Rep 2 09 c1.csv	5	5517.94
D5 CRD Em + MBDCSD5 Ch Rep 2 09 c1.csv	6	217.765
D5 CRD Em + MBDCSD5 Ch Rep 2 10 c1.csv	1	35023.2
D5 CRD Em + MBDCSD5 Ch Rep 2 10 c1.csv	2	7298.59
D5 CRD Em + MBDCSD5 Ch Rep 2 10 c1.csv	3	280.294
D5 CRD Em + MBDCSD5 Ch Rep 2 10 c1.csv	4	15386.3
D5 CRD Em + MBDCSD5 Ch Rep 2 10 c1.csv	5	5810.58
D5 CRD Em + MBDCSD5 Ch Rep 2 10 c1.csv	6	221.388
D5 CRD Em + MBDCSD5 Ch Rep 2 11 c1.csv	1	16440
D5 CRD Em + MBDCSD5 Ch Rep 2 11 c1.csv	2	4310.32
D5 CRD Em + MBDCSD5 Ch Rep 2 11 c1.csv	3	243.107
D5 CRD Em + MBDCSD5 Ch Rep 2 11 c1.csv	4	10347.6
D5 CRD Em + MBDCSD5 Ch Rep 2 11 c1.csv	5	5453.53
D5 CRD Em + MBDCSD5 Ch Rep 2 11 c1.csv	6	219.961
D5 CRD Em + MBDCSD5 Ch Rep 2 12 c1.csv	1	21975.9
D5 CRD Em + MBDCSD5 Ch Rep 2 12 c1.csv	2	3813.39
D5 CRD Em + MBDCSD5 Ch Rep 2 12 c1.csv	3	302.487
D5 CRD Em + MBDCSD5 Ch Rep 2 12 c1.csv	4	7046.47
D5 CRD Em + MBDCSD5 Ch Rep 2 12 c1.csv	5	1851.45
D5 CRD Em + MBDCSD5 Ch Rep 2 12 c1.csv	6	221.005
D5 CRD Em + MBDCSD5 Ch Rep 2 13 c1.csv	1	17641.7
D5 CRD Em + MBDCSD5 Ch Rep 2 13 c1.csv	2	3005.81
D5 CRD Em + MBDCSD5 Ch Rep 2 13 c1.csv	3	337.866
D5 CRD Em + MBDCSD5 Ch Rep 2 13 c1.csv	4	8321.97
D5 CRD Em + MBDCSD5 Ch Rep 2 13 c1.csv	5	2682.86
D5 CRD Em + MBDCSD5 Ch Rep 2 13 c1.csv	6	248.087
D5 CRD Em + MBDCSD5 Ch Rep 2 14 c1.csv	1	30879.8
D5 CRD Em + MBDCSD5 Ch Rep 2 14 c1.csv	2	6969.79
D5 CRD Em + MBDCSD5 Ch Rep 2 14 c1.csv	3	478.75
D5 CRD Em + MBDCSD5 Ch Rep 2 14 c1.csv	4	13352.6
D5 CRD Em + MBDCSD5 Ch Rep 2 14 c1.csv	5	4656.12
D5 CRD Em + MBDCSD5 Ch Rep 2 14 c1.csv	6	217.039
D5 CRD Em + MBDCSD5 Ch Rep 2 15 c1.csv	1	33640.3
D5 CRD Em + MBDCSD5 Ch Rep 2 15 c1.csv	2	4283.14
D5 CRD Em + MBDCSD5 Ch Rep 2 15 c1.csv	3	271.639
D5 CRD Em + MBDCSD5 Ch Rep 2 15 c1.csv	4	9764.58
D5 CRD Em + MBDCSD5 Ch Rep 2 15 c1.csv	5	2102.42
D5 CRD Em + MBDCSD5 Ch Rep 2 15 c1.csv	6	218.958
D5 CRD Em + MBDCSD5 Ch rep1 01 c1.csv	1	12270.9
D5 CRD Em + MBDCSD5 Ch rep1 01 c1.csv	2	2045.35
D5 CRD Em + MBDCSD5 Ch rep1 01 c1.csv	3	294.662
D5 CRD Em + MBDCSD5 Ch rep1 01 c1.csv	4	14815.7
D5 CRD Em + MBDCSD5 Ch rep1 01 c1.csv	5	3672.03
D5 CRD Em + MBDCSD5 Ch rep1 01 c1.csv	6	499.653
D5 CRD Em + MBDCSD5 Ch rep1 01 c2.csv	1	12112.4
D5 CRD Em + MBDCSD5 Ch rep1 01 c2.csv	2	2164.06
D5 CRD Em + MBDCSD5 Ch rep1 01 c2.csv	3	262.61
D5 CRD Em + MBDCSD5 Ch rep1 01 c2.csv	4	13658.3
D5 CRD Em + MBDCSD5 Ch rep1 01 c2.csv	5	3600.31
D5 CRD Em + MBDCSD5 Ch rep1 01 c2.csv	6	232.818
D5 CRD Em + MBDCSD5 Ch rep1 02 c1.csv	1	7845.33
D5 CRD Em + MBDCSD5 Ch rep1 02 c1.csv	2	1269.16
D5 CRD Em + MBDCSD5 Ch rep1 02 c1.csv	3	692.279
D5 CRD Em + MBDCSD5 Ch rep1 02 c1.csv	4	9136.33
D5 CRD Em + MBDCSD5 Ch rep1 02 c1.csv	5	2283.12
D5 CRD Em + MBDCSD5 Ch rep1 02 c1.csv	6	236.22
D5 CRD Em + MBDCSD5 Ch rep1 03 c1.csv	1	25208.2
D5 CRD Em + MBDCSD5 Ch rep1 03 c1.csv	2	4064.88
D5 CRD Em + MBDCSD5 Ch rep1 03 c1.csv	3	298.904
D5 CRD Em + MBDCSD5 Ch rep1 03 c1.csv	4	17042.4
D5 CRD Em + MBDCSD5 Ch rep1 03 c1.csv	5	3577.72
D5 CRD Em + MBDCSD5 Ch rep1 03 c1.csv	6	235.901
D5 CRD Em + MBDCSD5 Ch rep1 04 c1.csv	1	6592.09
D5 CRD Em + MBDCSD5 Ch rep1 04 c1.csv	2	1194.41
D5 CRD Em + MBDCSD5 Ch rep1 04 c1.csv	3	258.507
D5 CRD Em + MBDCSD5 Ch rep1 04 c1.csv	4	14060.8
D5 CRD Em + MBDCSD5 Ch rep1 04 c1.csv	5	3030.45
D5 CRD Em + MBDCSD5 Ch rep1 04 c1.csv	6	232.281
D5 CRD Em + MBDCSD5 Ch rep1 05 c1.csv	1	20699.5
D5 CRD Em + MBDCSD5 Ch rep1 05 c1.csv	2	2472.74
D5 CRD Em + MBDCSD5 Ch rep1 05 c1.csv	3	270.779
D5 CRD Em + MBDCSD5 Ch rep1 05 c1.csv	4	35366.7
D5 CRD Em + MBDCSD5 Ch rep1 05 c1.csv	5	7184.62
D5 CRD Em + MBDCSD5 Ch rep1 05 c1.csv	6	246.646
D5 CRD Em + MBDCSD5 Ch rep1 06 c1.csv	1	10585.1
D5 CRD Em + MBDCSD5 Ch rep1 06 c1.csv	2	1663.71
D5 CRD Em + MBDCSD5 Ch rep1 06 c1.csv	3	252.224
D5 CRD Em + MBDCSD5 Ch rep1 06 c1.csv	4	13333.9
D5 CRD Em + MBDCSD5 Ch rep1 06 c1.csv	5	2740.21
D5 CRD Em + MBDCSD5 Ch rep1 06 c1.csv	6	225.816
D5 CRD Em + MBDCSD5 Ch rep1 07 c1.csv	1	20947.4
D5 CRD Em + MBDCSD5 Ch rep1 07 c1.csv	2	2455.76
D5 CRD Em + MBDCSD5 Ch rep1 07 c1.csv	3	245.515
D5 CRD Em + MBDCSD5 Ch rep1 07 c1.csv	4	27382.4
D5 CRD Em + MBDCSD5 Ch rep1 07 c1.csv	5	4080.81
D5 CRD Em + MBDCSD5 Ch rep1 07 c1.csv	6	228.438
D5 CRD Em + MBDCSD5 Ch rep1 08 c1.csv	1	33890.5
D5 CRD Em + MBDCSD5 Ch rep1 08 c1.csv	2	3963.41
D5 CRD Em + MBDCSD5 Ch rep1 08 c1.csv	3	243.214
D5 CRD Em + MBDCSD5 Ch rep1 08 c1.csv	4	27979.2
D5 CRD Em + MBDCSD5 Ch rep1 08 c1.csv	5	4229.52
D5 CRD Em + MBDCSD5 Ch rep1 08 c1.csv	6	228.467
D5 CRD Em + MBDCSD5 Ch rep1 09 c1.csv	1	34358.2
D5 CRD Em + MBDCSD5 Ch rep1 09 c1.csv	2	4275.52
D5 CRD Em + MBDCSD5 Ch rep1 09 c1.csv	3	240.983
D5 CRD Em + MBDCSD5 Ch rep1 09 c1.csv	4	27096.3
D5 CRD Em + MBDCSD5 Ch rep1 09 c1.csv	5	4441.54
D5 CRD Em + MBDCSD5 Ch rep1 09 c1.csv	6	253.437
D5 CRD Em + MBDCSD5 Ch rep1 10 c1.csv	1	28342.8
D5 CRD Em + MBDCSD5 Ch rep1 10 c1.csv	2	4969.49
D5 CRD Em + MBDCSD5 Ch rep1 10 c1.csv	3	287.203
D5 CRD Em + MBDCSD5 Ch rep1 10 c1.csv	4	23508.1
D5 CRD Em + MBDCSD5 Ch rep1 10 c1.csv	5	5805.87
D5 CRD Em + MBDCSD5 Ch rep1 10 c1.csv	6	228.497
D5 CRD Em + MBDCSD5 Ch rep1 11 c1.csv	1	7376.23
D5 CRD Em + MBDCSD5 Ch rep1 11 c1.csv	2	1231.01
D5 CRD Em + MBDCSD5 Ch rep1 11 c1.csv	3	236.298
D5 CRD Em + MBDCSD5 Ch rep1 11 c1.csv	4	16209.3
D5 CRD Em + MBDCSD5 Ch rep1 11 c1.csv	5	4201.82
D5 CRD Em + MBDCSD5 Ch rep1 11 c1.csv	6	239.204
D5 CRD Em + MBDCSD5 Ch rep1 12 c1.csv	1	22731.8
D5 CRD Em + MBDCSD5 Ch rep1 12 c1.csv	2	2728.59
D5 CRD Em + MBDCSD5 Ch rep1 12 c1.csv	3	276.905
D5 CRD Em + MBDCSD5 Ch rep1 12 c1.csv	4	19898.6
D5 CRD Em + MBDCSD5 Ch rep1 12 c1.csv	5	2817.84
D5 CRD Em + MBDCSD5 Ch rep1 12 c1.csv	6	220.4
D5 CRD Em + MBDCSD5 Ch rep1 13 c1.csv	1	25268.6
D5 CRD Em + MBDCSD5 Ch rep1 13 c1.csv	2	2430.84
D5 CRD Em + MBDCSD5 Ch rep1 13 c1.csv	3	294.547
D5 CRD Em + MBDCSD5 Ch rep1 13 c1.csv	4	33914.4
D5 CRD Em + MBDCSD5 Ch rep1 13 c1.csv	5	3903.79
D5 CRD Em + MBDCSD5 Ch rep1 13 c1.csv	6	405.083
D5 CRD Em + MBDCSD5 Ch rep1 14 c1.csv	1	24776.2
D5 CRD Em + MBDCSD5 Ch rep1 14 c1.csv	2	2814.95
D5 CRD Em + MBDCSD5 Ch rep1 14 c1.csv	3	300.986
D5 CRD Em + MBDCSD5 Ch rep1 14 c1.csv	4	19693.3
D5 CRD Em + MBDCSD5 Ch rep1 14 c1.csv	5	3074.61
D5 CRD Em + MBDCSD5 Ch rep1 14 c1.csv	6	223.268
D5 CRD Em + MBDCSD5 Ch rep1 15 c1.csv	1	8556.49
D5 CRD Em + MBDCSD5 Ch rep1 15 c1.csv	2	1365.54
D5 CRD Em + MBDCSD5 Ch rep1 15 c1.csv	3	273.608
D5 CRD Em + MBDCSD5 Ch rep1 15 c1.csv	4	16306.1
D5 CRD Em + MBDCSD5 Ch rep1 15 c1.csv	5	2567.34
D5 CRD Em + MBDCSD5 Ch rep1 15 c1.csv	6	242.545
D5 CRD Em + MBDCSD5 Ch rep2 01 c1.csv	1	23157.6
D5 CRD Em + MBDCSD5 Ch rep2 01 c1.csv	2	2666.68
D5 CRD Em + MBDCSD5 Ch rep2 01 c1.csv	3	227.732
D5 CRD Em + MBDCSD5 Ch rep2 01 c1.csv	4	17963.5
D5 CRD Em + MBDCSD5 Ch rep2 01 c1.csv	5	2714.24
D5 CRD Em + MBDCSD5 Ch rep2 01 c1.csv	6	211.339
D5 CRD Em + MBDCSD5 Ch rep2 02 c1.csv	1	34273.9
D5 CRD Em + MBDCSD5 Ch rep2 02 c1.csv	2	3891.58
D5 CRD Em + MBDCSD5 Ch rep2 02 c1.csv	3	221.834
D5 CRD Em + MBDCSD5 Ch rep2 02 c1.csv	4	26528.1
D5 CRD Em + MBDCSD5 Ch rep2 02 c1.csv	5	4210.9
D5 CRD Em + MBDCSD5 Ch rep2 02 c1.csv	6	205.312
D5 CRD Em + MBDCSD5 Ch rep2 04 c1.csv	1	9570.4
D5 CRD Em + MBDCSD5 Ch rep2 04 c1.csv	2	1650.67
D5 CRD Em + MBDCSD5 Ch rep2 04 c1.csv	3	211.813
D5 CRD Em + MBDCSD5 Ch rep2 04 c1.csv	4	13244.6
D5 CRD Em + MBDCSD5 Ch rep2 04 c1.csv	5	3643.68
D5 CRD Em + MBDCSD5 Ch rep2 04 c1.csv	6	212.65
D5 CRD Em + MBDCSD5 Ch rep3 01 c1.csv	1	23908.7
D5 CRD Em + MBDCSD5 Ch rep3 01 c1.csv	2	3242.45
D5 CRD Em + MBDCSD5 Ch rep3 01 c1.csv	3	231.711
D5 CRD Em + MBDCSD5 Ch rep3 01 c1.csv	4	19176.7
D5 CRD Em + MBDCSD5 Ch rep3 01 c1.csv	5	3717.98
D5 CRD Em + MBDCSD5 Ch rep3 01 c1.csv	6	224.24
D5 CRD Em + MBDCSD5 Ch rep3 02 c1.csv	1	18653.5
D5 CRD Em + MBDCSD5 Ch rep3 02 c1.csv	2	2210.08
D5 CRD Em + MBDCSD5 Ch rep3 02 c1.csv	3	227.495
D5 CRD Em + MBDCSD5 Ch rep3 02 c1.csv	4	11415.2
D5 CRD Em + MBDCSD5 Ch rep3 02 c1.csv	5	2320.35
D5 CRD Em + MBDCSD5 Ch rep3 02 c1.csv	6	207.586
D5 CRD Em + MBDCSD5 Ch rep3 03 c1.csv	1	3195.67
D5 CRD Em + MBDCSD5 Ch rep3 03 c1.csv	2	506.459
D5 CRD Em + MBDCSD5 Ch rep3 03 c1.csv	3	221.715
D5 CRD Em + MBDCSD5 Ch rep3 03 c1.csv	4	11132.9
D5 CRD Em + MBDCSD5 Ch rep3 03 c1.csv	5	1974.14
D5 CRD Em + MBDCSD5 Ch rep3 03 c1.csv	6	294.05
D5 CRD Em + MBDCSD5 Ch rep3 04 c1.csv	1	15913.7
D5 CRD Em + MBDCSD5 Ch rep3 04 c1.csv	2	2946.04
D5 CRD Em + MBDCSD5 Ch rep3 04 c1.csv	3	248.821
D5 CRD Em + MBDCSD5 Ch rep3 04 c1.csv	4	11180
D5 CRD Em + MBDCSD5 Ch rep3 04 c1.csv	5	2620.78
D5 CRD Em + MBDCSD5 Ch rep3 04 c1.csv	6	209.461
D5 CRD Em + MBDCSD5 Ch rep3 05 c1.csv	1	12374
D5 CRD Em + MBDCSD5 Ch rep3 05 c1.csv	2	1938.86
D5 CRD Em + MBDCSD5 Ch rep3 05 c1.csv	3	281.042
D5 CRD Em + MBDCSD5 Ch rep3 05 c1.csv	4	26891.6
D5 CRD Em + MBDCSD5 Ch rep3 05 c1.csv	5	9342.99
D5 CRD Em + MBDCSD5 Ch rep3 05 c1.csv	6	210.601
D5 CRD Em + MBDCSD5 Ch rep3 06 c1.csv	1	22955.5
D5 CRD Em + MBDCSD5 Ch rep3 06 c1.csv	2	3782.2
D5 CRD Em + MBDCSD5 Ch rep3 06 c1.csv	3	299.916
D5 CRD Em + MBDCSD5 Ch rep3 06 c1.csv	4	24275.9
D5 CRD Em + MBDCSD5 Ch rep3 06 c1.csv	5	6488.91
D5 CRD Em + MBDCSD5 Ch rep3 06 c1.csv	6	211.953
D5 CRD Em + MBDCSD5 Ch rep3 07 c1.csv	1	20572
D5 CRD Em + MBDCSD5 Ch rep3 07 c1.csv	2	3537.61
D5 CRD Em + MBDCSD5 Ch rep3 07 c1.csv	3	368.97
D5 CRD Em + MBDCSD5 Ch rep3 07 c1.csv	4	22351.2
D5 CRD Em + MBDCSD5 Ch rep3 07 c1.csv	5	6202.72
D5 CRD Em + MBDCSD5 Ch rep3 07 c1.csv	6	213.593
D5 CRD Em + MBDCSD5 Ch rep3 08 c1.csv	1	19287.8
D5 CRD Em + MBDCSD5 Ch rep3 08 c1.csv	2	5429.96
D5 CRD Em + MBDCSD5 Ch rep3 08 c1.csv	3	521.601
D5 CRD Em + MBDCSD5 Ch rep3 08 c1.csv	4	35871.7
D5 CRD Em + MBDCSD5 Ch rep3 08 c1.csv	5	15583.8
D5 CRD Em + MBDCSD5 Ch rep3 08 c1.csv	6	215.686
D5 CRD Em + MBDCSD5 Ch rep3 09 c1.csv	1	19457.3
D5 CRD Em + MBDCSD5 Ch rep3 09 c1.csv	2	2772.01
D5 CRD Em + MBDCSD5 Ch rep3 09 c1.csv	3	229.498
D5 CRD Em + MBDCSD5 Ch rep3 09 c1.csv	4	30439.4
D5 CRD Em + MBDCSD5 Ch rep3 09 c1.csv	5	7700.11
D5 CRD Em + MBDCSD5 Ch rep3 09 c1.csv	6	219.874
D5 CRD Em + MBDCSD5 Ch rep3 10 c1.csv	1	21567.3
D5 CRD Em + MBDCSD5 Ch rep3 10 c1.csv	2	4229.74
D5 CRD Em + MBDCSD5 Ch rep3 10 c1.csv	3	342.96
D5 CRD Em + MBDCSD5 Ch rep3 10 c1.csv	4	29743.2
D5 CRD Em + MBDCSD5 Ch rep3 10 c1.csv	5	9964.58
D5 CRD Em + MBDCSD5 Ch rep3 10 c1.csv	6	209.426
D5 CRD Em + MBDCSD5 Ch rep3 11 c1.csv	1	8394.96
D5 CRD Em + MBDCSD5 Ch rep3 11 c1.csv	2	1944.44
D5 CRD Em + MBDCSD5 Ch rep3 11 c1.csv	3	211.403
D5 CRD Em + MBDCSD5 Ch rep3 11 c1.csv	4	11021.4
D5 CRD Em + MBDCSD5 Ch rep3 11 c1.csv	5	4268.29
D5 CRD Em + MBDCSD5 Ch rep3 11 c1.csv	6	210.681
D5 CRD Em + MBDCSD5 Ch rep3 12 c1.csv	1	4582.86
D5 CRD Em + MBDCSD5 Ch rep3 12 c1.csv	2	886.626
D5 CRD Em + MBDCSD5 Ch rep3 12 c1.csv	3	212.832
D5 CRD Em + MBDCSD5 Ch rep3 12 c1.csv	4	13086.2
D5 CRD Em + MBDCSD5 Ch rep3 12 c1.csv	5	4506.61
D5 CRD Em + MBDCSD5 Ch rep3 12 c1.csv	6	205.913
D5 CRD Em + MBDCSD5 Ch rep3 13 c1.csv	1	2244.22
D5 CRD Em + MBDCSD5 Ch rep3 13 c1.csv	2	505.738
D5 CRD Em + MBDCSD5 Ch rep3 13 c1.csv	3	203.874
D5 CRD Em + MBDCSD5 Ch rep3 13 c1.csv	4	9871.28
D5 CRD Em + MBDCSD5 Ch rep3 13 c1.csv	5	2833
D5 CRD Em + MBDCSD5 Ch rep3 13 c1.csv	6	209.177
D5 CRD Em + MBDCSD5 Ch rep3 14 c1.csv	1	17673.9
D5 CRD Em + MBDCSD5 Ch rep3 14 c1.csv	2	2408.83
D5 CRD Em + MBDCSD5 Ch rep3 14 c1.csv	3	207.872
D5 CRD Em + MBDCSD5 Ch rep3 14 c1.csv	4	18210.2
D5 CRD Em + MBDCSD5 Ch rep3 14 c1.csv	5	3892.3
D5 CRD Em + MBDCSD5 Ch rep3 14 c1.csv	6	201.882
D5 CRD Em + MBDCSD5 Ch rep3 15 c1.csv	1	7634.53
D5 CRD Em + MBDCSD5 Ch rep3 15 c1.csv	2	1205.55
D5 CRD Em + MBDCSD5 Ch rep3 15 c1.csv	3	253.886
D5 CRD Em + MBDCSD5 Ch rep3 15 c1.csv	4	14956.8
D5 CRD Em + MBDCSD5 Ch rep3 15 c1.csv	5	3704.21
D5 CRD Em + MBDCSD5 Ch rep3 15 c1.csv	6	214.023
D5 CRD Em + MBDCSD5 Ch rep4 01 c1.csv	1	5319.32
D5 CRD Em + MBDCSD5 Ch rep4 01 c1.csv	2	1062.34
D5 CRD Em + MBDCSD5 Ch rep4 01 c1.csv	3	250.333
D5 CRD Em + MBDCSD5 Ch rep4 01 c1.csv	4	11862.6
D5 CRD Em + MBDCSD5 Ch rep4 01 c1.csv	5	3854.85
D5 CRD Em + MBDCSD5 Ch rep4 01 c1.csv	6	236.455
D5 CRD Em + MBDCSD5 Ch rep4 02 c1.csv	1	16495.6
D5 CRD Em + MBDCSD5 Ch rep4 02 c1.csv	2	2749.18
D5 CRD Em + MBDCSD5 Ch rep4 02 c1.csv	3	484.143
D5 CRD Em + MBDCSD5 Ch rep4 02 c1.csv	4	18319.8
D5 CRD Em + MBDCSD5 Ch rep4 02 c1.csv	5	4071.47
D5 CRD Em + MBDCSD5 Ch rep4 02 c1.csv	6	200.444
D5 CRD Em + MBDCSD5 Ch rep4 03 c1.csv	1	12269.2
D5 CRD Em + MBDCSD5 Ch rep4 03 c1.csv	2	2365.03
D5 CRD Em + MBDCSD5 Ch rep4 03 c1.csv	3	225.698
D5 CRD Em + MBDCSD5 Ch rep4 03 c1.csv	4	31654.5
D5 CRD Em + MBDCSD5 Ch rep4 03 c1.csv	5	12164
D5 CRD Em + MBDCSD5 Ch rep4 03 c1.csv	6	207.974
D5 CRD Em + MBDCSD5 Ch rep4 04 c1.csv	1	3825.23
D5 CRD Em + MBDCSD5 Ch rep4 04 c1.csv	2	924.139
D5 CRD Em + MBDCSD5 Ch rep4 04 c1.csv	3	208.129
D5 CRD Em + MBDCSD5 Ch rep4 04 c1.csv	4	7069.12
D5 CRD Em + MBDCSD5 Ch rep4 04 c1.csv	5	2650.59
D5 CRD Em + MBDCSD5 Ch rep4 04 c1.csv	6	215.219
D5 CRD Em + MBDCSD5 Ch rep4 05 c1.csv	1	10371.5
D5 CRD Em + MBDCSD5 Ch rep4 05 c1.csv	2	1537.25
D5 CRD Em + MBDCSD5 Ch rep4 05 c1.csv	3	198.491
D5 CRD Em + MBDCSD5 Ch rep4 05 c1.csv	4	17103.8
D5 CRD Em + MBDCSD5 Ch rep4 05 c1.csv	5	3557.1
D5 CRD Em + MBDCSD5 Ch rep4 05 c1.csv	6	203.699
D5 CRD Em + MBDCSD5 Ch rep4 06 c1.csv	1	7863.65
D5 CRD Em + MBDCSD5 Ch rep4 06 c1.csv	2	1350.84
D5 CRD Em + MBDCSD5 Ch rep4 06 c1.csv	3	220.592
D5 CRD Em + MBDCSD5 Ch rep4 06 c1.csv	4	10292.6
D5 CRD Em + MBDCSD5 Ch rep4 06 c1.csv	5	2053.84
D5 CRD Em + MBDCSD5 Ch rep4 06 c1.csv	6	206.798
D5 CRD Em + MBDCSD5 Ch rep4 07 c1.csv	1	14640.8
D5 CRD Em + MBDCSD5 Ch rep4 07 c1.csv	2	1832.05
D5 CRD Em + MBDCSD5 Ch rep4 07 c1.csv	3	210.278
D5 CRD Em + MBDCSD5 Ch rep4 07 c1.csv	4	19876
D5 CRD Em + MBDCSD5 Ch rep4 07 c1.csv	5	2924.7
D5 CRD Em + MBDCSD5 Ch rep4 07 c1.csv	6	201.624
D5 CRD Em + MBDCSD5 Ch rep4 08 c1.csv	1	35572.8
D5 CRD Em + MBDCSD5 Ch rep4 08 c1.csv	2	3043.91
D5 CRD Em + MBDCSD5 Ch rep4 08 c1.csv	3	204.79
D5 CRD Em + MBDCSD5 Ch rep4 08 c1.csv	4	33580.8
D5 CRD Em + MBDCSD5 Ch rep4 08 c1.csv	5	3707
D5 CRD Em + MBDCSD5 Ch rep4 08 c1.csv	6	217.377
D5 CRD Em + MBDCSD5 Ch rep4 09 c1.csv	1	16790.2
D5 CRD Em + MBDCSD5 Ch rep4 09 c1.csv	2	3905.58
D5 CRD Em + MBDCSD5 Ch rep4 09 c1.csv	3	380.696
D5 CRD Em + MBDCSD5 Ch rep4 09 c1.csv	4	30262.7
D5 CRD Em + MBDCSD5 Ch rep4 09 c1.csv	5	11974.9
D5 CRD Em + MBDCSD5 Ch rep4 09 c1.csv	6	209.009
D5 CRD Em + MBDCSD5 Ch rep4 10 c1.csv	1	12170.3
D5 CRD Em + MBDCSD5 Ch rep4 10 c1.csv	2	2302.22
D5 CRD Em + MBDCSD5 Ch rep4 10 c1.csv	3	222.55
D5 CRD Em + MBDCSD5 Ch rep4 10 c1.csv	4	15323
D5 CRD Em + MBDCSD5 Ch rep4 10 c1.csv	5	4290.69
D5 CRD Em + MBDCSD5 Ch rep4 10 c1.csv	6	202.925
D5 CRD Em + MBDCSD5 Ch rep4 11 c1.csv	1	22117.7
D5 CRD Em + MBDCSD5 Ch rep4 11 c1.csv	2	2824.67
D5 CRD Em + MBDCSD5 Ch rep4 11 c1.csv	3	627.809
D5 CRD Em + MBDCSD5 Ch rep4 11 c1.csv	4	33149
D5 CRD Em + MBDCSD5 Ch rep4 11 c1.csv	5	7378.16
D5 CRD Em + MBDCSD5 Ch rep4 11 c1.csv	6	207.545
D5 CRD Em + MBDCSD5 Ch rep4 12 c1.csv	1	28724
D5 CRD Em + MBDCSD5 Ch rep4 12 c1.csv	2	2936.35
D5 CRD Em + MBDCSD5 Ch rep4 12 c1.csv	3	233.296
D5 CRD Em + MBDCSD5 Ch rep4 12 c1.csv	4	19220.8
D5 CRD Em + MBDCSD5 Ch rep4 12 c1.csv	5	2263
D5 CRD Em + MBDCSD5 Ch rep4 12 c1.csv	6	235.309
D5 CRD Em + MBDCSD5 Ch rep4 13 c1.csv	1	33522.7
D5 CRD Em + MBDCSD5 Ch rep4 13 c1.csv	2	4042.69
D5 CRD Em + MBDCSD5 Ch rep4 13 c1.csv	3	242.643
D5 CRD Em + MBDCSD5 Ch rep4 13 c1.csv	4	31009.4
D5 CRD Em + MBDCSD5 Ch rep4 13 c1.csv	5	5763.66
D5 CRD Em + MBDCSD5 Ch rep4 13 c1.csv	6	210.788
D5 CRD Em + MBDCSD5 Ch rep4 14 c1.csv	1	27411.1
D5 CRD Em + MBDCSD5 Ch rep4 14 c1.csv	2	3566.68
D5 CRD Em + MBDCSD5 Ch rep4 14 c1.csv	3	208.495
D5 CRD Em + MBDCSD5 Ch rep4 14 c1.csv	4	24821.9
D5 CRD Em + MBDCSD5 Ch rep4 14 c1.csv	5	4939.9
D5 CRD Em + MBDCSD5 Ch rep4 14 c1.csv	6	202.594
D5 CRD Em + MBDCSD5 Ch rep4 15 c1.csv	1	13765.9
D5 CRD Em + MBDCSD5 Ch rep4 15 c1.csv	2	1884.61
D5 CRD Em + MBDCSD5 Ch rep4 15 c1.csv	3	199.986
D5 CRD Em + MBDCSD5 Ch rep4 15 c1.csv	4	21100.6
D5 CRD Em + MBDCSD5 Ch rep4 15 c1.csv	5	3992.56
D5 CRD Em + MBDCSD5 Ch rep4 15 c1.csv	6	202.569
D5 CRD Em + MBDCSD5 Ch rep4 16 c1.csv	1	20891.7
D5 CRD Em + MBDCSD5 Ch rep4 16 c1.csv	2	1958.59
D5 CRD Em + MBDCSD5 Ch rep4 16 c1.csv	3	204.235
D5 CRD Em + MBDCSD5 Ch rep4 16 c1.csv	4	21972.1
D5 CRD Em + MBDCSD5 Ch rep4 16 c1.csv	5	2397.67
D5 CRD Em + MBDCSD5 Ch rep4 16 c1.csv	6	204.726
D5 CRD Em + MBDCSD5 Ch rep4 17 c1.csv	1	6434.22
D5 CRD Em + MBDCSD5 Ch rep4 17 c1.csv	2	1017.68
D5 CRD Em + MBDCSD5 Ch rep4 17 c1.csv	3	198.651
D5 CRD Em + MBDCSD5 Ch rep4 17 c1.csv	4	9864.5
D5 CRD Em + MBDCSD5 Ch rep4 17 c1.csv	5	1935.89
D5 CRD Em + MBDCSD5 Ch rep4 17 c1.csv	6	203.366

## Sheet: D5 HRD-co 2
1.78891
2.33994
2.52051
2.88165
2.65777
4.99663
6.31549
2.27701
2.71325
1.93513
4.18627
3.31607
2.95908
5.06812
4.51271
3.9868
5.02915
4.94197
5.062
5.21324
7.04864
6.93585
6.40933
4.17394
4.03019
7.57603
6.82835
6.90965
7.09262
6.57151
3.79827
5.4247
5.30469
6.45132
4.54961
2.92158
3.8337
3.69631
2.32013
4.03992
3.0275
2.66431
2.99494
3.68245
4.87975
4.22406
3.21306
4.68076
2.63017
2.81432
5.03969
5.46053
7.22504
2.55432
3.69887
4.59395
5.54643
5.1969
5.51399
5.57634

## Sheet: W8 HRD 1
Source.Name		Mean
W8 CRD Em rep1 01 c1.csv	1	1467.14
W8 CRD Em rep1 01 c1.csv	2	117.312
W8 CRD Em rep1 01 c1.csv	3	21.617
W8 CRD Em rep1 02 c1.csv	1	1394.74
W8 CRD Em rep1 02 c1.csv	2	147.437
W8 CRD Em rep1 02 c1.csv	3	19.407
W8 CRD Em rep1 03 c1.csv	1	1220.38
W8 CRD Em rep1 03 c1.csv	2	156.591
W8 CRD Em rep1 03 c1.csv	3	23.218
W8 CRD Em rep1 04 c1.csv	1	1363.58
W8 CRD Em rep1 04 c1.csv	2	249.55
W8 CRD Em rep1 04 c1.csv	3	45.394
W8 CRD Em rep1 05 c1.csv	1	895.121
W8 CRD Em rep1 05 c1.csv	2	125.758
W8 CRD Em rep1 05 c1.csv	3	17.726
W8 CRD Em rep1 06 c1.csv	1	1298.34
W8 CRD Em rep1 06 c1.csv	2	183.048
W8 CRD Em rep1 06 c1.csv	3	20.438
W8 CRD Em rep1 07 c1.csv	1	1333.3
W8 CRD Em rep1 07 c1.csv	2	199.872
W8 CRD Em rep1 07 c1.csv	3	27.697
W8 CRD Em rep1 08 c1.csv	1	703.157
W8 CRD Em rep1 08 c1.csv	2	82.196
W8 CRD Em rep1 08 c1.csv	3	15.622
W8 CRD Em rep1 09 c1.csv	1	1442.21
W8 CRD Em rep1 09 c1.csv	2	124.409
W8 CRD Em rep1 09 c1.csv	3	20.033
W8 CRD Em rep1 10 c1.csv	1	1275.47
W8 CRD Em rep1 10 c1.csv	2	123.757
W8 CRD Em rep1 10 c1.csv	3	16.746
W8 CRD Em rep1 11 c1.csv	1	1400.83
W8 CRD Em rep1 11 c1.csv	2	142.978
W8 CRD Em rep1 11 c1.csv	3	19.797
W8 CRD Em rep1 12 c1.csv	1	1248.3
W8 CRD Em rep1 12 c1.csv	2	248.561
W8 CRD Em rep1 12 c1.csv	3	27.965
W8 CRD Em rep1 13 c1.csv	1	978.339
W8 CRD Em rep1 13 c1.csv	2	101.202
W8 CRD Em rep1 13 c1.csv	3	14.825
W8 CRD Em rep1 14 c1.csv	1	894.636
W8 CRD Em rep1 14 c1.csv	2	95.685
W8 CRD Em rep1 14 c1.csv	3	17.209
W8 CRD Em rep1 15 c1.csv	1	1054.87
W8 CRD Em rep1 15 c1.csv	2	99.451
W8 CRD Em rep1 15 c1.csv	3	15.305
W8 CRD Em rep2 01 c1.csv	1	1257.13
W8 CRD Em rep2 01 c1.csv	2	183.142
W8 CRD Em rep2 01 c1.csv	3	18.249
W8 CRD Em rep2 02 c1.csv	1	1209.14
W8 CRD Em rep2 02 c1.csv	2	191.069
W8 CRD Em rep2 02 c1.csv	3	19.388
W8 CRD Em rep2 03 c1.csv	1	1295.89
W8 CRD Em rep2 03 c1.csv	2	225.052
W8 CRD Em rep2 03 c1.csv	3	27.243
W8 CRD Em rep2 04 c1.csv	1	920.391
W8 CRD Em rep2 04 c1.csv	2	154.002
W8 CRD Em rep2 04 c1.csv	3	20.147
W8 CRD Em rep2 05 c1.csv	1	1226.46
W8 CRD Em rep2 05 c1.csv	2	120.313
W8 CRD Em rep2 05 c1.csv	3	16.191
W8 CRD Em rep2 06 c1.csv	1	1817.94
W8 CRD Em rep2 06 c1.csv	2	122.052
W8 CRD Em rep2 06 c1.csv	3	17.123
W8 CRD Em rep2 07 c1.csv	1	1393.09
W8 CRD Em rep2 07 c1.csv	2	105.727
W8 CRD Em rep2 07 c1.csv	3	16.024
W8 CRD Em rep2 08 c1.csv	1	1455.24
W8 CRD Em rep2 08 c1.csv	2	139.417
W8 CRD Em rep2 08 c1.csv	3	17.592
W8 CRD Em rep2 09 c1.csv	1	1735.34
W8 CRD Em rep2 09 c1.csv	2	201.44
W8 CRD Em rep2 09 c1.csv	3	18.479
W8 CRD Em rep2 10 c1.csv	1	751.218
W8 CRD Em rep2 10 c1.csv	2	102.054
W8 CRD Em rep2 10 c1.csv	3	16.379
W8 CRD Em rep2 11 c1.csv	1	673.896
W8 CRD Em rep2 11 c1.csv	2	58.172
W8 CRD Em rep2 11 c1.csv	3	16.203
W8 CRD Em rep2 12 c1.csv	1	2512.03
W8 CRD Em rep2 12 c1.csv	2	199.417
W8 CRD Em rep2 12 c1.csv	3	21.139
W8 CRD Em rep2 13 c1.csv	1	1305.44
W8 CRD Em rep2 13 c1.csv	2	148.277
W8 CRD Em rep2 13 c1.csv	3	15.798
W8 CRD Em rep2 14 c1.csv	1	1167.12
W8 CRD Em rep2 14 c1.csv	2	140.326
W8 CRD Em rep2 14 c1.csv	3	17.145
W8 CRD Em rep2 15 c1.csv	1	890.57
W8 CRD Em rep2 15 c1.csv	2	116.424
W8 CRD Em rep2 15 c1.csv	3	16.721
W8 CRD Em rep2 16 c1.csv	1	1246.57
W8 CRD Em rep2 16 c1.csv	2	175.578
W8 CRD Em rep2 16 c1.csv	3	19.784
W8 CRD Em rep2 17 c1.csv	1	1877.63
W8 CRD Em rep2 17 c1.csv	2	127.777
W8 CRD Em rep2 17 c1.csv	3	15.64
W8 CRD Em rep2 18 c1.csv	1	1289.24
W8 CRD Em rep2 18 c1.csv	2	59.858
W8 CRD Em rep2 18 c1.csv	3	15.339
W8 CRD Em rep3 01 c1.csv	1	1677.78
W8 CRD Em rep3 01 c1.csv	2	121.984
W8 CRD Em rep3 01 c1.csv	3	17.868
W8 CRD Em rep3 02 c1.csv	1	1808.42
W8 CRD Em rep3 02 c1.csv	2	144.628
W8 CRD Em rep3 02 c1.csv	3	20.245
W8 CRD Em rep3 03 c1.csv	1	720.932
W8 CRD Em rep3 03 c1.csv	2	100.067
W8 CRD Em rep3 03 c1.csv	3	19.404
W8 CRD Em rep3 04 c1.csv	1	981.145
W8 CRD Em rep3 04 c1.csv	2	147.676
W8 CRD Em rep3 04 c1.csv	3	19.286
W8 CRD Em rep3 05 c1.csv	1	1102.34
W8 CRD Em rep3 05 c1.csv	2	140.382
W8 CRD Em rep3 05 c1.csv	3	17.443
W8 CRD Em rep3 06 c1.csv	1	1530.86
W8 CRD Em rep3 06 c1.csv	2	89.501
W8 CRD Em rep3 06 c1.csv	3	16.096
W8 CRD Em rep3 07 c1.csv	1	1258.34
W8 CRD Em rep3 07 c1.csv	2	180.709
W8 CRD Em rep3 07 c1.csv	3	29.263
W8 CRD Em rep3 08 c1.csv	1	875.967
W8 CRD Em rep3 08 c1.csv	2	120.514
W8 CRD Em rep3 08 c1.csv	3	18.221
W8 CRD Em rep3 09 c1.csv	1	1353.43
W8 CRD Em rep3 09 c1.csv	2	191.953
W8 CRD Em rep3 09 c1.csv	3	29.38
W8 CRD Em rep3 10 c1.csv	1	1689.51
W8 CRD Em rep3 10 c1.csv	2	307.243
W8 CRD Em rep3 10 c1.csv	3	63.53
W8 CRD Em rep3 11 c1.csv	1	1109.29
W8 CRD Em rep3 11 c1.csv	2	99.493
W8 CRD Em rep3 11 c1.csv	3	16.121
W8 CRD Em rep3 12 c1.csv	1	1453.33
W8 CRD Em rep3 12 c1.csv	2	149.156
W8 CRD Em rep3 12 c1.csv	3	24.382
W8 CRD Em rep3 13 c1.csv	1	1383.55
W8 CRD Em rep3 13 c1.csv	2	209.588
W8 CRD Em rep3 13 c1.csv	3	31.304
W8 CRD Em rep3 14 c1.csv	1	2114.19
W8 CRD Em rep3 14 c1.csv	2	115.647
W8 CRD Em rep3 14 c1.csv	3	15.191
W8 CRD Em rep3 15 c1.csv	1	909.693
W8 CRD Em rep3 15 c1.csv	2	97.001
W8 CRD Em rep3 15 c1.csv	3	16.152
W8 CRD Em rep4 01 c1.csv	1	1248.12
W8 CRD Em rep4 01 c1.csv	2	84.14
W8 CRD Em rep4 01 c1.csv	3	19.877
W8 CRD Em rep4 01 c2.csv	1	1053.75
W8 CRD Em rep4 01 c2.csv	2	77.239
W8 CRD Em rep4 01 c2.csv	3	15.742
W8 CRD Em rep4 02 c1.csv	1	1339.8
W8 CRD Em rep4 02 c1.csv	2	152.723
W8 CRD Em rep4 02 c1.csv	3	24.629
W8 CRD Em rep4 03 c1.csv	1	988.215
W8 CRD Em rep4 03 c1.csv	2	85.747
W8 CRD Em rep4 03 c1.csv	3	18.414
W8 CRD Em rep4 03 c2.csv	1	1333.18
W8 CRD Em rep4 03 c2.csv	2	103.562
W8 CRD Em rep4 03 c2.csv	3	18.157
W8 CRD Em rep4 04 c1.csv	1	1598.92
W8 CRD Em rep4 04 c1.csv	2	139.408
W8 CRD Em rep4 04 c1.csv	3	17.256
W8 CRD Em rep4 05 c1.csv	1	1406.82
W8 CRD Em rep4 05 c1.csv	2	131.972
W8 CRD Em rep4 05 c1.csv	3	16.143
W8 CRD Em rep4 06 c1.csv	1	1112.49
W8 CRD Em rep4 06 c1.csv	2	98.623
W8 CRD Em rep4 06 c1.csv	3	17.167
W8 CRD Em rep4 07 c1.csv	1	627.225
W8 CRD Em rep4 07 c1.csv	2	50.165
W8 CRD Em rep4 07 c1.csv	3	17.764
W8 CRD Em rep4 08 c1.csv	1	1192.77
W8 CRD Em rep4 08 c1.csv	2	130.808
W8 CRD Em rep4 08 c1.csv	3	17.382
W8 CRD Em rep4 09 c1.csv	1	1689.23
W8 CRD Em rep4 09 c1.csv	2	156.127
W8 CRD Em rep4 09 c1.csv	3	17.788
W8 CRD Em rep4 10 c1.csv	1	1287.85
W8 CRD Em rep4 10 c1.csv	2	61.133
W8 CRD Em rep4 10 c1.csv	3	15.86
W8 CRD Em rep4 11 c1.csv	1	629.377
W8 CRD Em rep4 11 c1.csv	2	52.873
W8 CRD Em rep4 11 c1.csv	3	17.636
W8 CRD Em rep4 12 c1.csv	1	1485.79
W8 CRD Em rep4 12 c1.csv	2	59.416
W8 CRD Em rep4 12 c1.csv	3	15.53
W8 CRD Em rep4 13 c1.csv	1	1296.62
W8 CRD Em rep4 13 c1.csv	2	157.416
W8 CRD Em rep4 13 c1.csv	3	19.531
W8 CRD Em rep4 14 c1.csv	1	898.8
W8 CRD Em rep4 14 c1.csv	2	88.26
W8 CRD Em rep4 14 c1.csv	3	20.435
W8 CRD Em rep4 15 c1.csv	1	1553.85
W8 CRD Em rep4 15 c1.csv	2	130.711
W8 CRD Em rep4 15 c1.csv	3	15.788

## Sheet: W8 HRD 2
15.1056
10.7423
8.97607
6.45674
8.12162
7.85869
7.58299
10.3274
13.6255
11.7626
11.2114
5.53197
11.1548
11.1808
12.3543
7.51324
6.93
6.41348
6.72552
11.6236
17.1623
15.3514
11.801
9.38373
8.57705
15.6709
13.9719
9.73471
9.33567
8.76452
7.8744
16.6046
15.9429
14.3764
8.69702
7.4917
8.82469
20.6357
8.11562
8.38519
8.14436
6.6717
13.1119
11.4523
7.58476
20.8947
11.052
19.1127
16.879
10.2672
14.4031
15.3975
12.9484
12.0063
13.4469
18.8099
10.3626
12.0822
17.3608
9.26202
12.9505
13.3834
