# Supplementary material for: KMT5C leverages disorder to optimize cooperation with HP1 for heterochromatin retention
Source: EMBO Rep. 2024 Nov 19;26(1):153–74. doi: 10.1038/s44319-024-00320-5 (PMC11723951; doi:10.1038/s44319-024-00320-5)
Supplement: Supplementary file 26 — Source data Fig. 5 [file 44319_2024_320_MOESM26_ESM.zip › Figure 5/G/PC Numerical Data/5G Numerical Data.xlsx]

## Sheet: Overview
Each protein contains 2 sheets of data
First sheet: Column 1: Source file name (microscope image) Column 2: 1=chromocenter mask (channel 1), 2=nucleoplasm mask (channel 1), 3=background mask (channel 1) 4=chromocenter mask (channel 2), 5=nucleoplasm mask (channel 2), 3=background (channel 2) Channel 1 is MBDCBX5 to generate the mask, channel 2 is the Δ23 protein channel Values from 4, 5, and 6 are used to calculate partition coefficie…
Second sheet: PC values generated from sheet 1 and used in figure 5. Calculation: (Chromocenter intensity-background intensity)/(Nucleoplasm intensity-background intensity)
(See methods section for more details)

## Sheet: D5 Δ23-co 1
Source.Name		Mean
D5 CD1min Em + MBDCSD5 Ch rep1 01 c1.csv	1	95.531
D5 CD1min Em + MBDCSD5 Ch rep1 01 c1.csv	2	26.573
D5 CD1min Em + MBDCSD5 Ch rep1 01 c1.csv	3	12.512
D5 CD1min Em + MBDCSD5 Ch rep1 01 c1.csv	4	620.005
D5 CD1min Em + MBDCSD5 Ch rep1 01 c1.csv	5	641.516
D5 CD1min Em + MBDCSD5 Ch rep1 01 c1.csv	6	17.333
D5 CD1min Em + MBDCSD5 Ch rep1 02 c1.csv	1	240.905
D5 CD1min Em + MBDCSD5 Ch rep1 02 c1.csv	2	56.138
D5 CD1min Em + MBDCSD5 Ch rep1 02 c1.csv	3	12.446
D5 CD1min Em + MBDCSD5 Ch rep1 02 c1.csv	4	2239.07
D5 CD1min Em + MBDCSD5 Ch rep1 02 c1.csv	5	2606.13
D5 CD1min Em + MBDCSD5 Ch rep1 02 c1.csv	6	17.414
D5 CD1min Em + MBDCSD5 Ch rep1 03 c1.csv	1	87.532
D5 CD1min Em + MBDCSD5 Ch rep1 03 c1.csv	2	31.68
D5 CD1min Em + MBDCSD5 Ch rep1 03 c1.csv	3	12.134
D5 CD1min Em + MBDCSD5 Ch rep1 03 c1.csv	4	1818.57
D5 CD1min Em + MBDCSD5 Ch rep1 03 c1.csv	5	1959.41
D5 CD1min Em + MBDCSD5 Ch rep1 03 c1.csv	6	15.436
D5 CD1min Em + MBDCSD5 Ch rep1 04 c1.csv	1	127.808
D5 CD1min Em + MBDCSD5 Ch rep1 04 c1.csv	2	37.33
D5 CD1min Em + MBDCSD5 Ch rep1 04 c1.csv	3	12.5
D5 CD1min Em + MBDCSD5 Ch rep1 04 c1.csv	4	2073.11
D5 CD1min Em + MBDCSD5 Ch rep1 04 c1.csv	5	2257.58
D5 CD1min Em + MBDCSD5 Ch rep1 04 c1.csv	6	13.821
D5 CD1min Em + MBDCSD5 Ch rep1 05 c1.csv	1	94.36
D5 CD1min Em + MBDCSD5 Ch rep1 05 c1.csv	2	33.788
D5 CD1min Em + MBDCSD5 Ch rep1 05 c1.csv	3	12.785
D5 CD1min Em + MBDCSD5 Ch rep1 05 c1.csv	4	1453.62
D5 CD1min Em + MBDCSD5 Ch rep1 05 c1.csv	5	1778.79
D5 CD1min Em + MBDCSD5 Ch rep1 05 c1.csv	6	15.915
D5 CD1min Em + MBDCSD5 Ch rep1 06 c1.csv	1	108.421
D5 CD1min Em + MBDCSD5 Ch rep1 06 c1.csv	2	36.926
D5 CD1min Em + MBDCSD5 Ch rep1 06 c1.csv	3	12.607
D5 CD1min Em + MBDCSD5 Ch rep1 06 c1.csv	4	2261.79
D5 CD1min Em + MBDCSD5 Ch rep1 06 c1.csv	5	2366.44
D5 CD1min Em + MBDCSD5 Ch rep1 06 c1.csv	6	26.016
D5 CD1min Em + MBDCSD5 Ch rep1 07 c1.csv	1	163.11
D5 CD1min Em + MBDCSD5 Ch rep1 07 c1.csv	2	46.181
D5 CD1min Em + MBDCSD5 Ch rep1 07 c1.csv	3	12.066
D5 CD1min Em + MBDCSD5 Ch rep1 07 c1.csv	4	993.337
D5 CD1min Em + MBDCSD5 Ch rep1 07 c1.csv	5	1118.45
D5 CD1min Em + MBDCSD5 Ch rep1 07 c1.csv	6	16.089
D5 CD1min Em + MBDCSD5 Ch rep1 08 c1.csv	1	143.307
D5 CD1min Em + MBDCSD5 Ch rep1 08 c1.csv	2	49.942
D5 CD1min Em + MBDCSD5 Ch rep1 08 c1.csv	3	12.045
D5 CD1min Em + MBDCSD5 Ch rep1 08 c1.csv	4	1871.05
D5 CD1min Em + MBDCSD5 Ch rep1 08 c1.csv	5	2135.23
D5 CD1min Em + MBDCSD5 Ch rep1 08 c1.csv	6	23.689
D5 CD1min Em + MBDCSD5 Ch rep1 09 c1.csv	1	154.915
D5 CD1min Em + MBDCSD5 Ch rep1 09 c1.csv	2	48.172
D5 CD1min Em + MBDCSD5 Ch rep1 09 c1.csv	3	13.06
D5 CD1min Em + MBDCSD5 Ch rep1 09 c1.csv	4	434.782
D5 CD1min Em + MBDCSD5 Ch rep1 09 c1.csv	5	475.566
D5 CD1min Em + MBDCSD5 Ch rep1 09 c1.csv	6	16.821
D5 CD1min Em + MBDCSD5 Ch rep1 10 c1.csv	1	118.428
D5 CD1min Em + MBDCSD5 Ch rep1 10 c1.csv	2	54.475
D5 CD1min Em + MBDCSD5 Ch rep1 10 c1.csv	3	14.195
D5 CD1min Em + MBDCSD5 Ch rep1 10 c1.csv	4	1100.46
D5 CD1min Em + MBDCSD5 Ch rep1 10 c1.csv	5	1239.14
D5 CD1min Em + MBDCSD5 Ch rep1 10 c1.csv	6	23.642
D5 CD1min Em + MBDCSD5 Ch rep1 11 c1.csv	1	136.486
D5 CD1min Em + MBDCSD5 Ch rep1 11 c1.csv	2	42.459
D5 CD1min Em + MBDCSD5 Ch rep1 11 c1.csv	3	13.341
D5 CD1min Em + MBDCSD5 Ch rep1 11 c1.csv	4	846.208
D5 CD1min Em + MBDCSD5 Ch rep1 11 c1.csv	5	945.41
D5 CD1min Em + MBDCSD5 Ch rep1 11 c1.csv	6	17.971
D5 CD1min Em + MBDCSD5 Ch rep1 12 c1.csv	1	262.485
D5 CD1min Em + MBDCSD5 Ch rep1 12 c1.csv	2	54.487
D5 CD1min Em + MBDCSD5 Ch rep1 12 c1.csv	3	12.508
D5 CD1min Em + MBDCSD5 Ch rep1 12 c1.csv	4	586.148
D5 CD1min Em + MBDCSD5 Ch rep1 12 c1.csv	5	593.775
D5 CD1min Em + MBDCSD5 Ch rep1 12 c1.csv	6	14.943
D5 CD1min Em + MBDCSD5 Ch rep1 13 c1.csv	1	251.516
D5 CD1min Em + MBDCSD5 Ch rep1 13 c1.csv	2	75.091
D5 CD1min Em + MBDCSD5 Ch rep1 13 c1.csv	3	14.131
D5 CD1min Em + MBDCSD5 Ch rep1 13 c1.csv	4	509.163
D5 CD1min Em + MBDCSD5 Ch rep1 13 c1.csv	5	515.559
D5 CD1min Em + MBDCSD5 Ch rep1 13 c1.csv	6	16.171
D5 CD1min Em + MBDCSD5 Ch rep1 14 c1.csv	1	156.342
D5 CD1min Em + MBDCSD5 Ch rep1 14 c1.csv	2	52.856
D5 CD1min Em + MBDCSD5 Ch rep1 14 c1.csv	3	12.47
D5 CD1min Em + MBDCSD5 Ch rep1 14 c1.csv	4	1634.1
D5 CD1min Em + MBDCSD5 Ch rep1 14 c1.csv	5	1814.23
D5 CD1min Em + MBDCSD5 Ch rep1 14 c1.csv	6	15.255
D5 CD1min Em + MBDCSD5 Ch rep1 15 c1.csv	1	256.473
D5 CD1min Em + MBDCSD5 Ch rep1 15 c1.csv	2	57.879
D5 CD1min Em + MBDCSD5 Ch rep1 15 c1.csv	3	13.32
D5 CD1min Em + MBDCSD5 Ch rep1 15 c1.csv	4	537.444
D5 CD1min Em + MBDCSD5 Ch rep1 15 c1.csv	5	522.788
D5 CD1min Em + MBDCSD5 Ch rep1 15 c1.csv	6	17.984
D5 CD1min Em + MBDCSD5 Ch rep1 16 c1.csv	1	280.761
D5 CD1min Em + MBDCSD5 Ch rep1 16 c1.csv	2	66.351
D5 CD1min Em + MBDCSD5 Ch rep1 16 c1.csv	3	13.685
D5 CD1min Em + MBDCSD5 Ch rep1 16 c1.csv	4	519.134
D5 CD1min Em + MBDCSD5 Ch rep1 16 c1.csv	5	501.104
D5 CD1min Em + MBDCSD5 Ch rep1 16 c1.csv	6	18.566
D5 CD1min Em + MBDCSD5 Ch rep2 01 c1.csv	1	6942.13
D5 CD1min Em + MBDCSD5 Ch rep2 01 c1.csv	2	1655.17
D5 CD1min Em + MBDCSD5 Ch rep2 01 c1.csv	3	294.927
D5 CD1min Em + MBDCSD5 Ch rep2 01 c1.csv	4	5374.84
D5 CD1min Em + MBDCSD5 Ch rep2 01 c1.csv	5	5350.35
D5 CD1min Em + MBDCSD5 Ch rep2 01 c1.csv	6	278.391
D5 CD1min Em + MBDCSD5 Ch rep2 02 c1.csv	1	6763.99
D5 CD1min Em + MBDCSD5 Ch rep2 02 c1.csv	2	1164.44
D5 CD1min Em + MBDCSD5 Ch rep2 02 c1.csv	3	204.315
D5 CD1min Em + MBDCSD5 Ch rep2 02 c1.csv	4	3606.43
D5 CD1min Em + MBDCSD5 Ch rep2 02 c1.csv	5	3307.09
D5 CD1min Em + MBDCSD5 Ch rep2 02 c1.csv	6	225.293
D5 CD1min Em + MBDCSD5 Ch rep2 03 c1.csv	1	8374.8
D5 CD1min Em + MBDCSD5 Ch rep2 03 c1.csv	2	1522.25
D5 CD1min Em + MBDCSD5 Ch rep2 03 c1.csv	3	214.175
D5 CD1min Em + MBDCSD5 Ch rep2 03 c1.csv	4	2614.94
D5 CD1min Em + MBDCSD5 Ch rep2 03 c1.csv	5	2192.24
D5 CD1min Em + MBDCSD5 Ch rep2 03 c1.csv	6	216.537
D5 CD1min Em + MBDCSD5 Ch rep2 04 c1.csv	1	14065.7
D5 CD1min Em + MBDCSD5 Ch rep2 04 c1.csv	2	2608.77
D5 CD1min Em + MBDCSD5 Ch rep2 04 c1.csv	3	274.876
D5 CD1min Em + MBDCSD5 Ch rep2 04 c1.csv	4	28054.2
D5 CD1min Em + MBDCSD5 Ch rep2 04 c1.csv	5	32251.5
D5 CD1min Em + MBDCSD5 Ch rep2 04 c1.csv	6	229.077
D5 CD1min Em + MBDCSD5 Ch rep2 05 c1.csv	1	9119.47
D5 CD1min Em + MBDCSD5 Ch rep2 05 c1.csv	2	1860.58
D5 CD1min Em + MBDCSD5 Ch rep2 05 c1.csv	3	220.97
D5 CD1min Em + MBDCSD5 Ch rep2 05 c1.csv	4	21907.9
D5 CD1min Em + MBDCSD5 Ch rep2 05 c1.csv	5	27020.8
D5 CD1min Em + MBDCSD5 Ch rep2 05 c1.csv	6	235.619
D5 CD1min Em + MBDCSD5 Ch rep2 06 c1.csv	1	6119.07
D5 CD1min Em + MBDCSD5 Ch rep2 06 c1.csv	2	1105.85
D5 CD1min Em + MBDCSD5 Ch rep2 06 c1.csv	3	223.839
D5 CD1min Em + MBDCSD5 Ch rep2 06 c1.csv	4	19780.1
D5 CD1min Em + MBDCSD5 Ch rep2 06 c1.csv	5	22225.4
D5 CD1min Em + MBDCSD5 Ch rep2 06 c1.csv	6	280.15
D5 CD1min Em + MBDCSD5 Ch rep2 07 c1.csv	1	13916.6
D5 CD1min Em + MBDCSD5 Ch rep2 07 c1.csv	2	4427.39
D5 CD1min Em + MBDCSD5 Ch rep2 07 c1.csv	3	453.561
D5 CD1min Em + MBDCSD5 Ch rep2 07 c1.csv	4	3294.13
D5 CD1min Em + MBDCSD5 Ch rep2 07 c1.csv	5	2637.36
D5 CD1min Em + MBDCSD5 Ch rep2 07 c1.csv	6	240.351
D5 CD1min Em + MBDCSD5 Ch rep2 08 c1.csv	1	15940.1
D5 CD1min Em + MBDCSD5 Ch rep2 08 c1.csv	2	3480.47
D5 CD1min Em + MBDCSD5 Ch rep2 08 c1.csv	3	280.847
D5 CD1min Em + MBDCSD5 Ch rep2 08 c1.csv	4	44976.2
D5 CD1min Em + MBDCSD5 Ch rep2 08 c1.csv	5	42062.9
D5 CD1min Em + MBDCSD5 Ch rep2 08 c1.csv	6	247.192
D5 CD1min Em + MBDCSD5 Ch rep2 09 c1.csv	1	17860.7
D5 CD1min Em + MBDCSD5 Ch rep2 09 c1.csv	2	2275.21
D5 CD1min Em + MBDCSD5 Ch rep2 09 c1.csv	3	237.332
D5 CD1min Em + MBDCSD5 Ch rep2 09 c1.csv	4	20179.7
D5 CD1min Em + MBDCSD5 Ch rep2 09 c1.csv	5	21976.9
D5 CD1min Em + MBDCSD5 Ch rep2 09 c1.csv	6	238.03
D5 CD1min Em + MBDCSD5 Ch rep2 10 c1.csv	1	18210.8
D5 CD1min Em + MBDCSD5 Ch rep2 10 c1.csv	2	3085.87
D5 CD1min Em + MBDCSD5 Ch rep2 10 c1.csv	3	577.132
D5 CD1min Em + MBDCSD5 Ch rep2 10 c1.csv	4	41376.8
D5 CD1min Em + MBDCSD5 Ch rep2 10 c1.csv	5	40482.5
D5 CD1min Em + MBDCSD5 Ch rep2 10 c1.csv	6	225.524
D5 CD1min Em + MBDCSD5 Ch rep2 11 c1.csv	1	3991.54
D5 CD1min Em + MBDCSD5 Ch rep2 11 c1.csv	2	1003.51
D5 CD1min Em + MBDCSD5 Ch rep2 11 c1.csv	3	224.735
D5 CD1min Em + MBDCSD5 Ch rep2 11 c1.csv	4	22606.6
D5 CD1min Em + MBDCSD5 Ch rep2 11 c1.csv	5	25554.4
D5 CD1min Em + MBDCSD5 Ch rep2 11 c1.csv	6	402.197
D5 CD1min Em + MBDCSD5 Ch rep2 12 c1.csv	1	9392.53
D5 CD1min Em + MBDCSD5 Ch rep2 12 c1.csv	2	2209.69
D5 CD1min Em + MBDCSD5 Ch rep2 12 c1.csv	3	257.445
D5 CD1min Em + MBDCSD5 Ch rep2 12 c1.csv	4	19724.4
D5 CD1min Em + MBDCSD5 Ch rep2 12 c1.csv	5	22719.3
D5 CD1min Em + MBDCSD5 Ch rep2 12 c1.csv	6	394.196
D5 CD1min Em + MBDCSD5 Ch rep2 13 c1.csv	1	11766.4
D5 CD1min Em + MBDCSD5 Ch rep2 13 c1.csv	2	2144.18
D5 CD1min Em + MBDCSD5 Ch rep2 13 c1.csv	3	213.541
D5 CD1min Em + MBDCSD5 Ch rep2 13 c1.csv	4	14224.3
D5 CD1min Em + MBDCSD5 Ch rep2 13 c1.csv	5	15415.4
D5 CD1min Em + MBDCSD5 Ch rep2 13 c1.csv	6	266.714
D5 CD1min Em + MBDCSD5 Ch rep2 14 c1.csv	1	6226.22
D5 CD1min Em + MBDCSD5 Ch rep2 14 c1.csv	2	1430.75
D5 CD1min Em + MBDCSD5 Ch rep2 14 c1.csv	3	251.302
D5 CD1min Em + MBDCSD5 Ch rep2 14 c1.csv	4	12681
D5 CD1min Em + MBDCSD5 Ch rep2 14 c1.csv	5	15062.6
D5 CD1min Em + MBDCSD5 Ch rep2 14 c1.csv	6	279.241
D5 CD1min Em + MBDCSD5 Ch rep2 15 c1.csv	1	8831.68
D5 CD1min Em + MBDCSD5 Ch rep2 15 c1.csv	2	1988.95
D5 CD1min Em + MBDCSD5 Ch rep2 15 c1.csv	3	225.546
D5 CD1min Em + MBDCSD5 Ch rep2 15 c1.csv	4	6729.29
D5 CD1min Em + MBDCSD5 Ch rep2 15 c1.csv	5	6161.89
D5 CD1min Em + MBDCSD5 Ch rep2 15 c1.csv	6	236.965
D5 CD1min Em + MBDCSD5 Ch rep3 01 c1.csv	1	6001.04
D5 CD1min Em + MBDCSD5 Ch rep3 01 c1.csv	2	1228.46
D5 CD1min Em + MBDCSD5 Ch rep3 01 c1.csv	3	223.985
D5 CD1min Em + MBDCSD5 Ch rep3 01 c1.csv	4	10443.4
D5 CD1min Em + MBDCSD5 Ch rep3 01 c1.csv	5	10466.8
D5 CD1min Em + MBDCSD5 Ch rep3 01 c1.csv	6	221.708
D5 CD1min Em + MBDCSD5 Ch rep3 02 c1.csv	1	10697.9
D5 CD1min Em + MBDCSD5 Ch rep3 02 c1.csv	2	2058.76
D5 CD1min Em + MBDCSD5 Ch rep3 02 c1.csv	3	216.408
D5 CD1min Em + MBDCSD5 Ch rep3 02 c1.csv	4	10654.1
D5 CD1min Em + MBDCSD5 Ch rep3 02 c1.csv	5	10250
D5 CD1min Em + MBDCSD5 Ch rep3 02 c1.csv	6	274.668
D5 CD1min Em + MBDCSD5 Ch rep3 03 c1.csv	1	4345.5
D5 CD1min Em + MBDCSD5 Ch rep3 03 c1.csv	2	873.348
D5 CD1min Em + MBDCSD5 Ch rep3 03 c1.csv	3	214.451
D5 CD1min Em + MBDCSD5 Ch rep3 03 c1.csv	4	19139.7
D5 CD1min Em + MBDCSD5 Ch rep3 03 c1.csv	5	22195.3
D5 CD1min Em + MBDCSD5 Ch rep3 03 c1.csv	6	274.935
D5 CD1min Em + MBDCSD5 Ch rep3 04 c1.csv	1	7409.13
D5 CD1min Em + MBDCSD5 Ch rep3 04 c1.csv	2	2229.74
D5 CD1min Em + MBDCSD5 Ch rep3 04 c1.csv	3	375.495
D5 CD1min Em + MBDCSD5 Ch rep3 04 c1.csv	4	7597.25
D5 CD1min Em + MBDCSD5 Ch rep3 04 c1.csv	5	7388.26
D5 CD1min Em + MBDCSD5 Ch rep3 04 c1.csv	6	211.822
D5 CD1min Em + MBDCSD5 Ch rep3 05 c1.csv	1	7682.61
D5 CD1min Em + MBDCSD5 Ch rep3 05 c1.csv	2	1459.1
D5 CD1min Em + MBDCSD5 Ch rep3 05 c1.csv	3	209.362
D5 CD1min Em + MBDCSD5 Ch rep3 05 c1.csv	4	19248.8
D5 CD1min Em + MBDCSD5 Ch rep3 05 c1.csv	5	19856.2
D5 CD1min Em + MBDCSD5 Ch rep3 05 c1.csv	6	227.571
D5 CD1min Em + MBDCSD5 Ch rep3 06 c1.csv	1	9661.68
D5 CD1min Em + MBDCSD5 Ch rep3 06 c1.csv	2	1807.12
D5 CD1min Em + MBDCSD5 Ch rep3 06 c1.csv	3	226.275
D5 CD1min Em + MBDCSD5 Ch rep3 06 c1.csv	4	14671.8
D5 CD1min Em + MBDCSD5 Ch rep3 06 c1.csv	5	14602.3
D5 CD1min Em + MBDCSD5 Ch rep3 06 c1.csv	6	256.723
D5 CD1min Em + MBDCSD5 Ch rep3 07 c1.csv	1	5299.63
D5 CD1min Em + MBDCSD5 Ch rep3 07 c1.csv	2	1154.55
D5 CD1min Em + MBDCSD5 Ch rep3 07 c1.csv	3	215.542
D5 CD1min Em + MBDCSD5 Ch rep3 07 c1.csv	4	15987.9
D5 CD1min Em + MBDCSD5 Ch rep3 07 c1.csv	5	16884.1
D5 CD1min Em + MBDCSD5 Ch rep3 07 c1.csv	6	232.956
D5 CD1min Em + MBDCSD5 Ch rep3 08 c1.csv	1	5843.05
D5 CD1min Em + MBDCSD5 Ch rep3 08 c1.csv	2	1246.68
D5 CD1min Em + MBDCSD5 Ch rep3 08 c1.csv	3	206.481
D5 CD1min Em + MBDCSD5 Ch rep3 08 c1.csv	4	10869.6
D5 CD1min Em + MBDCSD5 Ch rep3 08 c1.csv	5	11890.4
D5 CD1min Em + MBDCSD5 Ch rep3 08 c1.csv	6	303.793
D5 CD1min Em + MBDCSD5 Ch rep3 09 c1.csv	1	7394.11
D5 CD1min Em + MBDCSD5 Ch rep3 09 c1.csv	2	1649.26
D5 CD1min Em + MBDCSD5 Ch rep3 09 c1.csv	3	240.957
D5 CD1min Em + MBDCSD5 Ch rep3 09 c1.csv	4	34961.2
D5 CD1min Em + MBDCSD5 Ch rep3 09 c1.csv	5	36942.3
D5 CD1min Em + MBDCSD5 Ch rep3 09 c1.csv	6	241.134
D5 CD1min Em + MBDCSD5 Ch rep3 10 c1.csv	1	6925.62
D5 CD1min Em + MBDCSD5 Ch rep3 10 c1.csv	2	1620.91
D5 CD1min Em + MBDCSD5 Ch rep3 10 c1.csv	3	212.88
D5 CD1min Em + MBDCSD5 Ch rep3 10 c1.csv	4	5659.72
D5 CD1min Em + MBDCSD5 Ch rep3 10 c1.csv	5	5628.03
D5 CD1min Em + MBDCSD5 Ch rep3 10 c1.csv	6	258.31
D5 CD1min Em + MBDCSD5 Ch rep3 11 c1.csv	1	7488.14
D5 CD1min Em + MBDCSD5 Ch rep3 11 c1.csv	2	1636.98
D5 CD1min Em + MBDCSD5 Ch rep3 11 c1.csv	3	246.261
D5 CD1min Em + MBDCSD5 Ch rep3 11 c1.csv	4	8395.05
D5 CD1min Em + MBDCSD5 Ch rep3 11 c1.csv	5	8642.33
D5 CD1min Em + MBDCSD5 Ch rep3 11 c1.csv	6	238.664
D5 CD1min Em + MBDCSD5 Ch rep3 12 c1.csv	1	4786.23
D5 CD1min Em + MBDCSD5 Ch rep3 12 c1.csv	2	1067.61
D5 CD1min Em + MBDCSD5 Ch rep3 12 c1.csv	3	211.726
D5 CD1min Em + MBDCSD5 Ch rep3 12 c1.csv	4	9279.48
D5 CD1min Em + MBDCSD5 Ch rep3 12 c1.csv	5	10959.9
D5 CD1min Em + MBDCSD5 Ch rep3 12 c1.csv	6	287.105
D5 CD1min Em + MBDCSD5 Ch rep3 13 c1.csv	1	5472.93
D5 CD1min Em + MBDCSD5 Ch rep3 13 c1.csv	2	1262.53
D5 CD1min Em + MBDCSD5 Ch rep3 13 c1.csv	3	228.671
D5 CD1min Em + MBDCSD5 Ch rep3 13 c1.csv	4	22603.1
D5 CD1min Em + MBDCSD5 Ch rep3 13 c1.csv	5	24318.1
D5 CD1min Em + MBDCSD5 Ch rep3 13 c1.csv	6	259.048
D5 CD1min Em + MBDCSD5 Ch rep3 14 c1.csv	1	7628.94
D5 CD1min Em + MBDCSD5 Ch rep3 14 c1.csv	2	1120.77
D5 CD1min Em + MBDCSD5 Ch rep3 14 c1.csv	3	203.596
D5 CD1min Em + MBDCSD5 Ch rep3 14 c1.csv	4	9536.19
D5 CD1min Em + MBDCSD5 Ch rep3 14 c1.csv	5	9860.73
D5 CD1min Em + MBDCSD5 Ch rep3 14 c1.csv	6	227.585
D5 CD1min Em + MBDCSD5 Ch rep3 15 c1.csv	1	13980.1
D5 CD1min Em + MBDCSD5 Ch rep3 15 c1.csv	2	1996.42
D5 CD1min Em + MBDCSD5 Ch rep3 15 c1.csv	3	233.923
D5 CD1min Em + MBDCSD5 Ch rep3 15 c1.csv	4	17266.4
D5 CD1min Em + MBDCSD5 Ch rep3 15 c1.csv	5	18022
D5 CD1min Em + MBDCSD5 Ch rep3 15 c1.csv	6	218.524
D5 CD1min Em + MBDCSD5 Ch rep3 16 c1.csv	1	10701.9
D5 CD1min Em + MBDCSD5 Ch rep3 16 c1.csv	2	2033.78
D5 CD1min Em + MBDCSD5 Ch rep3 16 c1.csv	3	213.159
D5 CD1min Em + MBDCSD5 Ch rep3 16 c1.csv	4	26237.5
D5 CD1min Em + MBDCSD5 Ch rep3 16 c1.csv	5	28517.7
D5 CD1min Em + MBDCSD5 Ch rep3 16 c1.csv	6	241.305
D5 CD1min Em + MBDCSD5 Ch rep3 17 c1.csv	1	9121.86
D5 CD1min Em + MBDCSD5 Ch rep3 17 c1.csv	2	1758.44
D5 CD1min Em + MBDCSD5 Ch rep3 17 c1.csv	3	227.816
D5 CD1min Em + MBDCSD5 Ch rep3 17 c1.csv	4	19862.3
D5 CD1min Em + MBDCSD5 Ch rep3 17 c1.csv	5	22085.6
D5 CD1min Em + MBDCSD5 Ch rep3 17 c1.csv	6	240.373

## Sheet: D5 Δ23-co 2
0.965537
0.858208
0.927547
0.917782
0.815548
0.955287
0.886506
0.874887
0.911097
0.88591
0.893037
0.986823
0.987192
0.89987
1.02903
1.03736
1.00483
1.09713
0.868925
0.809112
0.88857
1.06967
0.917328
1.02222
0.8828
0.86585
0.921374
0.838899
1.09577
0.997712
1.04051
0.860607
1.02912
0.969059
1.00484
0.946182
0.911903
0.946021
1.0059
0.970575
0.842547
0.928716
0.96631
0.957561
0.91936
0.898222
