# Supplementary material for: KMT5C leverages disorder to optimize cooperation with HP1 for heterochromatin retention
Source: EMBO Rep. 2024 Nov 19;26(1):153–74. doi: 10.1038/s44319-024-00320-5 (PMC11723951; doi:10.1038/s44319-024-00320-5)
Supplement: Supplementary file 26 — Source data Fig. 5 [file 44319_2024_320_MOESM26_ESM.zip › Figure 5/H/PC Numerical Data/5H Numerical Data.xlsx]

## Sheet: Overview
First sheet: Column 1: Source file name (microscope image) Column 2: 1=chromocenter mask (channel 1), 2=nucleoplasm mask (channel 1), 3=background mask (channel 1) 4=chromocenter mask (channel 2), 5=nucleoplasm mask (channel 2), 3=background (channel 2) Channel 1 is HRD, channel 2 is im3 Partition coefficients for both channels were calculated Column 3: Mean intensity
Second sheet: PC values generated from sheet 1 and used in figure 5. Calculation: (Chromocenter intensity-background intensity)/(Nucleoplasm intensity-background intensity)
(See methods section for more details)

## Sheet: W8 HRD+im3 co 1
Source.Name		Mean
W8 CSDim3 Em + HRD Ch rep1 01 c1.csv	1	250.995
W8 CSDim3 Em + HRD Ch rep1 01 c1.csv	2	44.231
W8 CSDim3 Em + HRD Ch rep1 01 c1.csv	3	16.474
W8 CSDim3 Em + HRD Ch rep1 01 c1.csv	4	226.499
W8 CSDim3 Em + HRD Ch rep1 01 c1.csv	5	228.023
W8 CSDim3 Em + HRD Ch rep1 01 c1.csv	6	18.176
W8 CSDim3 Em + HRD Ch rep1 02 c1.csv	1	449.852
W8 CSDim3 Em + HRD Ch rep1 02 c1.csv	2	41.307
W8 CSDim3 Em + HRD Ch rep1 02 c1.csv	3	15.524
W8 CSDim3 Em + HRD Ch rep1 02 c1.csv	4	359.294
W8 CSDim3 Em + HRD Ch rep1 02 c1.csv	5	301.514
W8 CSDim3 Em + HRD Ch rep1 02 c1.csv	6	55.956
W8 CSDim3 Em + HRD Ch rep1 03 c1.csv	1	496.015
W8 CSDim3 Em + HRD Ch rep1 03 c1.csv	2	34.636
W8 CSDim3 Em + HRD Ch rep1 03 c1.csv	3	13.705
W8 CSDim3 Em + HRD Ch rep1 03 c1.csv	4	122.188
W8 CSDim3 Em + HRD Ch rep1 03 c1.csv	5	93.453
W8 CSDim3 Em + HRD Ch rep1 03 c1.csv	6	15.516
W8 CSDim3 Em + HRD Ch rep1 04 c1.csv	1	267.726
W8 CSDim3 Em + HRD Ch rep1 04 c1.csv	2	28.025
W8 CSDim3 Em + HRD Ch rep1 04 c1.csv	3	12.406
W8 CSDim3 Em + HRD Ch rep1 04 c1.csv	4	111.705
W8 CSDim3 Em + HRD Ch rep1 04 c1.csv	5	87.545
W8 CSDim3 Em + HRD Ch rep1 04 c1.csv	6	13.5
W8 CSDim3 Em + HRD Ch rep1 05 c1.csv	1	184.115
W8 CSDim3 Em + HRD Ch rep1 05 c1.csv	2	44.584
W8 CSDim3 Em + HRD Ch rep1 05 c1.csv	3	22.816
W8 CSDim3 Em + HRD Ch rep1 05 c1.csv	4	175.092
W8 CSDim3 Em + HRD Ch rep1 05 c1.csv	5	165.117
W8 CSDim3 Em + HRD Ch rep1 05 c1.csv	6	13.2
W8 CSDim3 Em + HRD Ch rep1 06 c1.csv	1	279.314
W8 CSDim3 Em + HRD Ch rep1 06 c1.csv	2	41.87
W8 CSDim3 Em + HRD Ch rep1 06 c1.csv	3	14.859
W8 CSDim3 Em + HRD Ch rep1 06 c1.csv	4	142.394
W8 CSDim3 Em + HRD Ch rep1 06 c1.csv	5	156.889
W8 CSDim3 Em + HRD Ch rep1 06 c1.csv	6	15.591
W8 CSDim3 Em + HRD Ch rep1 07 c1.csv	1	255.32
W8 CSDim3 Em + HRD Ch rep1 07 c1.csv	2	43.048
W8 CSDim3 Em + HRD Ch rep1 07 c1.csv	3	13.954
W8 CSDim3 Em + HRD Ch rep1 07 c1.csv	4	176.423
W8 CSDim3 Em + HRD Ch rep1 07 c1.csv	5	188.103
W8 CSDim3 Em + HRD Ch rep1 07 c1.csv	6	14.303
W8 CSDim3 Em + HRD Ch rep1 08 c1.csv	1	137.031
W8 CSDim3 Em + HRD Ch rep1 08 c1.csv	2	38.861
W8 CSDim3 Em + HRD Ch rep1 08 c1.csv	3	15.885
W8 CSDim3 Em + HRD Ch rep1 08 c1.csv	4	175.58
W8 CSDim3 Em + HRD Ch rep1 08 c1.csv	5	175.469
W8 CSDim3 Em + HRD Ch rep1 08 c1.csv	6	21.675
W8 CSDim3 Em + HRD Ch rep1 09 c1.csv	1	462.658
W8 CSDim3 Em + HRD Ch rep1 09 c1.csv	2	57.44
W8 CSDim3 Em + HRD Ch rep1 09 c1.csv	3	14.347
W8 CSDim3 Em + HRD Ch rep1 09 c1.csv	4	334.078
W8 CSDim3 Em + HRD Ch rep1 09 c1.csv	5	260.766
W8 CSDim3 Em + HRD Ch rep1 09 c1.csv	6	14.182
W8 CSDim3 Em + HRD Ch rep1 10 c1.csv	1	307.893
W8 CSDim3 Em + HRD Ch rep1 10 c1.csv	2	37.379
W8 CSDim3 Em + HRD Ch rep1 10 c1.csv	3	12.528
W8 CSDim3 Em + HRD Ch rep1 10 c1.csv	4	305.459
W8 CSDim3 Em + HRD Ch rep1 10 c1.csv	5	282.266
W8 CSDim3 Em + HRD Ch rep1 10 c1.csv	6	18.89
W8 CSDim3 Em + HRD Ch rep1 11 c1.csv	1	198.52
W8 CSDim3 Em + HRD Ch rep1 11 c1.csv	2	40.436
W8 CSDim3 Em + HRD Ch rep1 11 c1.csv	3	13.097
W8 CSDim3 Em + HRD Ch rep1 11 c1.csv	4	62.255
W8 CSDim3 Em + HRD Ch rep1 11 c1.csv	5	50.349
W8 CSDim3 Em + HRD Ch rep1 11 c1.csv	6	13.155
W8 CSDim3 Em + HRD Ch rep1 12 c1.csv	1	152.6
W8 CSDim3 Em + HRD Ch rep1 12 c1.csv	2	36.596
W8 CSDim3 Em + HRD Ch rep1 12 c1.csv	3	12.222
W8 CSDim3 Em + HRD Ch rep1 12 c1.csv	4	590.322
W8 CSDim3 Em + HRD Ch rep1 12 c1.csv	5	520.424
W8 CSDim3 Em + HRD Ch rep1 12 c1.csv	6	13.576
W8 CSDim3 Em + HRD Ch rep1 13 c1.csv	1	299.504
W8 CSDim3 Em + HRD Ch rep1 13 c1.csv	2	31.302
W8 CSDim3 Em + HRD Ch rep1 13 c1.csv	3	14.558
W8 CSDim3 Em + HRD Ch rep1 13 c1.csv	4	593.911
W8 CSDim3 Em + HRD Ch rep1 13 c1.csv	5	533.537
W8 CSDim3 Em + HRD Ch rep1 13 c1.csv	6	14.352
W8 CSDim3 Em + HRD Ch rep1 14 c1.csv	1	457.666
W8 CSDim3 Em + HRD Ch rep1 14 c1.csv	2	199.286
W8 CSDim3 Em + HRD Ch rep1 14 c1.csv	3	25.36
W8 CSDim3 Em + HRD Ch rep1 14 c1.csv	4	1590.42
W8 CSDim3 Em + HRD Ch rep1 14 c1.csv	5	1722.97
W8 CSDim3 Em + HRD Ch rep1 14 c1.csv	6	13.933
W8 CSDim3 Em + HRD Ch rep1 15 c1.csv	1	280.484
W8 CSDim3 Em + HRD Ch rep1 15 c1.csv	2	26.936
W8 CSDim3 Em + HRD Ch rep1 15 c1.csv	3	12.455
W8 CSDim3 Em + HRD Ch rep1 15 c1.csv	4	422.563
W8 CSDim3 Em + HRD Ch rep1 15 c1.csv	5	328.958
W8 CSDim3 Em + HRD Ch rep1 15 c1.csv	6	25.193
W8 CSDim3 Em + HRD Ch rep2 01 c1.csv	1	258.022
W8 CSDim3 Em + HRD Ch rep2 01 c1.csv	2	51.543
W8 CSDim3 Em + HRD Ch rep2 01 c1.csv	3	15.403
W8 CSDim3 Em + HRD Ch rep2 01 c1.csv	4	452.891
W8 CSDim3 Em + HRD Ch rep2 01 c1.csv	5	531.774
W8 CSDim3 Em + HRD Ch rep2 01 c1.csv	6	20.348
W8 CSDim3 Em + HRD Ch rep2 02 c1.csv	1	164.703
W8 CSDim3 Em + HRD Ch rep2 02 c1.csv	2	28.023
W8 CSDim3 Em + HRD Ch rep2 02 c1.csv	3	12.304
W8 CSDim3 Em + HRD Ch rep2 02 c1.csv	4	492.621
W8 CSDim3 Em + HRD Ch rep2 02 c1.csv	5	394.956
W8 CSDim3 Em + HRD Ch rep2 02 c1.csv	6	13.348
W8 CSDim3 Em + HRD Ch rep2 03 c1.csv	1	74.541
W8 CSDim3 Em + HRD Ch rep2 03 c1.csv	2	21.946
W8 CSDim3 Em + HRD Ch rep2 03 c1.csv	3	14.45
W8 CSDim3 Em + HRD Ch rep2 03 c1.csv	4	469.89
W8 CSDim3 Em + HRD Ch rep2 03 c1.csv	5	398.163
W8 CSDim3 Em + HRD Ch rep2 03 c1.csv	6	13.984
W8 CSDim3 Em + HRD Ch rep2 06 c1.csv	1	291.238
W8 CSDim3 Em + HRD Ch rep2 06 c1.csv	2	77.888
W8 CSDim3 Em + HRD Ch rep2 06 c1.csv	3	18.444
W8 CSDim3 Em + HRD Ch rep2 06 c1.csv	4	355.682
W8 CSDim3 Em + HRD Ch rep2 06 c1.csv	5	345.203
W8 CSDim3 Em + HRD Ch rep2 06 c1.csv	6	22.689
W8 CSDim3 Em + HRD Ch rep2 07 c1.csv	1	268.838
W8 CSDim3 Em + HRD Ch rep2 07 c1.csv	2	39.531
W8 CSDim3 Em + HRD Ch rep2 07 c1.csv	3	28.656
W8 CSDim3 Em + HRD Ch rep2 07 c1.csv	4	262.611
W8 CSDim3 Em + HRD Ch rep2 07 c1.csv	5	219.264
W8 CSDim3 Em + HRD Ch rep2 07 c1.csv	6	16.117
W8 CSDim3 Em + HRD Ch rep2 08 c1.csv	1	137.993
W8 CSDim3 Em + HRD Ch rep2 08 c1.csv	2	21.479
W8 CSDim3 Em + HRD Ch rep2 08 c1.csv	3	13.639
W8 CSDim3 Em + HRD Ch rep2 08 c1.csv	4	148.918
W8 CSDim3 Em + HRD Ch rep2 08 c1.csv	5	114.957
W8 CSDim3 Em + HRD Ch rep2 08 c1.csv	6	15.283
W8 CSDim3 Em + HRD Ch rep2 09 c1.csv	1	139.612
W8 CSDim3 Em + HRD Ch rep2 09 c1.csv	2	28.029
W8 CSDim3 Em + HRD Ch rep2 09 c1.csv	3	13.984
W8 CSDim3 Em + HRD Ch rep2 09 c1.csv	4	137.955
W8 CSDim3 Em + HRD Ch rep2 09 c1.csv	5	118.207
W8 CSDim3 Em + HRD Ch rep2 09 c1.csv	6	32.954
W8 CSDim3 Em + HRD Ch rep2 10 c1.csv	1	219.01
W8 CSDim3 Em + HRD Ch rep2 10 c1.csv	2	50.841
W8 CSDim3 Em + HRD Ch rep2 10 c1.csv	3	14.652
W8 CSDim3 Em + HRD Ch rep2 10 c1.csv	4	334.987
W8 CSDim3 Em + HRD Ch rep2 10 c1.csv	5	313.969
W8 CSDim3 Em + HRD Ch rep2 10 c1.csv	6	17.723
W8 CSDim3 Em + HRD Ch rep2 11 c1.csv	1	270.943
W8 CSDim3 Em + HRD Ch rep2 11 c1.csv	2	87.699
W8 CSDim3 Em + HRD Ch rep2 11 c1.csv	3	23.32
W8 CSDim3 Em + HRD Ch rep2 11 c1.csv	4	665.8
W8 CSDim3 Em + HRD Ch rep2 11 c1.csv	5	561.038
W8 CSDim3 Em + HRD Ch rep2 11 c1.csv	6	27.899
W8 CSDim3 Em + HRD Ch rep2 12 c1.csv	1	296.591
W8 CSDim3 Em + HRD Ch rep2 12 c1.csv	2	41.502
W8 CSDim3 Em + HRD Ch rep2 12 c1.csv	3	14.272
W8 CSDim3 Em + HRD Ch rep2 12 c1.csv	4	200.901
W8 CSDim3 Em + HRD Ch rep2 12 c1.csv	5	164.221
W8 CSDim3 Em + HRD Ch rep2 12 c1.csv	6	18.506
W8 CSDim3 Em + HRD Ch rep2 13 c1.csv	1	239.733
W8 CSDim3 Em + HRD Ch rep2 13 c1.csv	2	38.686
W8 CSDim3 Em + HRD Ch rep2 13 c1.csv	3	17.469
W8 CSDim3 Em + HRD Ch rep2 13 c1.csv	4	319.655
W8 CSDim3 Em + HRD Ch rep2 13 c1.csv	5	302.19
W8 CSDim3 Em + HRD Ch rep2 13 c1.csv	6	18.506
W8 CSDim3 Em + HRD Ch rep2 14 c1.csv	1	490.123
W8 CSDim3 Em + HRD Ch rep2 14 c1.csv	2	48.903
W8 CSDim3 Em + HRD Ch rep2 14 c1.csv	3	19.175
W8 CSDim3 Em + HRD Ch rep2 14 c1.csv	4	396.35
W8 CSDim3 Em + HRD Ch rep2 14 c1.csv	5	382.98
W8 CSDim3 Em + HRD Ch rep2 14 c1.csv	6	79.534
W8 CSDim3 Em + HRD Ch rep2 15 c1.csv	1	411.288
W8 CSDim3 Em + HRD Ch rep2 15 c1.csv	2	102.154
W8 CSDim3 Em + HRD Ch rep2 15 c1.csv	3	24.153
W8 CSDim3 Em + HRD Ch rep2 15 c1.csv	4	379.293
W8 CSDim3 Em + HRD Ch rep2 15 c1.csv	5	365.011
W8 CSDim3 Em + HRD Ch rep2 15 c1.csv	6	32.69
W8 CSDim3 Em + HRD Ch rep3 01 c1.csv	1	245.211
W8 CSDim3 Em + HRD Ch rep3 01 c1.csv	2	30.299
W8 CSDim3 Em + HRD Ch rep3 01 c1.csv	3	12.996
W8 CSDim3 Em + HRD Ch rep3 01 c1.csv	4	417.116
W8 CSDim3 Em + HRD Ch rep3 01 c1.csv	5	356.249
W8 CSDim3 Em + HRD Ch rep3 01 c1.csv	6	20.546
W8 CSDim3 Em + HRD Ch rep3 02 c1.csv	1	113.15
W8 CSDim3 Em + HRD Ch rep3 02 c1.csv	2	26.075
W8 CSDim3 Em + HRD Ch rep3 02 c1.csv	3	14.378
W8 CSDim3 Em + HRD Ch rep3 02 c1.csv	4	179.48
W8 CSDim3 Em + HRD Ch rep3 02 c1.csv	5	177.387
W8 CSDim3 Em + HRD Ch rep3 02 c1.csv	6	31.594
W8 CSDim3 Em + HRD Ch rep3 03 c1.csv	1	307.929
W8 CSDim3 Em + HRD Ch rep3 03 c1.csv	2	81.345
W8 CSDim3 Em + HRD Ch rep3 03 c1.csv	3	19.957
W8 CSDim3 Em + HRD Ch rep3 03 c1.csv	4	378.942
W8 CSDim3 Em + HRD Ch rep3 03 c1.csv	5	393.646
W8 CSDim3 Em + HRD Ch rep3 03 c1.csv	6	14.831
W8 CSDim3 Em + HRD Ch rep3 04 c1.csv	1	168.484
W8 CSDim3 Em + HRD Ch rep3 04 c1.csv	2	40.066
W8 CSDim3 Em + HRD Ch rep3 04 c1.csv	3	21.48
W8 CSDim3 Em + HRD Ch rep3 04 c1.csv	4	210.064
W8 CSDim3 Em + HRD Ch rep3 04 c1.csv	5	201.606
W8 CSDim3 Em + HRD Ch rep3 04 c1.csv	6	14.831
W8 CSDim3 Em + HRD Ch rep3 05 c1.csv	1	223.501
W8 CSDim3 Em + HRD Ch rep3 05 c1.csv	2	64.061
W8 CSDim3 Em + HRD Ch rep3 05 c1.csv	3	18.866
W8 CSDim3 Em + HRD Ch rep3 05 c1.csv	4	315.839
W8 CSDim3 Em + HRD Ch rep3 05 c1.csv	5	312.832
W8 CSDim3 Em + HRD Ch rep3 05 c1.csv	6	14.454
W8 CSDim3 Em + HRD Ch rep3 06 c1.csv	1	924.77
W8 CSDim3 Em + HRD Ch rep3 06 c1.csv	2	637.659
W8 CSDim3 Em + HRD Ch rep3 06 c1.csv	3	142.069
W8 CSDim3 Em + HRD Ch rep3 06 c1.csv	4	1052
W8 CSDim3 Em + HRD Ch rep3 06 c1.csv	5	1102.58
W8 CSDim3 Em + HRD Ch rep3 06 c1.csv	6	13.605
W8 CSDim3 Em + HRD Ch rep3 07 c1.csv	1	493.932
W8 CSDim3 Em + HRD Ch rep3 07 c1.csv	2	221.551
W8 CSDim3 Em + HRD Ch rep3 07 c1.csv	3	26.781
W8 CSDim3 Em + HRD Ch rep3 07 c1.csv	4	543.646
W8 CSDim3 Em + HRD Ch rep3 07 c1.csv	5	583.323
W8 CSDim3 Em + HRD Ch rep3 07 c1.csv	6	13.892
W8 CSDim3 Em + HRD Ch rep3 08 c1.csv	1	131.801
W8 CSDim3 Em + HRD Ch rep3 08 c1.csv	2	29.192
W8 CSDim3 Em + HRD Ch rep3 08 c1.csv	3	14.302
W8 CSDim3 Em + HRD Ch rep3 08 c1.csv	4	376.562
W8 CSDim3 Em + HRD Ch rep3 08 c1.csv	5	354.746
W8 CSDim3 Em + HRD Ch rep3 08 c1.csv	6	13.056
W8 CSDim3 Em + HRD Ch rep3 09 c1.csv	1	495.655
W8 CSDim3 Em + HRD Ch rep3 09 c1.csv	2	78.356
W8 CSDim3 Em + HRD Ch rep3 09 c1.csv	3	15.352
W8 CSDim3 Em + HRD Ch rep3 09 c1.csv	4	279.623
W8 CSDim3 Em + HRD Ch rep3 09 c1.csv	5	274.768
W8 CSDim3 Em + HRD Ch rep3 09 c1.csv	6	13.703
W8 CSDim3 Em + HRD Ch rep3 11 c1.csv	1	314.472
W8 CSDim3 Em + HRD Ch rep3 11 c1.csv	2	82.804
W8 CSDim3 Em + HRD Ch rep3 11 c1.csv	3	17.691
W8 CSDim3 Em + HRD Ch rep3 11 c1.csv	4	709.9
W8 CSDim3 Em + HRD Ch rep3 11 c1.csv	5	659.019
W8 CSDim3 Em + HRD Ch rep3 11 c1.csv	6	13.395
W8 CSDim3 Em + HRD Ch rep3 12 c1.csv	1	204.403
W8 CSDim3 Em + HRD Ch rep3 12 c1.csv	2	35.801
W8 CSDim3 Em + HRD Ch rep3 12 c1.csv	3	11.809
W8 CSDim3 Em + HRD Ch rep3 12 c1.csv	4	490.698
W8 CSDim3 Em + HRD Ch rep3 12 c1.csv	5	402.892
W8 CSDim3 Em + HRD Ch rep3 12 c1.csv	6	14.583
W8 CSDim3 Em + HRD Ch rep3 13 c1.csv	1	467.234
W8 CSDim3 Em + HRD Ch rep3 13 c1.csv	2	63.62
W8 CSDim3 Em + HRD Ch rep3 13 c1.csv	3	17.081
W8 CSDim3 Em + HRD Ch rep3 13 c1.csv	4	120.569
W8 CSDim3 Em + HRD Ch rep3 13 c1.csv	5	108.306
W8 CSDim3 Em + HRD Ch rep3 13 c1.csv	6	14.235
W8 CSDim3 Em + HRD Ch rep3 14 c1.csv	1	288.063
W8 CSDim3 Em + HRD Ch rep3 14 c1.csv	2	89.598
W8 CSDim3 Em + HRD Ch rep3 14 c1.csv	3	16.161
W8 CSDim3 Em + HRD Ch rep3 14 c1.csv	4	397.89
W8 CSDim3 Em + HRD Ch rep3 14 c1.csv	5	354.102
W8 CSDim3 Em + HRD Ch rep3 14 c1.csv	6	14.235
W8 CSDim3 Em + HRD Ch rep3 15 c1.csv	1	329.55
W8 CSDim3 Em + HRD Ch rep3 15 c1.csv	2	123.36
W8 CSDim3 Em + HRD Ch rep3 15 c1.csv	3	18.852
W8 CSDim3 Em + HRD Ch rep3 15 c1.csv	4	587.571
W8 CSDim3 Em + HRD Ch rep3 15 c1.csv	5	566.337
W8 CSDim3 Em + HRD Ch rep3 15 c1.csv	6	15.894
W8 CSDim3 Em + HRD Ch rep3 16 c1.csv	1	654.517
W8 CSDim3 Em + HRD Ch rep3 16 c1.csv	2	325.23
W8 CSDim3 Em + HRD Ch rep3 16 c1.csv	3	56.738
W8 CSDim3 Em + HRD Ch rep3 16 c1.csv	4	472.433
W8 CSDim3 Em + HRD Ch rep3 16 c1.csv	5	527.22
W8 CSDim3 Em + HRD Ch rep3 16 c1.csv	6	25.15
W8 CSDim3 Em + HRD Ch rep3 17 c1.csv	1	209.85
W8 CSDim3 Em + HRD Ch rep3 17 c1.csv	2	53.537
W8 CSDim3 Em + HRD Ch rep3 17 c1.csv	3	20.611
W8 CSDim3 Em + HRD Ch rep3 17 c1.csv	4	1014.19
W8 CSDim3 Em + HRD Ch rep3 17 c1.csv	5	1060.12
W8 CSDim3 Em + HRD Ch rep3 17 c1.csv	6	14.686

## Sheet: W8 HRD+im3 co 2
HRD	im3
8.44908	0.992738
16.8455	1.2353
16.3468	1.32629
7.40991	1.06566
9.79064	0.897415
8.29607	0.932796
5.27272	1.00072
10.4033	1.29731
11.8854	1.08806
6.78236	1.32011
5.75933	1.13791
17.0178	1.11629
2.48557	0.92244
18.509	1.30815
6.71331	0.845759
9.69521	1.25593
8.01641	1.1867
4.58909	1.03249
15.8615	1.34072
8.94468	1.23164
5.64696	1.07095
3.84633	1.1965
10.3679	1.25172
10.4758	1.06156
15.8419	1.04406
4.96321	1.04298
13.4205	1.18131
8.44422	1.01436
4.69101	0.961184
7.90939	1.04528
4.52782	1.01008
1.57933	0.953546
2.39848	0.930322
7.89113	1.06385
7.62337	1.0186
4.55794	1.07881
8.02743	1.22612
9.6726	1.13036
3.70252	1.12884
