# Supplementary material for: KMT5C leverages disorder to optimize cooperation with HP1 for heterochromatin retention
Source: EMBO Rep. 2024 Nov 19;26(1):153–74. doi: 10.1038/s44319-024-00320-5 (PMC11723951; doi:10.1038/s44319-024-00320-5)
Supplement: Supplementary file 27 — Source data Fig. 6 [file 44319_2024_320_MOESM27_ESM.zip]

Archive with 20 entries (12 files):
- Figure 6/C/
- Figure 6/C/Microscope Image Files/
- Figure 6/C/Microscope Image Files/H3K9me-/
- Figure 6/C/Microscope Image Files/H3K9me-/HRD-IDR1.tif
- Figure 6/C/Microscope Image Files/H3K9me-/HRD-IDR2.tif
- Figure 6/C/Microscope Image Files/H3K9me-/HRD-IDR3.tif
- Figure 6/C/Microscope Image Files/H3K9me-/HRD-IDR4.tif
- Figure 6/C/Microscope Image Files/H3K9me-/HRD-IDR5.tif
- Figure 6/C/Microscope Image Files/H3K9me3+/
- Figure 6/C/Microscope Image Files/H3K9me3+/HRD-IDP1.tif
- Figure 6/C/Microscope Image Files/H3K9me3+/HRD-IDP2.tif
- Figure 6/C/Microscope Image Files/H3K9me3+/HRD-IDP3.tif
- Figure 6/C/Microscope Image Files/H3K9me3+/HRD-IDP4.tif
- Figure 6/C/Microscope Image Files/H3K9me3+/HRD-IDP5.tif
- Figure 6/D/
- Figure 6/D/Partition Coefficient Data/
- Figure 6/D/Partition Coefficient Data/H3K9me- (MBD+CSD)/
- Figure 6/D/Partition Coefficient Data/H3K9me- (MBD+CSD)/Figure 6D PC Numerical Data.xlsx
- Figure 6/D/Partition Coefficient Data/H3K9me+ (CD+CSD)/
- Figure 6/D/Partition Coefficient Data/H3K9me+ (CD+CSD)/6D PC Numerical Data.xlsx
