# Supplementary material for: KMT5C leverages disorder to optimize cooperation with HP1 for heterochromatin retention
Source: EMBO Rep. 2024 Nov 19;26(1):153–74. doi: 10.1038/s44319-024-00320-5 (PMC11723951; doi:10.1038/s44319-024-00320-5)
Supplement: Supplementary file 27 — Source data Fig. 6 [file 44319_2024_320_MOESM27_ESM.zip › Figure 6/D/Partition Coefficient Data/H3K9me- (MBD+CSD)/Figure 6D PC Numerical Data.xlsx]

## Sheet: Overview
Each protein (listed below) has two sheets of data
First sheet: Column 1: Source file name (microscope image) Column 2: 1=chromocenter mask (channel 1), 2=nucleoplasm mask (channel 1), 3=background mask (channel 1) 4=chromocenter mask (channel 2), 5=nucleoplasm mask (channel 2), 3=background (channel 2) Channel 1 is CBX5MBD, channel 2 is the respective protein Channel 2 was used to calculate the partition coefficients of each protein Column 3: Me…
Second sheet: PC values generated from sheet 1 and used in figure 6. Calculation: (Chromocenter intensity-background intensity)/(Nucleoplasm intensity-background intensity)
(See methods section for more details)
List of proteins:
HRD-IDP1
HRD-IDP2
HRD-IDP3
HRD-IDP4
HRD-IDP5

## Sheet: HRD-IDP1 1
Source.Name		Mean
D5 CRD IDP1 Em + MBDCSD5 Ch rep1 01 c1.csv	1	2477.87
D5 CRD IDP1 Em + MBDCSD5 Ch rep1 01 c1.csv	2	463.975
D5 CRD IDP1 Em + MBDCSD5 Ch rep1 01 c1.csv	3	37.114
D5 CRD IDP1 Em + MBDCSD5 Ch rep1 01 c1.csv	4	1354.55
D5 CRD IDP1 Em + MBDCSD5 Ch rep1 01 c1.csv	5	428.262
D5 CRD IDP1 Em + MBDCSD5 Ch rep1 01 c1.csv	6	16.14
D5 CRD IDP1 Em + MBDCSD5 Ch rep1 02 c1.csv	1	3293.76
D5 CRD IDP1 Em + MBDCSD5 Ch rep1 02 c1.csv	2	725.777
D5 CRD IDP1 Em + MBDCSD5 Ch rep1 02 c1.csv	3	25.609
D5 CRD IDP1 Em + MBDCSD5 Ch rep1 02 c1.csv	4	2748.93
D5 CRD IDP1 Em + MBDCSD5 Ch rep1 02 c1.csv	5	847.422
D5 CRD IDP1 Em + MBDCSD5 Ch rep1 02 c1.csv	6	14.4
D5 CRD IDP1 Em + MBDCSD5 Ch rep1 02 c2.csv	1	2566.87
D5 CRD IDP1 Em + MBDCSD5 Ch rep1 02 c2.csv	2	354.076
D5 CRD IDP1 Em + MBDCSD5 Ch rep1 02 c2.csv	3	17.216
D5 CRD IDP1 Em + MBDCSD5 Ch rep1 02 c2.csv	4	1520.35
D5 CRD IDP1 Em + MBDCSD5 Ch rep1 02 c2.csv	5	379.809
D5 CRD IDP1 Em + MBDCSD5 Ch rep1 02 c2.csv	6	15.083
D5 CRD IDP1 Em + MBDCSD5 Ch rep1 03 c1.csv	1	776.592
D5 CRD IDP1 Em + MBDCSD5 Ch rep1 03 c1.csv	2	226.01
D5 CRD IDP1 Em + MBDCSD5 Ch rep1 03 c1.csv	3	15.018
D5 CRD IDP1 Em + MBDCSD5 Ch rep1 03 c1.csv	4	921.053
D5 CRD IDP1 Em + MBDCSD5 Ch rep1 03 c1.csv	5	482.123
D5 CRD IDP1 Em + MBDCSD5 Ch rep1 03 c1.csv	6	19.115
D5 CRD IDP1 Em + MBDCSD5 Ch rep1 04 c2.csv	1	2338.14
D5 CRD IDP1 Em + MBDCSD5 Ch rep1 04 c2.csv	2	272.563
D5 CRD IDP1 Em + MBDCSD5 Ch rep1 04 c2.csv	3	14.669
D5 CRD IDP1 Em + MBDCSD5 Ch rep1 04 c2.csv	4	1761.23
D5 CRD IDP1 Em + MBDCSD5 Ch rep1 04 c2.csv	5	338.721
D5 CRD IDP1 Em + MBDCSD5 Ch rep1 04 c2.csv	6	12.358
D5 CRD IDP1 Em + MBDCSD5 Ch rep1 05 c1.csv	1	1624.99
D5 CRD IDP1 Em + MBDCSD5 Ch rep1 05 c1.csv	2	236.019
D5 CRD IDP1 Em + MBDCSD5 Ch rep1 05 c1.csv	3	17.255
D5 CRD IDP1 Em + MBDCSD5 Ch rep1 05 c1.csv	4	466.354
D5 CRD IDP1 Em + MBDCSD5 Ch rep1 05 c1.csv	5	109.095
D5 CRD IDP1 Em + MBDCSD5 Ch rep1 05 c1.csv	6	17.067
D5 CRD IDP1 Em + MBDCSD5 Ch rep1 06 c1.csv	1	708.4
D5 CRD IDP1 Em + MBDCSD5 Ch rep1 06 c1.csv	2	139.997
D5 CRD IDP1 Em + MBDCSD5 Ch rep1 06 c1.csv	3	13.64
D5 CRD IDP1 Em + MBDCSD5 Ch rep1 06 c1.csv	4	454.074
D5 CRD IDP1 Em + MBDCSD5 Ch rep1 06 c1.csv	5	128.856
D5 CRD IDP1 Em + MBDCSD5 Ch rep1 06 c1.csv	6	13.171
D5 CRD IDP1 Em + MBDCSD5 Ch rep1 07 c1.csv	1	1610.84
D5 CRD IDP1 Em + MBDCSD5 Ch rep1 07 c1.csv	2	371.956
D5 CRD IDP1 Em + MBDCSD5 Ch rep1 07 c1.csv	3	17.918
D5 CRD IDP1 Em + MBDCSD5 Ch rep1 07 c1.csv	4	1587.39
D5 CRD IDP1 Em + MBDCSD5 Ch rep1 07 c1.csv	5	596.611
D5 CRD IDP1 Em + MBDCSD5 Ch rep1 07 c1.csv	6	21.489
D5 CRD IDP1 Em + MBDCSD5 Ch rep1 08 c1.csv	1	1740.28
D5 CRD IDP1 Em + MBDCSD5 Ch rep1 08 c1.csv	2	371.018
D5 CRD IDP1 Em + MBDCSD5 Ch rep1 08 c1.csv	3	17.14
D5 CRD IDP1 Em + MBDCSD5 Ch rep1 08 c1.csv	4	801.681
D5 CRD IDP1 Em + MBDCSD5 Ch rep1 08 c1.csv	5	195.849
D5 CRD IDP1 Em + MBDCSD5 Ch rep1 08 c1.csv	6	13.141
D5 CRD IDP1 Em + MBDCSD5 Ch rep1 09 c1.csv	1	1624.73
D5 CRD IDP1 Em + MBDCSD5 Ch rep1 09 c1.csv	2	362.98
D5 CRD IDP1 Em + MBDCSD5 Ch rep1 09 c1.csv	3	15.011
D5 CRD IDP1 Em + MBDCSD5 Ch rep1 09 c1.csv	4	762.738
D5 CRD IDP1 Em + MBDCSD5 Ch rep1 09 c1.csv	5	194.218
D5 CRD IDP1 Em + MBDCSD5 Ch rep1 09 c1.csv	6	12.781
D5 CRD IDP1 Em + MBDCSD5 Ch rep1 10 c1.csv	1	1626.21
D5 CRD IDP1 Em + MBDCSD5 Ch rep1 10 c1.csv	2	285.217
D5 CRD IDP1 Em + MBDCSD5 Ch rep1 10 c1.csv	3	14.176
D5 CRD IDP1 Em + MBDCSD5 Ch rep1 10 c1.csv	4	1176.05
D5 CRD IDP1 Em + MBDCSD5 Ch rep1 10 c1.csv	5	385.634
D5 CRD IDP1 Em + MBDCSD5 Ch rep1 10 c1.csv	6	16.316
D5 CRD IDP1 Em + MBDCSD5 Ch rep1 11 c1.csv	1	809.76
D5 CRD IDP1 Em + MBDCSD5 Ch rep1 11 c1.csv	2	137.357
D5 CRD IDP1 Em + MBDCSD5 Ch rep1 11 c1.csv	3	15.893
D5 CRD IDP1 Em + MBDCSD5 Ch rep1 11 c1.csv	4	1256.56
D5 CRD IDP1 Em + MBDCSD5 Ch rep1 11 c1.csv	5	385.196
D5 CRD IDP1 Em + MBDCSD5 Ch rep1 11 c1.csv	6	20.908
D5 CRD IDP1 Em + MBDCSD5 Ch rep1 12 c1.csv	1	3152.28
D5 CRD IDP1 Em + MBDCSD5 Ch rep1 12 c1.csv	2	466.582
D5 CRD IDP1 Em + MBDCSD5 Ch rep1 12 c1.csv	3	18.115
D5 CRD IDP1 Em + MBDCSD5 Ch rep1 12 c1.csv	4	1562.12
D5 CRD IDP1 Em + MBDCSD5 Ch rep1 12 c1.csv	5	362.114
D5 CRD IDP1 Em + MBDCSD5 Ch rep1 12 c1.csv	6	13.432
D5 CRD IDP1 Em + MBDCSD5 Ch rep1 13 c1.csv	1	3289.87
D5 CRD IDP1 Em + MBDCSD5 Ch rep1 13 c1.csv	2	295.557
D5 CRD IDP1 Em + MBDCSD5 Ch rep1 13 c1.csv	3	15.215
D5 CRD IDP1 Em + MBDCSD5 Ch rep1 13 c1.csv	4	1897.79
D5 CRD IDP1 Em + MBDCSD5 Ch rep1 13 c1.csv	5	189.462
D5 CRD IDP1 Em + MBDCSD5 Ch rep1 13 c1.csv	6	12.731
D5 CRD IDP1 Em + MBDCSD5 Ch rep1 14 c1.csv	1	1024.78
D5 CRD IDP1 Em + MBDCSD5 Ch rep1 14 c1.csv	2	179.615
D5 CRD IDP1 Em + MBDCSD5 Ch rep1 14 c1.csv	3	15.298
D5 CRD IDP1 Em + MBDCSD5 Ch rep1 14 c1.csv	4	540.87
D5 CRD IDP1 Em + MBDCSD5 Ch rep1 14 c1.csv	5	187.914
D5 CRD IDP1 Em + MBDCSD5 Ch rep1 14 c1.csv	6	12.442
D5 CRD IDP1 Em + MBDCSD5 Ch rep1 15 c1.csv	1	1372.53
D5 CRD IDP1 Em + MBDCSD5 Ch rep1 15 c1.csv	2	328.67
D5 CRD IDP1 Em + MBDCSD5 Ch rep1 15 c1.csv	3	19.059
D5 CRD IDP1 Em + MBDCSD5 Ch rep1 15 c1.csv	4	1580.4
D5 CRD IDP1 Em + MBDCSD5 Ch rep1 15 c1.csv	5	623.433
D5 CRD IDP1 Em + MBDCSD5 Ch rep1 15 c1.csv	6	12.463
D5 CRD IDP1 Em + MBDCSD5 Ch rep1 16 c1.csv	1	1370.08
D5 CRD IDP1 Em + MBDCSD5 Ch rep1 16 c1.csv	2	288.7
D5 CRD IDP1 Em + MBDCSD5 Ch rep1 16 c1.csv	3	14.019
D5 CRD IDP1 Em + MBDCSD5 Ch rep1 16 c1.csv	4	1471.43
D5 CRD IDP1 Em + MBDCSD5 Ch rep1 16 c1.csv	5	500.841
D5 CRD IDP1 Em + MBDCSD5 Ch rep1 16 c1.csv	6	16.335
D5 CRD IDP1 Em + MBDCSD5 Ch rep1 17 c1.csv	1	2208.98
D5 CRD IDP1 Em + MBDCSD5 Ch rep1 17 c1.csv	2	544.692
D5 CRD IDP1 Em + MBDCSD5 Ch rep1 17 c1.csv	3	20.815
D5 CRD IDP1 Em + MBDCSD5 Ch rep1 17 c1.csv	4	2332.33
D5 CRD IDP1 Em + MBDCSD5 Ch rep1 17 c1.csv	5	798.177
D5 CRD IDP1 Em + MBDCSD5 Ch rep1 17 c1.csv	6	12.9
D5 CRD IDP1 Em + MBDCSD5 Ch rep2 01 c1.csv	1	671.99
D5 CRD IDP1 Em + MBDCSD5 Ch rep2 01 c1.csv	2	172.885
D5 CRD IDP1 Em + MBDCSD5 Ch rep2 01 c1.csv	3	27.8
D5 CRD IDP1 Em + MBDCSD5 Ch rep2 01 c1.csv	4	1202.9
D5 CRD IDP1 Em + MBDCSD5 Ch rep2 01 c1.csv	5	528.076
D5 CRD IDP1 Em + MBDCSD5 Ch rep2 01 c1.csv	6	14.391
D5 CRD IDP1 Em + MBDCSD5 Ch rep2 02 c1.csv	1	2558.52
D5 CRD IDP1 Em + MBDCSD5 Ch rep2 02 c1.csv	2	427.773
D5 CRD IDP1 Em + MBDCSD5 Ch rep2 02 c1.csv	3	17.514
D5 CRD IDP1 Em + MBDCSD5 Ch rep2 02 c1.csv	4	1638.67
D5 CRD IDP1 Em + MBDCSD5 Ch rep2 02 c1.csv	5	386.575
D5 CRD IDP1 Em + MBDCSD5 Ch rep2 02 c1.csv	6	15.585
D5 CRD IDP1 Em + MBDCSD5 Ch rep2 03 c1.csv	1	1814.4
D5 CRD IDP1 Em + MBDCSD5 Ch rep2 03 c1.csv	2	508.848
D5 CRD IDP1 Em + MBDCSD5 Ch rep2 03 c1.csv	3	15.491
D5 CRD IDP1 Em + MBDCSD5 Ch rep2 03 c1.csv	4	1240.62
D5 CRD IDP1 Em + MBDCSD5 Ch rep2 03 c1.csv	5	493.015
D5 CRD IDP1 Em + MBDCSD5 Ch rep2 03 c1.csv	6	13.226
D5 CRD IDP1 Em + MBDCSD5 Ch rep2 04 c1.csv	1	966.487
D5 CRD IDP1 Em + MBDCSD5 Ch rep2 04 c1.csv	2	260.639
D5 CRD IDP1 Em + MBDCSD5 Ch rep2 04 c1.csv	3	18.727
D5 CRD IDP1 Em + MBDCSD5 Ch rep2 04 c1.csv	4	1660.76
D5 CRD IDP1 Em + MBDCSD5 Ch rep2 04 c1.csv	5	694.65
D5 CRD IDP1 Em + MBDCSD5 Ch rep2 04 c1.csv	6	13.103
D5 CRD IDP1 Em + MBDCSD5 Ch rep2 05 c1.csv	1	1080.74
D5 CRD IDP1 Em + MBDCSD5 Ch rep2 05 c1.csv	2	361.429
D5 CRD IDP1 Em + MBDCSD5 Ch rep2 05 c1.csv	3	16.885
D5 CRD IDP1 Em + MBDCSD5 Ch rep2 05 c1.csv	4	1904.75
D5 CRD IDP1 Em + MBDCSD5 Ch rep2 05 c1.csv	5	964.999
D5 CRD IDP1 Em + MBDCSD5 Ch rep2 05 c1.csv	6	13.421
D5 CRD IDP1 Em + MBDCSD5 Ch rep2 06 c1.csv	1	870.953
D5 CRD IDP1 Em + MBDCSD5 Ch rep2 06 c1.csv	2	182.077
D5 CRD IDP1 Em + MBDCSD5 Ch rep2 06 c1.csv	3	14.254
D5 CRD IDP1 Em + MBDCSD5 Ch rep2 06 c1.csv	4	1182.8
D5 CRD IDP1 Em + MBDCSD5 Ch rep2 06 c1.csv	5	453.002
D5 CRD IDP1 Em + MBDCSD5 Ch rep2 06 c1.csv	6	13.231
D5 CRD IDP1 Em + MBDCSD5 Ch rep2 07 c1.csv	1	1189.2
D5 CRD IDP1 Em + MBDCSD5 Ch rep2 07 c1.csv	2	348.61
D5 CRD IDP1 Em + MBDCSD5 Ch rep2 07 c1.csv	3	34.828
D5 CRD IDP1 Em + MBDCSD5 Ch rep2 07 c1.csv	4	2202.83
D5 CRD IDP1 Em + MBDCSD5 Ch rep2 07 c1.csv	5	1081.77
D5 CRD IDP1 Em + MBDCSD5 Ch rep2 07 c1.csv	6	13.571
D5 CRD IDP1 Em + MBDCSD5 Ch rep2 08 c1.csv	1	1542.88
D5 CRD IDP1 Em + MBDCSD5 Ch rep2 08 c1.csv	2	410.519
D5 CRD IDP1 Em + MBDCSD5 Ch rep2 08 c1.csv	3	24.955
D5 CRD IDP1 Em + MBDCSD5 Ch rep2 08 c1.csv	4	1901.33
D5 CRD IDP1 Em + MBDCSD5 Ch rep2 08 c1.csv	5	808.772
D5 CRD IDP1 Em + MBDCSD5 Ch rep2 08 c1.csv	6	13.35
D5 CRD IDP1 Em + MBDCSD5 Ch rep2 09 c1.csv	1	2197.61
D5 CRD IDP1 Em + MBDCSD5 Ch rep2 09 c1.csv	2	281.277
D5 CRD IDP1 Em + MBDCSD5 Ch rep2 09 c1.csv	3	15.977
D5 CRD IDP1 Em + MBDCSD5 Ch rep2 09 c1.csv	4	1138.29
D5 CRD IDP1 Em + MBDCSD5 Ch rep2 09 c1.csv	5	261.085
D5 CRD IDP1 Em + MBDCSD5 Ch rep2 09 c1.csv	6	12.848
D5 CRD IDP1 Em + MBDCSD5 Ch rep2 10 c1.csv	1	1840.52
D5 CRD IDP1 Em + MBDCSD5 Ch rep2 10 c1.csv	2	428.832
D5 CRD IDP1 Em + MBDCSD5 Ch rep2 10 c1.csv	3	25.336
D5 CRD IDP1 Em + MBDCSD5 Ch rep2 10 c1.csv	4	1875.23
D5 CRD IDP1 Em + MBDCSD5 Ch rep2 10 c1.csv	5	677.248
D5 CRD IDP1 Em + MBDCSD5 Ch rep2 10 c1.csv	6	12.952
D5 CRD IDP1 Em + MBDCSD5 Ch rep2 11 c1.csv	1	2665.56
D5 CRD IDP1 Em + MBDCSD5 Ch rep2 11 c1.csv	2	442.093
D5 CRD IDP1 Em + MBDCSD5 Ch rep2 11 c1.csv	3	16.752
D5 CRD IDP1 Em + MBDCSD5 Ch rep2 11 c1.csv	4	2018.91
D5 CRD IDP1 Em + MBDCSD5 Ch rep2 11 c1.csv	5	547.718
D5 CRD IDP1 Em + MBDCSD5 Ch rep2 11 c1.csv	6	13.783
D5 CRD IDP1 Em + MBDCSD5 Ch rep2 12 c1.csv	1	1416.08
D5 CRD IDP1 Em + MBDCSD5 Ch rep2 12 c1.csv	2	425.242
D5 CRD IDP1 Em + MBDCSD5 Ch rep2 12 c1.csv	3	41.526
D5 CRD IDP1 Em + MBDCSD5 Ch rep2 12 c1.csv	4	1613.34
D5 CRD IDP1 Em + MBDCSD5 Ch rep2 12 c1.csv	5	734.228
D5 CRD IDP1 Em + MBDCSD5 Ch rep2 12 c1.csv	6	14.163
D5 CRD IDP1 Em + MBDCSD5 Ch rep2 13 c1.csv	1	1811.18
D5 CRD IDP1 Em + MBDCSD5 Ch rep2 13 c1.csv	2	255.245
D5 CRD IDP1 Em + MBDCSD5 Ch rep2 13 c1.csv	3	15.071
D5 CRD IDP1 Em + MBDCSD5 Ch rep2 13 c1.csv	4	1684.88
D5 CRD IDP1 Em + MBDCSD5 Ch rep2 13 c1.csv	5	367.685
D5 CRD IDP1 Em + MBDCSD5 Ch rep2 13 c1.csv	6	12.902
D5 CRD IDP1 Em + MBDCSD5 Ch rep2 14 c1.csv	1	2124.05
D5 CRD IDP1 Em + MBDCSD5 Ch rep2 14 c1.csv	2	319.103
D5 CRD IDP1 Em + MBDCSD5 Ch rep2 14 c1.csv	3	16.042
D5 CRD IDP1 Em + MBDCSD5 Ch rep2 14 c1.csv	4	1647.34
D5 CRD IDP1 Em + MBDCSD5 Ch rep2 14 c1.csv	5	464.414
D5 CRD IDP1 Em + MBDCSD5 Ch rep2 14 c1.csv	6	13.531
D5 CRD IDP1 Em + MBDCSD5 Ch rep2 15 c1.csv	1	1778.19
D5 CRD IDP1 Em + MBDCSD5 Ch rep2 15 c1.csv	2	243.273
D5 CRD IDP1 Em + MBDCSD5 Ch rep2 15 c1.csv	3	38.23
D5 CRD IDP1 Em + MBDCSD5 Ch rep2 15 c1.csv	4	1643.27
D5 CRD IDP1 Em + MBDCSD5 Ch rep2 15 c1.csv	5	439.632
D5 CRD IDP1 Em + MBDCSD5 Ch rep2 15 c1.csv	6	23.546
D5 CRD IDP1 Em + MBDCSD5 Ch rep2 16 c1.csv	1	1564.61
D5 CRD IDP1 Em + MBDCSD5 Ch rep2 16 c1.csv	2	299.519
D5 CRD IDP1 Em + MBDCSD5 Ch rep2 16 c1.csv	3	15.739
D5 CRD IDP1 Em + MBDCSD5 Ch rep2 16 c1.csv	4	1812.55
D5 CRD IDP1 Em + MBDCSD5 Ch rep2 16 c1.csv	5	601.882
D5 CRD IDP1 Em + MBDCSD5 Ch rep2 16 c1.csv	6	13.057
D5 CRD IDP1 Em + MBDCSD5 Ch rep2 17 c1.csv	1	1011.85
D5 CRD IDP1 Em + MBDCSD5 Ch rep2 17 c1.csv	2	188.061
D5 CRD IDP1 Em + MBDCSD5 Ch rep2 17 c1.csv	3	14.527
D5 CRD IDP1 Em + MBDCSD5 Ch rep2 17 c1.csv	4	1144.99
D5 CRD IDP1 Em + MBDCSD5 Ch rep2 17 c1.csv	5	378.857
D5 CRD IDP1 Em + MBDCSD5 Ch rep2 17 c1.csv	6	12.709
D5 CRD IDP1 Em + MBDCSD5 Ch rep3 01 c1.csv	1	2588.52
D5 CRD IDP1 Em + MBDCSD5 Ch rep3 01 c1.csv	2	435.153
D5 CRD IDP1 Em + MBDCSD5 Ch rep3 01 c1.csv	3	15.837
D5 CRD IDP1 Em + MBDCSD5 Ch rep3 01 c1.csv	4	2171.28
D5 CRD IDP1 Em + MBDCSD5 Ch rep3 01 c1.csv	5	598.143
D5 CRD IDP1 Em + MBDCSD5 Ch rep3 01 c1.csv	6	29.526
D5 CRD IDP1 Em + MBDCSD5 Ch rep3 02 c1.csv	1	996.914
D5 CRD IDP1 Em + MBDCSD5 Ch rep3 02 c1.csv	2	255.644
D5 CRD IDP1 Em + MBDCSD5 Ch rep3 02 c1.csv	3	18.261
D5 CRD IDP1 Em + MBDCSD5 Ch rep3 02 c1.csv	4	1634.6
D5 CRD IDP1 Em + MBDCSD5 Ch rep3 02 c1.csv	5	764.735
D5 CRD IDP1 Em + MBDCSD5 Ch rep3 02 c1.csv	6	12.876
D5 CRD IDP1 Em + MBDCSD5 Ch rep3 03 c1.csv	1	1785.09
D5 CRD IDP1 Em + MBDCSD5 Ch rep3 03 c1.csv	2	320.532
D5 CRD IDP1 Em + MBDCSD5 Ch rep3 03 c1.csv	3	16.216
D5 CRD IDP1 Em + MBDCSD5 Ch rep3 03 c1.csv	4	1496.93
D5 CRD IDP1 Em + MBDCSD5 Ch rep3 03 c1.csv	5	488.985
D5 CRD IDP1 Em + MBDCSD5 Ch rep3 03 c1.csv	6	13.328
D5 CRD IDP1 Em + MBDCSD5 Ch rep3 04 c1.csv	1	2360.8
D5 CRD IDP1 Em + MBDCSD5 Ch rep3 04 c1.csv	2	371.834
D5 CRD IDP1 Em + MBDCSD5 Ch rep3 04 c1.csv	3	15.859
D5 CRD IDP1 Em + MBDCSD5 Ch rep3 04 c1.csv	4	1764.47
D5 CRD IDP1 Em + MBDCSD5 Ch rep3 04 c1.csv	5	471.828
D5 CRD IDP1 Em + MBDCSD5 Ch rep3 04 c1.csv	6	12.678
D5 CRD IDP1 Em + MBDCSD5 Ch rep3 05 c1.csv	1	751.176
D5 CRD IDP1 Em + MBDCSD5 Ch rep3 05 c1.csv	2	211.946
D5 CRD IDP1 Em + MBDCSD5 Ch rep3 05 c1.csv	3	20.684
D5 CRD IDP1 Em + MBDCSD5 Ch rep3 05 c1.csv	4	1797.32
D5 CRD IDP1 Em + MBDCSD5 Ch rep3 05 c1.csv	5	787.793
D5 CRD IDP1 Em + MBDCSD5 Ch rep3 05 c1.csv	6	12.725
D5 CRD IDP1 Em + MBDCSD5 Ch rep3 06 c1.csv	1	1127.65
D5 CRD IDP1 Em + MBDCSD5 Ch rep3 06 c1.csv	2	300.772
D5 CRD IDP1 Em + MBDCSD5 Ch rep3 06 c1.csv	3	22.194
D5 CRD IDP1 Em + MBDCSD5 Ch rep3 06 c1.csv	4	1718.92
D5 CRD IDP1 Em + MBDCSD5 Ch rep3 06 c1.csv	5	736.184
D5 CRD IDP1 Em + MBDCSD5 Ch rep3 06 c1.csv	6	12.96
D5 CRD IDP1 Em + MBDCSD5 Ch rep3 07 c1.csv	1	1132.35
D5 CRD IDP1 Em + MBDCSD5 Ch rep3 07 c1.csv	2	292.497
D5 CRD IDP1 Em + MBDCSD5 Ch rep3 07 c1.csv	3	14.552
D5 CRD IDP1 Em + MBDCSD5 Ch rep3 07 c1.csv	4	1827.13
D5 CRD IDP1 Em + MBDCSD5 Ch rep3 07 c1.csv	5	776.388
D5 CRD IDP1 Em + MBDCSD5 Ch rep3 07 c1.csv	6	16.954
D5 CRD IDP1 Em + MBDCSD5 Ch rep3 08 c1.csv	1	1987.04
D5 CRD IDP1 Em + MBDCSD5 Ch rep3 08 c1.csv	2	472.833
D5 CRD IDP1 Em + MBDCSD5 Ch rep3 08 c1.csv	3	48.608
D5 CRD IDP1 Em + MBDCSD5 Ch rep3 08 c1.csv	4	2192.04
D5 CRD IDP1 Em + MBDCSD5 Ch rep3 08 c1.csv	5	777.975
D5 CRD IDP1 Em + MBDCSD5 Ch rep3 08 c1.csv	6	30.893
D5 CRD IDP1 Em + MBDCSD5 Ch rep3 09 c1.csv	1	1361.37
D5 CRD IDP1 Em + MBDCSD5 Ch rep3 09 c1.csv	2	398.496
D5 CRD IDP1 Em + MBDCSD5 Ch rep3 09 c1.csv	3	28.929
D5 CRD IDP1 Em + MBDCSD5 Ch rep3 09 c1.csv	4	2392.62
D5 CRD IDP1 Em + MBDCSD5 Ch rep3 09 c1.csv	5	1049.88
D5 CRD IDP1 Em + MBDCSD5 Ch rep3 09 c1.csv	6	12.937
D5 CRD IDP1 Em + MBDCSD5 Ch rep3 10 c1.csv	1	1155.43
D5 CRD IDP1 Em + MBDCSD5 Ch rep3 10 c1.csv	2	288.496
D5 CRD IDP1 Em + MBDCSD5 Ch rep3 10 c1.csv	3	16.212
D5 CRD IDP1 Em + MBDCSD5 Ch rep3 10 c1.csv	4	954.413
D5 CRD IDP1 Em + MBDCSD5 Ch rep3 10 c1.csv	5	411.491
D5 CRD IDP1 Em + MBDCSD5 Ch rep3 10 c1.csv	6	13.113
D5 CRD IDP1 Em + MBDCSD5 Ch rep3 11 c1.csv	1	993.278
D5 CRD IDP1 Em + MBDCSD5 Ch rep3 11 c1.csv	2	278.01
D5 CRD IDP1 Em + MBDCSD5 Ch rep3 11 c1.csv	3	14.365
D5 CRD IDP1 Em + MBDCSD5 Ch rep3 11 c1.csv	4	1605.67
D5 CRD IDP1 Em + MBDCSD5 Ch rep3 11 c1.csv	5	728.649
D5 CRD IDP1 Em + MBDCSD5 Ch rep3 11 c1.csv	6	16.853
D5 CRD IDP1 Em + MBDCSD5 Ch rep3 12 c1.csv	1	2213.06
D5 CRD IDP1 Em + MBDCSD5 Ch rep3 12 c1.csv	2	475.589
D5 CRD IDP1 Em + MBDCSD5 Ch rep3 12 c1.csv	3	18.011
D5 CRD IDP1 Em + MBDCSD5 Ch rep3 12 c1.csv	4	1969.88
D5 CRD IDP1 Em + MBDCSD5 Ch rep3 12 c1.csv	5	687.047
D5 CRD IDP1 Em + MBDCSD5 Ch rep3 12 c1.csv	6	12.599
D5 CRD IDP1 Em + MBDCSD5 Ch rep3 13 c1.csv	1	1310.29
D5 CRD IDP1 Em + MBDCSD5 Ch rep3 13 c1.csv	2	226.439
D5 CRD IDP1 Em + MBDCSD5 Ch rep3 13 c1.csv	3	14.629
D5 CRD IDP1 Em + MBDCSD5 Ch rep3 13 c1.csv	4	1336.45
D5 CRD IDP1 Em + MBDCSD5 Ch rep3 13 c1.csv	5	418.307
D5 CRD IDP1 Em + MBDCSD5 Ch rep3 13 c1.csv	6	12.707
D5 CRD IDP1 Em + MBDCSD5 Ch rep3 14 c1.csv	1	2089.21
D5 CRD IDP1 Em + MBDCSD5 Ch rep3 14 c1.csv	2	279.4
D5 CRD IDP1 Em + MBDCSD5 Ch rep3 14 c1.csv	3	15.29
D5 CRD IDP1 Em + MBDCSD5 Ch rep3 14 c1.csv	4	1485.38
D5 CRD IDP1 Em + MBDCSD5 Ch rep3 14 c1.csv	5	335.97
D5 CRD IDP1 Em + MBDCSD5 Ch rep3 14 c1.csv	6	13.538
D5 CRD IDP1 Em + MBDCSD5 Ch rep3 15 c1.csv	1	1744.25
D5 CRD IDP1 Em + MBDCSD5 Ch rep3 15 c1.csv	2	248.454
D5 CRD IDP1 Em + MBDCSD5 Ch rep3 15 c1.csv	3	15.207
D5 CRD IDP1 Em + MBDCSD5 Ch rep3 15 c1.csv	4	852.346
D5 CRD IDP1 Em + MBDCSD5 Ch rep3 15 c1.csv	5	182.532
D5 CRD IDP1 Em + MBDCSD5 Ch rep3 15 c1.csv	6	19.49

## Sheet: HRD-IDP1 2
3.24761
3.28267
4.12712
1.948
5.35868
3.81124
2.72273
4.31585
3.14021
3.39197
4.44154
3.01147
2.56631
3.00326
2.31369
4.37502
2.5582
2.41752
1.98757
2.65949
2.04948
2.37355
4.53374
2.80339
3.75539
2.22088
4.71268
3.62357
3.89275
3.05608
3.0924
3.7666
2.15695
3.11905
3.8153
2.30249
2.35883
2.38359
2.89278
2.29491
2.36283
2.23212
2.90205
3.26367
4.56481
5.10823

## Sheet: HRD-IDP2 1
Source.Name		Mean
D5 CRD IDP2 Em + MBDCSD5 Ch rep1 01 c1.csv	1	2668.05
D5 CRD IDP2 Em + MBDCSD5 Ch rep1 01 c1.csv	2	372.967
D5 CRD IDP2 Em + MBDCSD5 Ch rep1 01 c1.csv	3	19.437
D5 CRD IDP2 Em + MBDCSD5 Ch rep1 01 c1.csv	4	1749.15
D5 CRD IDP2 Em + MBDCSD5 Ch rep1 01 c1.csv	5	326.396
D5 CRD IDP2 Em + MBDCSD5 Ch rep1 01 c1.csv	6	13.329
D5 CRD IDP2 Em + MBDCSD5 Ch rep1 02 c1.csv	1	670.739
D5 CRD IDP2 Em + MBDCSD5 Ch rep1 02 c1.csv	2	114.537
D5 CRD IDP2 Em + MBDCSD5 Ch rep1 02 c1.csv	3	15.522
D5 CRD IDP2 Em + MBDCSD5 Ch rep1 02 c1.csv	4	1006.24
D5 CRD IDP2 Em + MBDCSD5 Ch rep1 02 c1.csv	5	339.511
D5 CRD IDP2 Em + MBDCSD5 Ch rep1 02 c1.csv	6	13.115
D5 CRD IDP2 Em + MBDCSD5 Ch rep1 03 c1.csv	1	733.5
D5 CRD IDP2 Em + MBDCSD5 Ch rep1 03 c1.csv	2	181.886
D5 CRD IDP2 Em + MBDCSD5 Ch rep1 03 c1.csv	3	14.585
D5 CRD IDP2 Em + MBDCSD5 Ch rep1 03 c1.csv	4	494.388
D5 CRD IDP2 Em + MBDCSD5 Ch rep1 03 c1.csv	5	174.927
D5 CRD IDP2 Em + MBDCSD5 Ch rep1 03 c1.csv	6	12.662
D5 CRD IDP2 Em + MBDCSD5 Ch rep1 04 c1.csv	1	1445.81
D5 CRD IDP2 Em + MBDCSD5 Ch rep1 04 c1.csv	2	248.136
D5 CRD IDP2 Em + MBDCSD5 Ch rep1 04 c1.csv	3	25.874
D5 CRD IDP2 Em + MBDCSD5 Ch rep1 04 c1.csv	4	1522.45
D5 CRD IDP2 Em + MBDCSD5 Ch rep1 04 c1.csv	5	431.999
D5 CRD IDP2 Em + MBDCSD5 Ch rep1 04 c1.csv	6	12.806
D5 CRD IDP2 Em + MBDCSD5 Ch rep1 05 c1.csv	1	2670.2
D5 CRD IDP2 Em + MBDCSD5 Ch rep1 05 c1.csv	2	436.212
D5 CRD IDP2 Em + MBDCSD5 Ch rep1 05 c1.csv	3	39.237
D5 CRD IDP2 Em + MBDCSD5 Ch rep1 05 c1.csv	4	1925.73
D5 CRD IDP2 Em + MBDCSD5 Ch rep1 05 c1.csv	5	491.453
D5 CRD IDP2 Em + MBDCSD5 Ch rep1 05 c1.csv	6	19.091
D5 CRD IDP2 Em + MBDCSD5 Ch rep1 06 c1.csv	1	2030.84
D5 CRD IDP2 Em + MBDCSD5 Ch rep1 06 c1.csv	2	536.795
D5 CRD IDP2 Em + MBDCSD5 Ch rep1 06 c1.csv	3	71.894
D5 CRD IDP2 Em + MBDCSD5 Ch rep1 06 c1.csv	4	1574.18
D5 CRD IDP2 Em + MBDCSD5 Ch rep1 06 c1.csv	5	505.968
D5 CRD IDP2 Em + MBDCSD5 Ch rep1 06 c1.csv	6	12.431
D5 CRD IDP2 Em + MBDCSD5 Ch rep1 07 c1.csv	1	1128.52
D5 CRD IDP2 Em + MBDCSD5 Ch rep1 07 c1.csv	2	177.758
D5 CRD IDP2 Em + MBDCSD5 Ch rep1 07 c1.csv	3	14.24
D5 CRD IDP2 Em + MBDCSD5 Ch rep1 07 c1.csv	4	860.357
D5 CRD IDP2 Em + MBDCSD5 Ch rep1 07 c1.csv	5	140.806
D5 CRD IDP2 Em + MBDCSD5 Ch rep1 07 c1.csv	6	13.393
D5 CRD IDP2 Em + MBDCSD5 Ch rep1 08 c1.csv	1	1193.98
D5 CRD IDP2 Em + MBDCSD5 Ch rep1 08 c1.csv	2	177.559
D5 CRD IDP2 Em + MBDCSD5 Ch rep1 08 c1.csv	3	13.539
D5 CRD IDP2 Em + MBDCSD5 Ch rep1 08 c1.csv	4	894.374
D5 CRD IDP2 Em + MBDCSD5 Ch rep1 08 c1.csv	5	138.245
D5 CRD IDP2 Em + MBDCSD5 Ch rep1 08 c1.csv	6	16.563
D5 CRD IDP2 Em + MBDCSD5 Ch rep1 09 c1.csv	1	1011.16
D5 CRD IDP2 Em + MBDCSD5 Ch rep1 09 c1.csv	2	172.644
D5 CRD IDP2 Em + MBDCSD5 Ch rep1 09 c1.csv	3	18.621
D5 CRD IDP2 Em + MBDCSD5 Ch rep1 09 c1.csv	4	860.55
D5 CRD IDP2 Em + MBDCSD5 Ch rep1 09 c1.csv	5	212.574
D5 CRD IDP2 Em + MBDCSD5 Ch rep1 09 c1.csv	6	12.514
D5 CRD IDP2 Em + MBDCSD5 Ch rep1 10 c1.csv	1	1356.07
D5 CRD IDP2 Em + MBDCSD5 Ch rep1 10 c1.csv	2	170.729
D5 CRD IDP2 Em + MBDCSD5 Ch rep1 10 c1.csv	3	17.466
D5 CRD IDP2 Em + MBDCSD5 Ch rep1 10 c1.csv	4	1135.39
D5 CRD IDP2 Em + MBDCSD5 Ch rep1 10 c1.csv	5	174.703
D5 CRD IDP2 Em + MBDCSD5 Ch rep1 10 c1.csv	6	15.516
D5 CRD IDP2 Em + MBDCSD5 Ch rep1 11 c1.csv	1	1281.31
D5 CRD IDP2 Em + MBDCSD5 Ch rep1 11 c1.csv	2	168.386
D5 CRD IDP2 Em + MBDCSD5 Ch rep1 11 c1.csv	3	27.607
D5 CRD IDP2 Em + MBDCSD5 Ch rep1 11 c1.csv	4	979.275
D5 CRD IDP2 Em + MBDCSD5 Ch rep1 11 c1.csv	5	137.724
D5 CRD IDP2 Em + MBDCSD5 Ch rep1 11 c1.csv	6	13.956
D5 CRD IDP2 Em + MBDCSD5 Ch rep1 12 c1.csv	1	718.623
D5 CRD IDP2 Em + MBDCSD5 Ch rep1 12 c1.csv	2	139.218
D5 CRD IDP2 Em + MBDCSD5 Ch rep1 12 c1.csv	3	13.605
D5 CRD IDP2 Em + MBDCSD5 Ch rep1 12 c1.csv	4	742.189
D5 CRD IDP2 Em + MBDCSD5 Ch rep1 12 c1.csv	5	174.146
D5 CRD IDP2 Em + MBDCSD5 Ch rep1 12 c1.csv	6	12.402
D5 CRD IDP2 Em + MBDCSD5 Ch rep1 13 c1.csv	1	819.056
D5 CRD IDP2 Em + MBDCSD5 Ch rep1 13 c1.csv	2	179.742
D5 CRD IDP2 Em + MBDCSD5 Ch rep1 13 c1.csv	3	14.053
D5 CRD IDP2 Em + MBDCSD5 Ch rep1 13 c1.csv	4	630.324
D5 CRD IDP2 Em + MBDCSD5 Ch rep1 13 c1.csv	5	178.669
D5 CRD IDP2 Em + MBDCSD5 Ch rep1 13 c1.csv	6	12.549
D5 CRD IDP2 Em + MBDCSD5 Ch rep1 14 c1.csv	1	1427.48
D5 CRD IDP2 Em + MBDCSD5 Ch rep1 14 c1.csv	2	167.545
D5 CRD IDP2 Em + MBDCSD5 Ch rep1 14 c1.csv	3	14.237
D5 CRD IDP2 Em + MBDCSD5 Ch rep1 14 c1.csv	4	1074.1
D5 CRD IDP2 Em + MBDCSD5 Ch rep1 14 c1.csv	5	175.268
D5 CRD IDP2 Em + MBDCSD5 Ch rep1 14 c1.csv	6	18.833
D5 CRD IDP2 Em + MBDCSD5 Ch rep1 15 c1.csv	1	1578.55
D5 CRD IDP2 Em + MBDCSD5 Ch rep1 15 c1.csv	2	202.966
D5 CRD IDP2 Em + MBDCSD5 Ch rep1 15 c1.csv	3	13.53
D5 CRD IDP2 Em + MBDCSD5 Ch rep1 15 c1.csv	4	1601.83
D5 CRD IDP2 Em + MBDCSD5 Ch rep1 15 c1.csv	5	352.537
D5 CRD IDP2 Em + MBDCSD5 Ch rep1 15 c1.csv	6	12.953
D5 CRD IDP2 Em + MBDCSD5 Ch rep1 16 c1.csv	1	1243.32
D5 CRD IDP2 Em + MBDCSD5 Ch rep1 16 c1.csv	2	193.6
D5 CRD IDP2 Em + MBDCSD5 Ch rep1 16 c1.csv	3	15.292
D5 CRD IDP2 Em + MBDCSD5 Ch rep1 16 c1.csv	4	1454.98
D5 CRD IDP2 Em + MBDCSD5 Ch rep1 16 c1.csv	5	411.28
D5 CRD IDP2 Em + MBDCSD5 Ch rep1 16 c1.csv	6	12.729
D5 CRD IDP2 Em + MBDCSD5 Ch rep1 17 c1.csv	1	1398.39
D5 CRD IDP2 Em + MBDCSD5 Ch rep1 17 c1.csv	2	228.273
D5 CRD IDP2 Em + MBDCSD5 Ch rep1 17 c1.csv	3	15.014
D5 CRD IDP2 Em + MBDCSD5 Ch rep1 17 c1.csv	4	1027.23
D5 CRD IDP2 Em + MBDCSD5 Ch rep1 17 c1.csv	5	196.952
D5 CRD IDP2 Em + MBDCSD5 Ch rep1 17 c1.csv	6	12.438
D5 CRD IDP2 Em + MBDCSD5 Ch rep2 01 c1.csv	1	1666
D5 CRD IDP2 Em + MBDCSD5 Ch rep2 01 c1.csv	2	236.267
D5 CRD IDP2 Em + MBDCSD5 Ch rep2 01 c1.csv	3	15.634
D5 CRD IDP2 Em + MBDCSD5 Ch rep2 01 c1.csv	4	1247.21
D5 CRD IDP2 Em + MBDCSD5 Ch rep2 01 c1.csv	5	243.38
D5 CRD IDP2 Em + MBDCSD5 Ch rep2 01 c1.csv	6	13.791
D5 CRD IDP2 Em + MBDCSD5 Ch rep2 02 c1.csv	1	1836.12
D5 CRD IDP2 Em + MBDCSD5 Ch rep2 02 c1.csv	2	300.889
D5 CRD IDP2 Em + MBDCSD5 Ch rep2 02 c1.csv	3	23.956
D5 CRD IDP2 Em + MBDCSD5 Ch rep2 02 c1.csv	4	1677.2
D5 CRD IDP2 Em + MBDCSD5 Ch rep2 02 c1.csv	5	439.239
D5 CRD IDP2 Em + MBDCSD5 Ch rep2 02 c1.csv	6	22.009
D5 CRD IDP2 Em + MBDCSD5 Ch rep2 03 c2.csv	1	1387.8
D5 CRD IDP2 Em + MBDCSD5 Ch rep2 03 c2.csv	2	304.802
D5 CRD IDP2 Em + MBDCSD5 Ch rep2 03 c2.csv	3	35.255
D5 CRD IDP2 Em + MBDCSD5 Ch rep2 03 c2.csv	4	1650.91
D5 CRD IDP2 Em + MBDCSD5 Ch rep2 03 c2.csv	5	632.659
D5 CRD IDP2 Em + MBDCSD5 Ch rep2 03 c2.csv	6	13.206
D5 CRD IDP2 Em + MBDCSD5 Ch rep2 04 c1.csv	1	2162.63
D5 CRD IDP2 Em + MBDCSD5 Ch rep2 04 c1.csv	2	369.507
D5 CRD IDP2 Em + MBDCSD5 Ch rep2 04 c1.csv	3	17.063
D5 CRD IDP2 Em + MBDCSD5 Ch rep2 04 c1.csv	4	2286.97
D5 CRD IDP2 Em + MBDCSD5 Ch rep2 04 c1.csv	5	728.693
D5 CRD IDP2 Em + MBDCSD5 Ch rep2 04 c1.csv	6	33.066
D5 CRD IDP2 Em + MBDCSD5 Ch rep2 05 c1.csv	1	1533.35
D5 CRD IDP2 Em + MBDCSD5 Ch rep2 05 c1.csv	2	334.448
D5 CRD IDP2 Em + MBDCSD5 Ch rep2 05 c1.csv	3	17.254
D5 CRD IDP2 Em + MBDCSD5 Ch rep2 05 c1.csv	4	1617.73
D5 CRD IDP2 Em + MBDCSD5 Ch rep2 05 c1.csv	5	591.484
D5 CRD IDP2 Em + MBDCSD5 Ch rep2 05 c1.csv	6	16.834
D5 CRD IDP2 Em + MBDCSD5 Ch rep2 06 c1.csv	1	2880.05
D5 CRD IDP2 Em + MBDCSD5 Ch rep2 06 c1.csv	2	427.709
D5 CRD IDP2 Em + MBDCSD5 Ch rep2 06 c1.csv	3	17.084
D5 CRD IDP2 Em + MBDCSD5 Ch rep2 06 c1.csv	4	1845.83
D5 CRD IDP2 Em + MBDCSD5 Ch rep2 06 c1.csv	5	363.805
D5 CRD IDP2 Em + MBDCSD5 Ch rep2 06 c1.csv	6	16.442
D5 CRD IDP2 Em + MBDCSD5 Ch rep2 07 c1.csv	1	774.722
D5 CRD IDP2 Em + MBDCSD5 Ch rep2 07 c1.csv	2	128.63
D5 CRD IDP2 Em + MBDCSD5 Ch rep2 07 c1.csv	3	14.539
D5 CRD IDP2 Em + MBDCSD5 Ch rep2 07 c1.csv	4	1429.33
D5 CRD IDP2 Em + MBDCSD5 Ch rep2 07 c1.csv	5	454.822
D5 CRD IDP2 Em + MBDCSD5 Ch rep2 07 c1.csv	6	12.644
D5 CRD IDP2 Em + MBDCSD5 Ch rep2 08 c1.csv	1	1629.85
D5 CRD IDP2 Em + MBDCSD5 Ch rep2 08 c1.csv	2	282.26
D5 CRD IDP2 Em + MBDCSD5 Ch rep2 08 c1.csv	3	14.629
D5 CRD IDP2 Em + MBDCSD5 Ch rep2 08 c1.csv	4	1310.18
D5 CRD IDP2 Em + MBDCSD5 Ch rep2 08 c1.csv	5	295.94
D5 CRD IDP2 Em + MBDCSD5 Ch rep2 08 c1.csv	6	12.777
D5 CRD IDP2 Em + MBDCSD5 Ch rep2 09 c1.csv	1	1120.62
D5 CRD IDP2 Em + MBDCSD5 Ch rep2 09 c1.csv	2	143.75
D5 CRD IDP2 Em + MBDCSD5 Ch rep2 09 c1.csv	3	14.465
D5 CRD IDP2 Em + MBDCSD5 Ch rep2 09 c1.csv	4	1176.28
D5 CRD IDP2 Em + MBDCSD5 Ch rep2 09 c1.csv	5	220.331
D5 CRD IDP2 Em + MBDCSD5 Ch rep2 09 c1.csv	6	12.916
D5 CRD IDP2 Em + MBDCSD5 Ch rep2 10 c1.csv	1	1871.16
D5 CRD IDP2 Em + MBDCSD5 Ch rep2 10 c1.csv	2	202.637
D5 CRD IDP2 Em + MBDCSD5 Ch rep2 10 c1.csv	3	32.919
D5 CRD IDP2 Em + MBDCSD5 Ch rep2 10 c1.csv	4	2099.26
D5 CRD IDP2 Em + MBDCSD5 Ch rep2 10 c1.csv	5	523.203
D5 CRD IDP2 Em + MBDCSD5 Ch rep2 10 c1.csv	6	12.916
D5 CRD IDP2 Em + MBDCSD5 Ch rep2 11 c1.csv	1	1266.01
D5 CRD IDP2 Em + MBDCSD5 Ch rep2 11 c1.csv	2	184.05
D5 CRD IDP2 Em + MBDCSD5 Ch rep2 11 c1.csv	3	14.091
D5 CRD IDP2 Em + MBDCSD5 Ch rep2 11 c1.csv	4	1574.02
D5 CRD IDP2 Em + MBDCSD5 Ch rep2 11 c1.csv	5	240.633
D5 CRD IDP2 Em + MBDCSD5 Ch rep2 11 c1.csv	6	12.998
D5 CRD IDP2 Em + MBDCSD5 Ch rep2 12 c1.csv	1	2375.2
D5 CRD IDP2 Em + MBDCSD5 Ch rep2 12 c1.csv	2	344.251
D5 CRD IDP2 Em + MBDCSD5 Ch rep2 12 c1.csv	3	19.756
D5 CRD IDP2 Em + MBDCSD5 Ch rep2 12 c1.csv	4	1964.78
D5 CRD IDP2 Em + MBDCSD5 Ch rep2 12 c1.csv	5	431.218
D5 CRD IDP2 Em + MBDCSD5 Ch rep2 12 c1.csv	6	15.208
D5 CRD IDP2 Em + MBDCSD5 Ch rep2 13 c1.csv	1	2111.93
D5 CRD IDP2 Em + MBDCSD5 Ch rep2 13 c1.csv	2	262.99
D5 CRD IDP2 Em + MBDCSD5 Ch rep2 13 c1.csv	3	14.792
D5 CRD IDP2 Em + MBDCSD5 Ch rep2 13 c1.csv	4	1489.64
D5 CRD IDP2 Em + MBDCSD5 Ch rep2 13 c1.csv	5	259.462
D5 CRD IDP2 Em + MBDCSD5 Ch rep2 13 c1.csv	6	13.165
D5 CRD IDP2 Em + MBDCSD5 Ch rep2 14 c1.csv	1	1254.54
D5 CRD IDP2 Em + MBDCSD5 Ch rep2 14 c1.csv	2	172.047
D5 CRD IDP2 Em + MBDCSD5 Ch rep2 14 c1.csv	3	14.129
D5 CRD IDP2 Em + MBDCSD5 Ch rep2 14 c1.csv	4	1566.19
D5 CRD IDP2 Em + MBDCSD5 Ch rep2 14 c1.csv	5	335.13
D5 CRD IDP2 Em + MBDCSD5 Ch rep2 14 c1.csv	6	13.955
D5 CRD IDP2 Em + MBDCSD5 Ch rep2 15 c1.csv	1	1556.13
D5 CRD IDP2 Em + MBDCSD5 Ch rep2 15 c1.csv	2	273.118
D5 CRD IDP2 Em + MBDCSD5 Ch rep2 15 c1.csv	3	15.27
D5 CRD IDP2 Em + MBDCSD5 Ch rep2 15 c1.csv	4	1449.69
D5 CRD IDP2 Em + MBDCSD5 Ch rep2 15 c1.csv	5	374.592
D5 CRD IDP2 Em + MBDCSD5 Ch rep2 15 c1.csv	6	12.929
D5 CRD IDP2 Em + MBDCSD5 Ch rep3 01 c1.csv	1	685.391
D5 CRD IDP2 Em + MBDCSD5 Ch rep3 01 c1.csv	2	94.1
D5 CRD IDP2 Em + MBDCSD5 Ch rep3 01 c1.csv	3	14.237
D5 CRD IDP2 Em + MBDCSD5 Ch rep3 01 c1.csv	4	853.439
D5 CRD IDP2 Em + MBDCSD5 Ch rep3 01 c1.csv	5	114.543
D5 CRD IDP2 Em + MBDCSD5 Ch rep3 01 c1.csv	6	13.711
D5 CRD IDP2 Em + MBDCSD5 Ch rep3 02 c1.csv	1	1218.65
D5 CRD IDP2 Em + MBDCSD5 Ch rep3 02 c1.csv	2	156.427
D5 CRD IDP2 Em + MBDCSD5 Ch rep3 02 c1.csv	3	14.804
D5 CRD IDP2 Em + MBDCSD5 Ch rep3 02 c1.csv	4	1170.9
D5 CRD IDP2 Em + MBDCSD5 Ch rep3 02 c1.csv	5	202.519
D5 CRD IDP2 Em + MBDCSD5 Ch rep3 02 c1.csv	6	13.026
D5 CRD IDP2 Em + MBDCSD5 Ch rep3 03 c1.csv	1	944.848
D5 CRD IDP2 Em + MBDCSD5 Ch rep3 03 c1.csv	2	130.788
D5 CRD IDP2 Em + MBDCSD5 Ch rep3 03 c1.csv	3	16.04
D5 CRD IDP2 Em + MBDCSD5 Ch rep3 03 c1.csv	4	810.224
D5 CRD IDP2 Em + MBDCSD5 Ch rep3 03 c1.csv	5	152.557
D5 CRD IDP2 Em + MBDCSD5 Ch rep3 03 c1.csv	6	14.227
D5 CRD IDP2 Em + MBDCSD5 Ch rep3 04 c1.csv	1	838.046
D5 CRD IDP2 Em + MBDCSD5 Ch rep3 04 c1.csv	2	202.423
D5 CRD IDP2 Em + MBDCSD5 Ch rep3 04 c1.csv	3	63.633
D5 CRD IDP2 Em + MBDCSD5 Ch rep3 04 c1.csv	4	939.08
D5 CRD IDP2 Em + MBDCSD5 Ch rep3 04 c1.csv	5	370.13
D5 CRD IDP2 Em + MBDCSD5 Ch rep3 04 c1.csv	6	14.387
D5 CRD IDP2 Em + MBDCSD5 Ch rep3 05 c1.csv	1	772.061
D5 CRD IDP2 Em + MBDCSD5 Ch rep3 05 c1.csv	2	140.295
D5 CRD IDP2 Em + MBDCSD5 Ch rep3 05 c1.csv	3	14.341
D5 CRD IDP2 Em + MBDCSD5 Ch rep3 05 c1.csv	4	1056.52
D5 CRD IDP2 Em + MBDCSD5 Ch rep3 05 c1.csv	5	361.145
D5 CRD IDP2 Em + MBDCSD5 Ch rep3 05 c1.csv	6	12.941
D5 CRD IDP2 Em + MBDCSD5 Ch rep3 06 c1.csv	1	1654.15
D5 CRD IDP2 Em + MBDCSD5 Ch rep3 06 c1.csv	2	251.651
D5 CRD IDP2 Em + MBDCSD5 Ch rep3 06 c1.csv	3	17.933
D5 CRD IDP2 Em + MBDCSD5 Ch rep3 06 c1.csv	4	1458.31
D5 CRD IDP2 Em + MBDCSD5 Ch rep3 06 c1.csv	5	248.105
D5 CRD IDP2 Em + MBDCSD5 Ch rep3 06 c1.csv	6	14.415
D5 CRD IDP2 Em + MBDCSD5 Ch rep3 07 c1.csv	1	2646.83
D5 CRD IDP2 Em + MBDCSD5 Ch rep3 07 c1.csv	2	348.747
D5 CRD IDP2 Em + MBDCSD5 Ch rep3 07 c1.csv	3	17.539
D5 CRD IDP2 Em + MBDCSD5 Ch rep3 07 c1.csv	4	1713.67
D5 CRD IDP2 Em + MBDCSD5 Ch rep3 07 c1.csv	5	297.417
D5 CRD IDP2 Em + MBDCSD5 Ch rep3 07 c1.csv	6	13.271
D5 CRD IDP2 Em + MBDCSD5 Ch rep3 08 c1.csv	1	1951.13
D5 CRD IDP2 Em + MBDCSD5 Ch rep3 08 c1.csv	2	295.551
D5 CRD IDP2 Em + MBDCSD5 Ch rep3 08 c1.csv	3	18.016
D5 CRD IDP2 Em + MBDCSD5 Ch rep3 08 c1.csv	4	1327.45
D5 CRD IDP2 Em + MBDCSD5 Ch rep3 08 c1.csv	5	254.995
D5 CRD IDP2 Em + MBDCSD5 Ch rep3 08 c1.csv	6	13.037
D5 CRD IDP2 Em + MBDCSD5 Ch rep3 09 c1.csv	1	1361.27
D5 CRD IDP2 Em + MBDCSD5 Ch rep3 09 c1.csv	2	179.12
D5 CRD IDP2 Em + MBDCSD5 Ch rep3 09 c1.csv	3	15.122
D5 CRD IDP2 Em + MBDCSD5 Ch rep3 09 c1.csv	4	892.392
D5 CRD IDP2 Em + MBDCSD5 Ch rep3 09 c1.csv	5	151.988
D5 CRD IDP2 Em + MBDCSD5 Ch rep3 09 c1.csv	6	13.338
D5 CRD IDP2 Em + MBDCSD5 Ch rep3 10 c1.csv	1	909.559
D5 CRD IDP2 Em + MBDCSD5 Ch rep3 10 c1.csv	2	130.58
D5 CRD IDP2 Em + MBDCSD5 Ch rep3 10 c1.csv	3	17.555
D5 CRD IDP2 Em + MBDCSD5 Ch rep3 10 c1.csv	4	1108.62
D5 CRD IDP2 Em + MBDCSD5 Ch rep3 10 c1.csv	5	191.553
D5 CRD IDP2 Em + MBDCSD5 Ch rep3 10 c1.csv	6	13.319
D5 CRD IDP2 Em + MBDCSD5 Ch rep3 11 c1.csv	1	1162.55
D5 CRD IDP2 Em + MBDCSD5 Ch rep3 11 c1.csv	2	160.311
D5 CRD IDP2 Em + MBDCSD5 Ch rep3 11 c1.csv	3	17.279
D5 CRD IDP2 Em + MBDCSD5 Ch rep3 11 c1.csv	4	1065.53
D5 CRD IDP2 Em + MBDCSD5 Ch rep3 11 c1.csv	5	209.282
D5 CRD IDP2 Em + MBDCSD5 Ch rep3 11 c1.csv	6	13.099
D5 CRD IDP2 Em + MBDCSD5 Ch rep3 12 c1.csv	1	816.523
D5 CRD IDP2 Em + MBDCSD5 Ch rep3 12 c1.csv	2	142.699
D5 CRD IDP2 Em + MBDCSD5 Ch rep3 12 c1.csv	3	17.204
D5 CRD IDP2 Em + MBDCSD5 Ch rep3 12 c1.csv	4	837.289
D5 CRD IDP2 Em + MBDCSD5 Ch rep3 12 c1.csv	5	202.786
D5 CRD IDP2 Em + MBDCSD5 Ch rep3 12 c1.csv	6	19.495
D5 CRD IDP2 Em + MBDCSD5 Ch rep3 13 c1.csv	1	1666.57
D5 CRD IDP2 Em + MBDCSD5 Ch rep3 13 c1.csv	2	241.961
D5 CRD IDP2 Em + MBDCSD5 Ch rep3 13 c1.csv	3	16.102
D5 CRD IDP2 Em + MBDCSD5 Ch rep3 13 c1.csv	4	1165.21
D5 CRD IDP2 Em + MBDCSD5 Ch rep3 13 c1.csv	5	231.245
D5 CRD IDP2 Em + MBDCSD5 Ch rep3 13 c1.csv	6	13.9
D5 CRD IDP2 Em + MBDCSD5 Ch rep3 14 c1.csv	1	1666.98
D5 CRD IDP2 Em + MBDCSD5 Ch rep3 14 c1.csv	2	185.773
D5 CRD IDP2 Em + MBDCSD5 Ch rep3 14 c1.csv	3	17.365
D5 CRD IDP2 Em + MBDCSD5 Ch rep3 14 c1.csv	4	1322.6
D5 CRD IDP2 Em + MBDCSD5 Ch rep3 14 c1.csv	5	192.237
D5 CRD IDP2 Em + MBDCSD5 Ch rep3 14 c1.csv	6	13.435
D5 CRD IDP2 Em + MBDCSD5 Ch rep3 15 c1.csv	1	1339.37
D5 CRD IDP2 Em + MBDCSD5 Ch rep3 15 c1.csv	2	240.888
D5 CRD IDP2 Em + MBDCSD5 Ch rep3 15 c1.csv	3	18.271
D5 CRD IDP2 Em + MBDCSD5 Ch rep3 15 c1.csv	4	961.751
D5 CRD IDP2 Em + MBDCSD5 Ch rep3 15 c1.csv	5	186.37
D5 CRD IDP2 Em + MBDCSD5 Ch rep3 15 c1.csv	6	14.015

## Sheet: HRD-IDP2 2
5.54457
3.04271
2.96876
3.60131
4.0364
3.1644
6.64739
7.21398
4.23891
7.03495
7.79942
4.51199
3.71885
6.74574
4.67888
3.61873
5.49979
5.37229
3.9671
2.64378
3.2401
2.78586
5.26651
3.20388
4.58182
5.60886
4.08857
6.85758
4.68636
5.99468
4.83299
3.97266
6.11039
5.75433
2.59933
2.99702
6.17866
5.98423
5.43241
6.34009
6.14529
5.36455
4.46172
5.29717
7.32185
5.49874

## Sheet: HRD-IDP3 1
Source.Name		Mean
D5 CRD IDP3 Em + MBDCSD5 Ch rep1 01 c1.csv	1	1511.22
D5 CRD IDP3 Em + MBDCSD5 Ch rep1 01 c1.csv	2	145.521
D5 CRD IDP3 Em + MBDCSD5 Ch rep1 01 c1.csv	3	17.706
D5 CRD IDP3 Em + MBDCSD5 Ch rep1 01 c1.csv	4	1221.45
D5 CRD IDP3 Em + MBDCSD5 Ch rep1 01 c1.csv	5	113.099
D5 CRD IDP3 Em + MBDCSD5 Ch rep1 01 c1.csv	6	21.084
D5 CRD IDP3 Em + MBDCSD5 Ch rep1 02 c1.csv	1	1439.2
D5 CRD IDP3 Em + MBDCSD5 Ch rep1 02 c1.csv	2	185.206
D5 CRD IDP3 Em + MBDCSD5 Ch rep1 02 c1.csv	3	15.426
D5 CRD IDP3 Em + MBDCSD5 Ch rep1 02 c1.csv	4	996.072
D5 CRD IDP3 Em + MBDCSD5 Ch rep1 02 c1.csv	5	206.517
D5 CRD IDP3 Em + MBDCSD5 Ch rep1 02 c1.csv	6	19.379
D5 CRD IDP3 Em + MBDCSD5 Ch rep1 03 c1.csv	1	1508.98
D5 CRD IDP3 Em + MBDCSD5 Ch rep1 03 c1.csv	2	212.733
D5 CRD IDP3 Em + MBDCSD5 Ch rep1 03 c1.csv	3	16.207
D5 CRD IDP3 Em + MBDCSD5 Ch rep1 03 c1.csv	4	1028.89
D5 CRD IDP3 Em + MBDCSD5 Ch rep1 03 c1.csv	5	225.423
D5 CRD IDP3 Em + MBDCSD5 Ch rep1 03 c1.csv	6	24.606
D5 CRD IDP3 Em + MBDCSD5 Ch rep1 04 c1.csv	1	970.46
D5 CRD IDP3 Em + MBDCSD5 Ch rep1 04 c1.csv	2	152.911
D5 CRD IDP3 Em + MBDCSD5 Ch rep1 04 c1.csv	3	13.694
D5 CRD IDP3 Em + MBDCSD5 Ch rep1 04 c1.csv	4	944.07
D5 CRD IDP3 Em + MBDCSD5 Ch rep1 04 c1.csv	5	255.162
D5 CRD IDP3 Em + MBDCSD5 Ch rep1 04 c1.csv	6	14.286
D5 CRD IDP3 Em + MBDCSD5 Ch rep1 05 c1.csv	1	921.032
D5 CRD IDP3 Em + MBDCSD5 Ch rep1 05 c1.csv	2	139.379
D5 CRD IDP3 Em + MBDCSD5 Ch rep1 05 c1.csv	3	14.332
D5 CRD IDP3 Em + MBDCSD5 Ch rep1 05 c1.csv	4	930.751
D5 CRD IDP3 Em + MBDCSD5 Ch rep1 05 c1.csv	5	228.671
D5 CRD IDP3 Em + MBDCSD5 Ch rep1 05 c1.csv	6	12.558
D5 CRD IDP3 Em + MBDCSD5 Ch rep1 06 c1.csv	1	1695.2
D5 CRD IDP3 Em + MBDCSD5 Ch rep1 06 c1.csv	2	213.879
D5 CRD IDP3 Em + MBDCSD5 Ch rep1 06 c1.csv	3	16.276
D5 CRD IDP3 Em + MBDCSD5 Ch rep1 06 c1.csv	4	1194.58
D5 CRD IDP3 Em + MBDCSD5 Ch rep1 06 c1.csv	5	208.832
D5 CRD IDP3 Em + MBDCSD5 Ch rep1 06 c1.csv	6	18.139
D5 CRD IDP3 Em + MBDCSD5 Ch rep1 07 c1.csv	1	2218.51
D5 CRD IDP3 Em + MBDCSD5 Ch rep1 07 c1.csv	2	267.968
D5 CRD IDP3 Em + MBDCSD5 Ch rep1 07 c1.csv	3	20.594
D5 CRD IDP3 Em + MBDCSD5 Ch rep1 07 c1.csv	4	1537.18
D5 CRD IDP3 Em + MBDCSD5 Ch rep1 07 c1.csv	5	253.428
D5 CRD IDP3 Em + MBDCSD5 Ch rep1 07 c1.csv	6	13.262
D5 CRD IDP3 Em + MBDCSD5 Ch rep1 08 c1.csv	1	1325
D5 CRD IDP3 Em + MBDCSD5 Ch rep1 08 c1.csv	2	169.799
D5 CRD IDP3 Em + MBDCSD5 Ch rep1 08 c1.csv	3	14.888
D5 CRD IDP3 Em + MBDCSD5 Ch rep1 08 c1.csv	4	965.87
D5 CRD IDP3 Em + MBDCSD5 Ch rep1 08 c1.csv	5	150.926
D5 CRD IDP3 Em + MBDCSD5 Ch rep1 08 c1.csv	6	12.755
D5 CRD IDP3 Em + MBDCSD5 Ch rep1 09 c1.csv	1	870.278
D5 CRD IDP3 Em + MBDCSD5 Ch rep1 09 c1.csv	2	178.043
D5 CRD IDP3 Em + MBDCSD5 Ch rep1 09 c1.csv	3	14.156
D5 CRD IDP3 Em + MBDCSD5 Ch rep1 09 c1.csv	4	772.196
D5 CRD IDP3 Em + MBDCSD5 Ch rep1 09 c1.csv	5	133.169
D5 CRD IDP3 Em + MBDCSD5 Ch rep1 09 c1.csv	6	12.595
D5 CRD IDP3 Em + MBDCSD5 Ch rep1 10 c1.csv	1	1590.6
D5 CRD IDP3 Em + MBDCSD5 Ch rep1 10 c1.csv	2	197.662
D5 CRD IDP3 Em + MBDCSD5 Ch rep1 10 c1.csv	3	13.757
D5 CRD IDP3 Em + MBDCSD5 Ch rep1 10 c1.csv	4	1446.25
D5 CRD IDP3 Em + MBDCSD5 Ch rep1 10 c1.csv	5	272.648
D5 CRD IDP3 Em + MBDCSD5 Ch rep1 10 c1.csv	6	12.466
D5 CRD IDP3 Em + MBDCSD5 Ch rep1 11 c1.csv	1	1484.12
D5 CRD IDP3 Em + MBDCSD5 Ch rep1 11 c1.csv	2	191.74
D5 CRD IDP3 Em + MBDCSD5 Ch rep1 11 c1.csv	3	14.1
D5 CRD IDP3 Em + MBDCSD5 Ch rep1 11 c1.csv	4	924.36
D5 CRD IDP3 Em + MBDCSD5 Ch rep1 11 c1.csv	5	142.882
D5 CRD IDP3 Em + MBDCSD5 Ch rep1 11 c1.csv	6	16.535
D5 CRD IDP3 Em + MBDCSD5 Ch rep1 12 c1.csv	1	636.493
D5 CRD IDP3 Em + MBDCSD5 Ch rep1 12 c1.csv	2	125.59
D5 CRD IDP3 Em + MBDCSD5 Ch rep1 12 c1.csv	3	17.817
D5 CRD IDP3 Em + MBDCSD5 Ch rep1 12 c1.csv	4	333.208
D5 CRD IDP3 Em + MBDCSD5 Ch rep1 12 c1.csv	5	86.505
D5 CRD IDP3 Em + MBDCSD5 Ch rep1 12 c1.csv	6	13.648
D5 CRD IDP3 Em + MBDCSD5 Ch rep1 13 c1.csv	1	1576.92
D5 CRD IDP3 Em + MBDCSD5 Ch rep1 13 c1.csv	2	204.669
D5 CRD IDP3 Em + MBDCSD5 Ch rep1 13 c1.csv	3	14.596
D5 CRD IDP3 Em + MBDCSD5 Ch rep1 13 c1.csv	4	1040.05
D5 CRD IDP3 Em + MBDCSD5 Ch rep1 13 c1.csv	5	182.007
D5 CRD IDP3 Em + MBDCSD5 Ch rep1 13 c1.csv	6	16.169
D5 CRD IDP3 Em + MBDCSD5 Ch rep1 14 c1.csv	1	982.531
D5 CRD IDP3 Em + MBDCSD5 Ch rep1 14 c1.csv	2	153.39
D5 CRD IDP3 Em + MBDCSD5 Ch rep1 14 c1.csv	3	16.64
D5 CRD IDP3 Em + MBDCSD5 Ch rep1 14 c1.csv	4	901.556
D5 CRD IDP3 Em + MBDCSD5 Ch rep1 14 c1.csv	5	183.773
D5 CRD IDP3 Em + MBDCSD5 Ch rep1 14 c1.csv	6	13.011
D5 CRD IDP3 Em + MBDCSD5 Ch rep1 15 c1.csv	1	1448.7
D5 CRD IDP3 Em + MBDCSD5 Ch rep1 15 c1.csv	2	207.973
D5 CRD IDP3 Em + MBDCSD5 Ch rep1 15 c1.csv	3	35.969
D5 CRD IDP3 Em + MBDCSD5 Ch rep1 15 c1.csv	4	823.309
D5 CRD IDP3 Em + MBDCSD5 Ch rep1 15 c1.csv	5	142.572
D5 CRD IDP3 Em + MBDCSD5 Ch rep1 15 c1.csv	6	12.686
D5 CRD IDP3 Em + MBDCSD5 Ch rep1 16 c1.csv	1	1113.75
D5 CRD IDP3 Em + MBDCSD5 Ch rep1 16 c1.csv	2	130.576
D5 CRD IDP3 Em + MBDCSD5 Ch rep1 16 c1.csv	3	17.683
D5 CRD IDP3 Em + MBDCSD5 Ch rep1 16 c1.csv	4	921.383
D5 CRD IDP3 Em + MBDCSD5 Ch rep1 16 c1.csv	5	100.939
D5 CRD IDP3 Em + MBDCSD5 Ch rep1 16 c1.csv	6	12.44
D5 CRD IDP3 Em + MBDCSD5 Ch rep1 17 c1.csv	1	1381.37
D5 CRD IDP3 Em + MBDCSD5 Ch rep1 17 c1.csv	2	247.448
D5 CRD IDP3 Em + MBDCSD5 Ch rep1 17 c1.csv	3	14.968
D5 CRD IDP3 Em + MBDCSD5 Ch rep1 17 c1.csv	4	852.676
D5 CRD IDP3 Em + MBDCSD5 Ch rep1 17 c1.csv	5	185.919
D5 CRD IDP3 Em + MBDCSD5 Ch rep1 17 c1.csv	6	18.095
D5 CRD IDP3 Em + MBDCSD5 Ch rep2 01 c1.csv	1	1760.14
D5 CRD IDP3 Em + MBDCSD5 Ch rep2 01 c1.csv	2	226.906
D5 CRD IDP3 Em + MBDCSD5 Ch rep2 01 c1.csv	3	14.216
D5 CRD IDP3 Em + MBDCSD5 Ch rep2 01 c1.csv	4	1262.38
D5 CRD IDP3 Em + MBDCSD5 Ch rep2 01 c1.csv	5	247.547
D5 CRD IDP3 Em + MBDCSD5 Ch rep2 01 c1.csv	6	22.657
D5 CRD IDP3 Em + MBDCSD5 Ch rep2 02 c1.csv	1	2407.58
D5 CRD IDP3 Em + MBDCSD5 Ch rep2 02 c1.csv	2	566.057
D5 CRD IDP3 Em + MBDCSD5 Ch rep2 02 c1.csv	3	33.608
D5 CRD IDP3 Em + MBDCSD5 Ch rep2 02 c1.csv	4	1826.17
D5 CRD IDP3 Em + MBDCSD5 Ch rep2 02 c1.csv	5	393.424
D5 CRD IDP3 Em + MBDCSD5 Ch rep2 02 c1.csv	6	13.52
D5 CRD IDP3 Em + MBDCSD5 Ch rep2 03 c1.csv	1	2407.58
D5 CRD IDP3 Em + MBDCSD5 Ch rep2 03 c1.csv	2	566.057
D5 CRD IDP3 Em + MBDCSD5 Ch rep2 03 c1.csv	3	33.608
D5 CRD IDP3 Em + MBDCSD5 Ch rep2 03 c1.csv	4	1826.17
D5 CRD IDP3 Em + MBDCSD5 Ch rep2 03 c1.csv	5	393.424
D5 CRD IDP3 Em + MBDCSD5 Ch rep2 03 c1.csv	6	13.52
D5 CRD IDP3 Em + MBDCSD5 Ch rep2 04 c1.csv	1	2806.98
D5 CRD IDP3 Em + MBDCSD5 Ch rep2 04 c1.csv	2	249.404
D5 CRD IDP3 Em + MBDCSD5 Ch rep2 04 c1.csv	3	14.522
D5 CRD IDP3 Em + MBDCSD5 Ch rep2 04 c1.csv	4	1651.83
D5 CRD IDP3 Em + MBDCSD5 Ch rep2 04 c1.csv	5	141.027
D5 CRD IDP3 Em + MBDCSD5 Ch rep2 04 c1.csv	6	12.987
D5 CRD IDP3 Em + MBDCSD5 Ch rep2 05 c1.csv	1	2308.79
D5 CRD IDP3 Em + MBDCSD5 Ch rep2 05 c1.csv	2	223.588
D5 CRD IDP3 Em + MBDCSD5 Ch rep2 05 c1.csv	3	13.75
D5 CRD IDP3 Em + MBDCSD5 Ch rep2 05 c1.csv	4	1853.64
D5 CRD IDP3 Em + MBDCSD5 Ch rep2 05 c1.csv	5	161.602
D5 CRD IDP3 Em + MBDCSD5 Ch rep2 05 c1.csv	6	16.314
D5 CRD IDP3 Em + MBDCSD5 Ch rep2 06 c1.csv	1	979.272
D5 CRD IDP3 Em + MBDCSD5 Ch rep2 06 c1.csv	2	164.229
D5 CRD IDP3 Em + MBDCSD5 Ch rep2 06 c1.csv	3	13.514
D5 CRD IDP3 Em + MBDCSD5 Ch rep2 06 c1.csv	4	674.007
D5 CRD IDP3 Em + MBDCSD5 Ch rep2 06 c1.csv	5	143.959
D5 CRD IDP3 Em + MBDCSD5 Ch rep2 06 c1.csv	6	14.448
D5 CRD IDP3 Em + MBDCSD5 Ch rep2 07 c1.csv	1	1895.08
D5 CRD IDP3 Em + MBDCSD5 Ch rep2 07 c1.csv	2	246.581
D5 CRD IDP3 Em + MBDCSD5 Ch rep2 07 c1.csv	3	14.105
D5 CRD IDP3 Em + MBDCSD5 Ch rep2 07 c1.csv	4	1334.83
D5 CRD IDP3 Em + MBDCSD5 Ch rep2 07 c1.csv	5	256.687
D5 CRD IDP3 Em + MBDCSD5 Ch rep2 07 c1.csv	6	35.446
D5 CRD IDP3 Em + MBDCSD5 Ch rep2 08 c1.csv	1	1766.28
D5 CRD IDP3 Em + MBDCSD5 Ch rep2 08 c1.csv	2	206.632
D5 CRD IDP3 Em + MBDCSD5 Ch rep2 08 c1.csv	3	14.268
D5 CRD IDP3 Em + MBDCSD5 Ch rep2 08 c1.csv	4	1204
D5 CRD IDP3 Em + MBDCSD5 Ch rep2 08 c1.csv	5	197.685
D5 CRD IDP3 Em + MBDCSD5 Ch rep2 08 c1.csv	6	13.466
D5 CRD IDP3 Em + MBDCSD5 Ch rep2 09 c1.csv	1	1752.02
D5 CRD IDP3 Em + MBDCSD5 Ch rep2 09 c1.csv	2	213.139
D5 CRD IDP3 Em + MBDCSD5 Ch rep2 09 c1.csv	3	15.83
D5 CRD IDP3 Em + MBDCSD5 Ch rep2 09 c1.csv	4	1139.52
D5 CRD IDP3 Em + MBDCSD5 Ch rep2 09 c1.csv	5	165.947
D5 CRD IDP3 Em + MBDCSD5 Ch rep2 09 c1.csv	6	21.561
D5 CRD IDP3 Em + MBDCSD5 Ch rep2 10 c1.csv	1	1874.25
D5 CRD IDP3 Em + MBDCSD5 Ch rep2 10 c1.csv	2	222.104
D5 CRD IDP3 Em + MBDCSD5 Ch rep2 10 c1.csv	3	18.918
D5 CRD IDP3 Em + MBDCSD5 Ch rep2 10 c1.csv	4	1240.46
D5 CRD IDP3 Em + MBDCSD5 Ch rep2 10 c1.csv	5	191.42
D5 CRD IDP3 Em + MBDCSD5 Ch rep2 10 c1.csv	6	13.101
D5 CRD IDP3 Em + MBDCSD5 Ch rep2 11 c1.csv	1	1373.12
D5 CRD IDP3 Em + MBDCSD5 Ch rep2 11 c1.csv	2	213.124
D5 CRD IDP3 Em + MBDCSD5 Ch rep2 11 c1.csv	3	13.982
D5 CRD IDP3 Em + MBDCSD5 Ch rep2 11 c1.csv	4	1394.57
D5 CRD IDP3 Em + MBDCSD5 Ch rep2 11 c1.csv	5	300.44
D5 CRD IDP3 Em + MBDCSD5 Ch rep2 11 c1.csv	6	12.647
D5 CRD IDP3 Em + MBDCSD5 Ch rep2 12 c1.csv	1	835.524
D5 CRD IDP3 Em + MBDCSD5 Ch rep2 12 c1.csv	2	155.665
D5 CRD IDP3 Em + MBDCSD5 Ch rep2 12 c1.csv	3	13.782
D5 CRD IDP3 Em + MBDCSD5 Ch rep2 12 c1.csv	4	1130.79
D5 CRD IDP3 Em + MBDCSD5 Ch rep2 12 c1.csv	5	345.136
D5 CRD IDP3 Em + MBDCSD5 Ch rep2 12 c1.csv	6	12.719
D5 CRD IDP3 Em + MBDCSD5 Ch rep2 13 c1.csv	1	1612.36
D5 CRD IDP3 Em + MBDCSD5 Ch rep2 13 c1.csv	2	168.95
D5 CRD IDP3 Em + MBDCSD5 Ch rep2 13 c1.csv	3	15.609
D5 CRD IDP3 Em + MBDCSD5 Ch rep2 13 c1.csv	4	820.056
D5 CRD IDP3 Em + MBDCSD5 Ch rep2 13 c1.csv	5	101.45
D5 CRD IDP3 Em + MBDCSD5 Ch rep2 13 c1.csv	6	12.976
D5 CRD IDP3 Em + MBDCSD5 Ch rep2 14 c1.csv	1	1044.92
D5 CRD IDP3 Em + MBDCSD5 Ch rep2 14 c1.csv	2	120.922
D5 CRD IDP3 Em + MBDCSD5 Ch rep2 14 c1.csv	3	13.715
D5 CRD IDP3 Em + MBDCSD5 Ch rep2 14 c1.csv	4	733.803
D5 CRD IDP3 Em + MBDCSD5 Ch rep2 14 c1.csv	5	104.744
D5 CRD IDP3 Em + MBDCSD5 Ch rep2 14 c1.csv	6	13.318
D5 CRD IDP3 Em + MBDCSD5 Ch rep2 15 c1.csv	1	3263.74
D5 CRD IDP3 Em + MBDCSD5 Ch rep2 15 c1.csv	2	445.52
D5 CRD IDP3 Em + MBDCSD5 Ch rep2 15 c1.csv	3	67.477
D5 CRD IDP3 Em + MBDCSD5 Ch rep2 15 c1.csv	4	2549.5
D5 CRD IDP3 Em + MBDCSD5 Ch rep2 15 c1.csv	5	406.389
D5 CRD IDP3 Em + MBDCSD5 Ch rep2 15 c1.csv	6	13.033
D5 CRD IDP3 Em + MBDCSD5 Ch rep2 16 c1.csv	1	2697.77
D5 CRD IDP3 Em + MBDCSD5 Ch rep2 16 c1.csv	2	448.368
D5 CRD IDP3 Em + MBDCSD5 Ch rep2 16 c1.csv	3	16.282
D5 CRD IDP3 Em + MBDCSD5 Ch rep2 16 c1.csv	4	1836.05
D5 CRD IDP3 Em + MBDCSD5 Ch rep2 16 c1.csv	5	459.207
D5 CRD IDP3 Em + MBDCSD5 Ch rep2 16 c1.csv	6	13.29
D5 CRD IDP3 Em + MBDCSD5 Ch rep2 17 c1.csv	1	1721.09
D5 CRD IDP3 Em + MBDCSD5 Ch rep2 17 c1.csv	2	304.825
D5 CRD IDP3 Em + MBDCSD5 Ch rep2 17 c1.csv	3	19.266
D5 CRD IDP3 Em + MBDCSD5 Ch rep2 17 c1.csv	4	1352.97
D5 CRD IDP3 Em + MBDCSD5 Ch rep2 17 c1.csv	5	356.65
D5 CRD IDP3 Em + MBDCSD5 Ch rep2 17 c1.csv	6	25.543
D5 CRD IDP3 Em + MBDCSD5 Ch rep3 01 c1.csv	1	1856.2
D5 CRD IDP3 Em + MBDCSD5 Ch rep3 01 c1.csv	2	256.038
D5 CRD IDP3 Em + MBDCSD5 Ch rep3 01 c1.csv	3	16.175
D5 CRD IDP3 Em + MBDCSD5 Ch rep3 01 c1.csv	4	1292.34
D5 CRD IDP3 Em + MBDCSD5 Ch rep3 01 c1.csv	5	267.492
D5 CRD IDP3 Em + MBDCSD5 Ch rep3 01 c1.csv	6	14.603
D5 CRD IDP3 Em + MBDCSD5 Ch rep3 02 c1.csv	1	1616.6
D5 CRD IDP3 Em + MBDCSD5 Ch rep3 02 c1.csv	2	139.563
D5 CRD IDP3 Em + MBDCSD5 Ch rep3 02 c1.csv	3	16.769
D5 CRD IDP3 Em + MBDCSD5 Ch rep3 02 c1.csv	4	1392.15
D5 CRD IDP3 Em + MBDCSD5 Ch rep3 02 c1.csv	5	106.372
D5 CRD IDP3 Em + MBDCSD5 Ch rep3 02 c1.csv	6	27.878
D5 CRD IDP3 Em + MBDCSD5 Ch rep3 03 c1.csv	1	447.29
D5 CRD IDP3 Em + MBDCSD5 Ch rep3 03 c1.csv	2	85.341
D5 CRD IDP3 Em + MBDCSD5 Ch rep3 03 c1.csv	3	14.902
D5 CRD IDP3 Em + MBDCSD5 Ch rep3 03 c1.csv	4	714.461
D5 CRD IDP3 Em + MBDCSD5 Ch rep3 03 c1.csv	5	237.473
D5 CRD IDP3 Em + MBDCSD5 Ch rep3 03 c1.csv	6	13.567
D5 CRD IDP3 Em + MBDCSD5 Ch rep3 04 c1.csv	1	1041.11
D5 CRD IDP3 Em + MBDCSD5 Ch rep3 04 c1.csv	2	146.33
D5 CRD IDP3 Em + MBDCSD5 Ch rep3 04 c1.csv	3	21.949
D5 CRD IDP3 Em + MBDCSD5 Ch rep3 04 c1.csv	4	588.338
D5 CRD IDP3 Em + MBDCSD5 Ch rep3 04 c1.csv	5	112.803
D5 CRD IDP3 Em + MBDCSD5 Ch rep3 04 c1.csv	6	14.578
D5 CRD IDP3 Em + MBDCSD5 Ch rep3 05 c1.csv	1	1113.21
D5 CRD IDP3 Em + MBDCSD5 Ch rep3 05 c1.csv	2	160.385
D5 CRD IDP3 Em + MBDCSD5 Ch rep3 05 c1.csv	3	20.793
D5 CRD IDP3 Em + MBDCSD5 Ch rep3 05 c1.csv	4	714.985
D5 CRD IDP3 Em + MBDCSD5 Ch rep3 05 c1.csv	5	140.875
D5 CRD IDP3 Em + MBDCSD5 Ch rep3 05 c1.csv	6	19.429
D5 CRD IDP3 Em + MBDCSD5 Ch rep3 06 c1.csv	1	2405.11
D5 CRD IDP3 Em + MBDCSD5 Ch rep3 06 c1.csv	2	341.787
D5 CRD IDP3 Em + MBDCSD5 Ch rep3 06 c1.csv	3	29.071
D5 CRD IDP3 Em + MBDCSD5 Ch rep3 06 c1.csv	4	1963.44
D5 CRD IDP3 Em + MBDCSD5 Ch rep3 06 c1.csv	5	403.878
D5 CRD IDP3 Em + MBDCSD5 Ch rep3 06 c1.csv	6	13.496
D5 CRD IDP3 Em + MBDCSD5 Ch rep3 07 c1.csv	1	2570.08
D5 CRD IDP3 Em + MBDCSD5 Ch rep3 07 c1.csv	2	386.67
D5 CRD IDP3 Em + MBDCSD5 Ch rep3 07 c1.csv	3	20.379
D5 CRD IDP3 Em + MBDCSD5 Ch rep3 07 c1.csv	4	1925.31
D5 CRD IDP3 Em + MBDCSD5 Ch rep3 07 c1.csv	5	441.974
D5 CRD IDP3 Em + MBDCSD5 Ch rep3 07 c1.csv	6	13.381
D5 CRD IDP3 Em + MBDCSD5 Ch rep3 08 c1.csv	1	1259.98
D5 CRD IDP3 Em + MBDCSD5 Ch rep3 08 c1.csv	2	232.004
D5 CRD IDP3 Em + MBDCSD5 Ch rep3 08 c1.csv	3	41.743
D5 CRD IDP3 Em + MBDCSD5 Ch rep3 08 c1.csv	4	1343.93
D5 CRD IDP3 Em + MBDCSD5 Ch rep3 08 c1.csv	5	292.055
D5 CRD IDP3 Em + MBDCSD5 Ch rep3 08 c1.csv	6	13.332
D5 CRD IDP3 Em + MBDCSD5 Ch rep3 09 c1.csv	1	1259.98
D5 CRD IDP3 Em + MBDCSD5 Ch rep3 09 c1.csv	2	232.004
D5 CRD IDP3 Em + MBDCSD5 Ch rep3 09 c1.csv	3	41.743
D5 CRD IDP3 Em + MBDCSD5 Ch rep3 09 c1.csv	4	1343.93
D5 CRD IDP3 Em + MBDCSD5 Ch rep3 09 c1.csv	5	292.055
D5 CRD IDP3 Em + MBDCSD5 Ch rep3 09 c1.csv	6	13.332
D5 CRD IDP3 Em + MBDCSD5 Ch rep3 10 c1.csv	1	1993.44
D5 CRD IDP3 Em + MBDCSD5 Ch rep3 10 c1.csv	2	186.995
D5 CRD IDP3 Em + MBDCSD5 Ch rep3 10 c1.csv	3	16.601
D5 CRD IDP3 Em + MBDCSD5 Ch rep3 10 c1.csv	4	1375.72
D5 CRD IDP3 Em + MBDCSD5 Ch rep3 10 c1.csv	5	124.481
D5 CRD IDP3 Em + MBDCSD5 Ch rep3 10 c1.csv	6	14.439
D5 CRD IDP3 Em + MBDCSD5 Ch rep3 11 c1.csv	1	2606.66
D5 CRD IDP3 Em + MBDCSD5 Ch rep3 11 c1.csv	2	291.799
D5 CRD IDP3 Em + MBDCSD5 Ch rep3 11 c1.csv	3	17.466
D5 CRD IDP3 Em + MBDCSD5 Ch rep3 11 c1.csv	4	1591.09
D5 CRD IDP3 Em + MBDCSD5 Ch rep3 11 c1.csv	5	166.268
D5 CRD IDP3 Em + MBDCSD5 Ch rep3 11 c1.csv	6	13.661
D5 CRD IDP3 Em + MBDCSD5 Ch rep3 12 c1.csv	1	758.778
D5 CRD IDP3 Em + MBDCSD5 Ch rep3 12 c1.csv	2	132.696
D5 CRD IDP3 Em + MBDCSD5 Ch rep3 12 c1.csv	3	16.661
D5 CRD IDP3 Em + MBDCSD5 Ch rep3 12 c1.csv	4	731.211
D5 CRD IDP3 Em + MBDCSD5 Ch rep3 12 c1.csv	5	128.512
D5 CRD IDP3 Em + MBDCSD5 Ch rep3 12 c1.csv	6	13.299
D5 CRD IDP3 Em + MBDCSD5 Ch rep3 13 c1.csv	1	1882.82
D5 CRD IDP3 Em + MBDCSD5 Ch rep3 13 c1.csv	2	205.457
D5 CRD IDP3 Em + MBDCSD5 Ch rep3 13 c1.csv	3	16.504
D5 CRD IDP3 Em + MBDCSD5 Ch rep3 13 c1.csv	4	1410.04
D5 CRD IDP3 Em + MBDCSD5 Ch rep3 13 c1.csv	5	177.732
D5 CRD IDP3 Em + MBDCSD5 Ch rep3 13 c1.csv	6	13.692
D5 CRD IDP3 Em + MBDCSD5 Ch rep3 14 c1.csv	1	2295.72
D5 CRD IDP3 Em + MBDCSD5 Ch rep3 14 c1.csv	2	261.919
D5 CRD IDP3 Em + MBDCSD5 Ch rep3 14 c1.csv	3	27.649
D5 CRD IDP3 Em + MBDCSD5 Ch rep3 14 c1.csv	4	1769.02
D5 CRD IDP3 Em + MBDCSD5 Ch rep3 14 c1.csv	5	316.636
D5 CRD IDP3 Em + MBDCSD5 Ch rep3 14 c1.csv	6	14.843
D5 CRD IDP3 Em + MBDCSD5 Ch rep3 15 c1.csv	1	1270.69
D5 CRD IDP3 Em + MBDCSD5 Ch rep3 15 c1.csv	2	142.738
D5 CRD IDP3 Em + MBDCSD5 Ch rep3 15 c1.csv	3	15.844
D5 CRD IDP3 Em + MBDCSD5 Ch rep3 15 c1.csv	4	1086.94
D5 CRD IDP3 Em + MBDCSD5 Ch rep3 15 c1.csv	5	107.209
D5 CRD IDP3 Em + MBDCSD5 Ch rep3 15 c1.csv	6	16.461
D5 CRD IDP3 Em + MBDCSD5 Ch rep3 16 c1.csv	1	1181.53
D5 CRD IDP3 Em + MBDCSD5 Ch rep3 16 c1.csv	2	116.387
D5 CRD IDP3 Em + MBDCSD5 Ch rep3 16 c1.csv	3	14.579
D5 CRD IDP3 Em + MBDCSD5 Ch rep3 16 c1.csv	4	1103.62
D5 CRD IDP3 Em + MBDCSD5 Ch rep3 16 c1.csv	5	105.579
D5 CRD IDP3 Em + MBDCSD5 Ch rep3 16 c1.csv	6	16.115
D5 CRD IDP3 Em + MBDCSD5 Ch rep3 17 c1.csv	1	2053.79
D5 CRD IDP3 Em + MBDCSD5 Ch rep3 17 c1.csv	2	173.859
D5 CRD IDP3 Em + MBDCSD5 Ch rep3 17 c1.csv	3	16.215
D5 CRD IDP3 Em + MBDCSD5 Ch rep3 17 c1.csv	4	1884.96
D5 CRD IDP3 Em + MBDCSD5 Ch rep3 17 c1.csv	5	139.461
D5 CRD IDP3 Em + MBDCSD5 Ch rep3 17 c1.csv	6	13.463
D5 CRD IDP3 Em + MBDCSD5 Ch rep3 18 c1.csv	1	1877.55
D5 CRD IDP3 Em + MBDCSD5 Ch rep3 18 c1.csv	2	341.757
D5 CRD IDP3 Em + MBDCSD5 Ch rep3 18 c1.csv	3	17.636
D5 CRD IDP3 Em + MBDCSD5 Ch rep3 18 c1.csv	4	1412.22
D5 CRD IDP3 Em + MBDCSD5 Ch rep3 18 c1.csv	5	300.171
D5 CRD IDP3 Em + MBDCSD5 Ch rep3 18 c1.csv	6	13.281
D5 CRD IDP3 Em + MBDCSD5 Ch rep3 19 c1.csv	1	1776.2
D5 CRD IDP3 Em + MBDCSD5 Ch rep3 19 c1.csv	2	267.603
D5 CRD IDP3 Em + MBDCSD5 Ch rep3 19 c1.csv	3	19.186
D5 CRD IDP3 Em + MBDCSD5 Ch rep3 19 c1.csv	4	1357.95
D5 CRD IDP3 Em + MBDCSD5 Ch rep3 19 c1.csv	5	161.08
D5 CRD IDP3 Em + MBDCSD5 Ch rep3 19 c1.csv	6	22.845

## Sheet: HRD-IDP3 2
5.21911
5.00102
3.86001
4.24867
6.16929
6.34526
6.89808
6.29987
5.51071
7.18517
4.38613
6.17398
5.20341
6.24103
4.97295
5.51258
4.77134
4.77134
5.09269
5.87316
6.46259
7.74281
6.88294
4.8018
3.36347
9.12223
7.88053
6.44828
4.08766
4.00907
5.05255
3.1303
5.84128
5.72729
4.99495
4.46095
4.7739
4.7739
6.23117
8.51221
5.81252
4.87622
9.65823

## Sheet: HRD-IDP4 1
Source.Name		Mean
D5 CRD IDP4 Em + MBDCSD5 Ch 01 c1.csv	1	1605.23
D5 CRD IDP4 Em + MBDCSD5 Ch 01 c1.csv	2	207.116
D5 CRD IDP4 Em + MBDCSD5 Ch 01 c1.csv	3	15.451
D5 CRD IDP4 Em + MBDCSD5 Ch 01 c1.csv	4	715.032
D5 CRD IDP4 Em + MBDCSD5 Ch 01 c1.csv	5	137.271
D5 CRD IDP4 Em + MBDCSD5 Ch 01 c1.csv	6	12.537
D5 CRD IDP4 Em + MBDCSD5 Ch 02 c1.csv	1	2256.6
D5 CRD IDP4 Em + MBDCSD5 Ch 02 c1.csv	2	225.667
D5 CRD IDP4 Em + MBDCSD5 Ch 02 c1.csv	3	16.091
D5 CRD IDP4 Em + MBDCSD5 Ch 02 c1.csv	4	1099.12
D5 CRD IDP4 Em + MBDCSD5 Ch 02 c1.csv	5	144.436
D5 CRD IDP4 Em + MBDCSD5 Ch 02 c1.csv	6	12.443
D5 CRD IDP4 Em + MBDCSD5 Ch 03 c1.csv	1	1592.94
D5 CRD IDP4 Em + MBDCSD5 Ch 03 c1.csv	2	164.577
D5 CRD IDP4 Em + MBDCSD5 Ch 03 c1.csv	3	17.115
D5 CRD IDP4 Em + MBDCSD5 Ch 03 c1.csv	4	1180.89
D5 CRD IDP4 Em + MBDCSD5 Ch 03 c1.csv	5	123.72
D5 CRD IDP4 Em + MBDCSD5 Ch 03 c1.csv	6	12.612
D5 CRD IDP4 Em + MBDCSD5 Ch 04 c1.csv	1	1438.32
D5 CRD IDP4 Em + MBDCSD5 Ch 04 c1.csv	2	220.581
D5 CRD IDP4 Em + MBDCSD5 Ch 04 c1.csv	3	15.713
D5 CRD IDP4 Em + MBDCSD5 Ch 04 c1.csv	4	1455.38
D5 CRD IDP4 Em + MBDCSD5 Ch 04 c1.csv	5	369.473
D5 CRD IDP4 Em + MBDCSD5 Ch 04 c1.csv	6	13.704
D5 CRD IDP4 Em + MBDCSD5 Ch 05 c1.csv	1	2031.85
D5 CRD IDP4 Em + MBDCSD5 Ch 05 c1.csv	2	221.697
D5 CRD IDP4 Em + MBDCSD5 Ch 05 c1.csv	3	17.667
D5 CRD IDP4 Em + MBDCSD5 Ch 05 c1.csv	4	976.288
D5 CRD IDP4 Em + MBDCSD5 Ch 05 c1.csv	5	83.392
D5 CRD IDP4 Em + MBDCSD5 Ch 05 c1.csv	6	13.338
D5 CRD IDP4 Em + MBDCSD5 Ch 06 c1.csv	1	2709.47
D5 CRD IDP4 Em + MBDCSD5 Ch 06 c1.csv	2	256.871
D5 CRD IDP4 Em + MBDCSD5 Ch 06 c1.csv	3	15.09
D5 CRD IDP4 Em + MBDCSD5 Ch 06 c1.csv	4	1227.83
D5 CRD IDP4 Em + MBDCSD5 Ch 06 c1.csv	5	97.336
D5 CRD IDP4 Em + MBDCSD5 Ch 06 c1.csv	6	12.213
D5 CRD IDP4 Em + MBDCSD5 Ch 07 c1.csv	1	1917.9
D5 CRD IDP4 Em + MBDCSD5 Ch 07 c1.csv	2	219.111
D5 CRD IDP4 Em + MBDCSD5 Ch 07 c1.csv	3	17.84
D5 CRD IDP4 Em + MBDCSD5 Ch 07 c1.csv	4	977.94
D5 CRD IDP4 Em + MBDCSD5 Ch 07 c1.csv	5	74.445
D5 CRD IDP4 Em + MBDCSD5 Ch 07 c1.csv	6	12.574
D5 CRD IDP4 Em + MBDCSD5 Ch 08 c1.csv	1	3216.06
D5 CRD IDP4 Em + MBDCSD5 Ch 08 c1.csv	2	366.73
D5 CRD IDP4 Em + MBDCSD5 Ch 08 c1.csv	3	29.377
D5 CRD IDP4 Em + MBDCSD5 Ch 08 c1.csv	4	2353.99
D5 CRD IDP4 Em + MBDCSD5 Ch 08 c1.csv	5	290.814
D5 CRD IDP4 Em + MBDCSD5 Ch 08 c1.csv	6	32.582
D5 CRD IDP4 Em + MBDCSD5 Ch 10 c1.csv	1	1622.93
D5 CRD IDP4 Em + MBDCSD5 Ch 10 c1.csv	2	241.045
D5 CRD IDP4 Em + MBDCSD5 Ch 10 c1.csv	3	18.351
D5 CRD IDP4 Em + MBDCSD5 Ch 10 c1.csv	4	1090.41
D5 CRD IDP4 Em + MBDCSD5 Ch 10 c1.csv	5	248.05
D5 CRD IDP4 Em + MBDCSD5 Ch 10 c1.csv	6	13.094
D5 CRD IDP4 Em + MBDCSD5 Ch 11 c1.csv	1	2693.82
D5 CRD IDP4 Em + MBDCSD5 Ch 11 c1.csv	2	305.501
D5 CRD IDP4 Em + MBDCSD5 Ch 11 c1.csv	3	18.387
D5 CRD IDP4 Em + MBDCSD5 Ch 11 c1.csv	4	1420.61
D5 CRD IDP4 Em + MBDCSD5 Ch 11 c1.csv	5	207.736
D5 CRD IDP4 Em + MBDCSD5 Ch 11 c1.csv	6	20.102
D5 CRD IDP4 Em + MBDCSD5 Ch 12 c1.csv	1	1866.7
D5 CRD IDP4 Em + MBDCSD5 Ch 12 c1.csv	2	261.621
D5 CRD IDP4 Em + MBDCSD5 Ch 12 c1.csv	3	18.348
D5 CRD IDP4 Em + MBDCSD5 Ch 12 c1.csv	4	1099.26
D5 CRD IDP4 Em + MBDCSD5 Ch 12 c1.csv	5	186.299
D5 CRD IDP4 Em + MBDCSD5 Ch 12 c1.csv	6	17.26
D5 CRD IDP4 Em + MBDCSD5 Ch 13 c1.csv	1	3519.34
D5 CRD IDP4 Em + MBDCSD5 Ch 13 c1.csv	2	415.959
D5 CRD IDP4 Em + MBDCSD5 Ch 13 c1.csv	3	25.696
D5 CRD IDP4 Em + MBDCSD5 Ch 13 c1.csv	4	1662.96
D5 CRD IDP4 Em + MBDCSD5 Ch 13 c1.csv	5	185.016
D5 CRD IDP4 Em + MBDCSD5 Ch 13 c1.csv	6	12.891
D5 CRD IDP4 Em + MBDCSD5 Ch 14 c1.csv	1	1260.47
D5 CRD IDP4 Em + MBDCSD5 Ch 14 c1.csv	2	192.246
D5 CRD IDP4 Em + MBDCSD5 Ch 14 c1.csv	3	14.589
D5 CRD IDP4 Em + MBDCSD5 Ch 14 c1.csv	4	912.013
D5 CRD IDP4 Em + MBDCSD5 Ch 14 c1.csv	5	230.63
D5 CRD IDP4 Em + MBDCSD5 Ch 14 c1.csv	6	12.519
D5 CRD IDP4 Em + MBDCSD5 Ch 15 c1.csv	1	2300.98
D5 CRD IDP4 Em + MBDCSD5 Ch 15 c1.csv	2	225.222
D5 CRD IDP4 Em + MBDCSD5 Ch 15 c1.csv	3	15.702
D5 CRD IDP4 Em + MBDCSD5 Ch 15 c1.csv	4	1153.46
D5 CRD IDP4 Em + MBDCSD5 Ch 15 c1.csv	5	132.133
D5 CRD IDP4 Em + MBDCSD5 Ch 15 c1.csv	6	12.363
D5 CRD IDP4 Em + MBDCSD5 Ch 16 c1.csv	1	2234.22
D5 CRD IDP4 Em + MBDCSD5 Ch 16 c1.csv	2	244.564
D5 CRD IDP4 Em + MBDCSD5 Ch 16 c1.csv	3	13.604
D5 CRD IDP4 Em + MBDCSD5 Ch 16 c1.csv	4	1468.92
D5 CRD IDP4 Em + MBDCSD5 Ch 16 c1.csv	5	189.143
D5 CRD IDP4 Em + MBDCSD5 Ch 16 c1.csv	6	12.185
D5 CRD IDP4 Em + MBDCSD5 Ch 17 c1.csv	1	908.623
D5 CRD IDP4 Em + MBDCSD5 Ch 17 c1.csv	2	193.282
D5 CRD IDP4 Em + MBDCSD5 Ch 17 c1.csv	3	19.485
D5 CRD IDP4 Em + MBDCSD5 Ch 17 c1.csv	4	677.199
D5 CRD IDP4 Em + MBDCSD5 Ch 17 c1.csv	5	228.626
D5 CRD IDP4 Em + MBDCSD5 Ch 17 c1.csv	6	12.443
D5 CRD IDP4 Em + MBDCSD5 Ch 18 c1.csv	1	2812.79
D5 CRD IDP4 Em + MBDCSD5 Ch 18 c1.csv	2	231.382
D5 CRD IDP4 Em + MBDCSD5 Ch 18 c1.csv	3	14.776
D5 CRD IDP4 Em + MBDCSD5 Ch 18 c1.csv	4	1916.8
D5 CRD IDP4 Em + MBDCSD5 Ch 18 c1.csv	5	128.859
D5 CRD IDP4 Em + MBDCSD5 Ch 18 c1.csv	6	13.574
D5 CRD IDP4 Em + MBDCSD5 Ch rep2 c1.csv	1	1319.99
D5 CRD IDP4 Em + MBDCSD5 Ch rep2 c1.csv	2	225.641
D5 CRD IDP4 Em + MBDCSD5 Ch rep2 c1.csv	3	15.156
D5 CRD IDP4 Em + MBDCSD5 Ch rep2 c1.csv	4	985.973
D5 CRD IDP4 Em + MBDCSD5 Ch rep2 c1.csv	5	269.993
D5 CRD IDP4 Em + MBDCSD5 Ch rep2 c1.csv	6	12.617
D5 CRD IDP4 Em + MBDCSD5 Ch rep2 01 c1.csv	1	1064.99
D5 CRD IDP4 Em + MBDCSD5 Ch rep2 01 c1.csv	2	155.339
D5 CRD IDP4 Em + MBDCSD5 Ch rep2 01 c1.csv	3	13.567
D5 CRD IDP4 Em + MBDCSD5 Ch rep2 01 c1.csv	4	855.08
D5 CRD IDP4 Em + MBDCSD5 Ch rep2 01 c1.csv	5	162.806
D5 CRD IDP4 Em + MBDCSD5 Ch rep2 01 c1.csv	6	14.83
D5 CRD IDP4 Em + MBDCSD5 Ch rep2 02 c1.csv	1	767.53
D5 CRD IDP4 Em + MBDCSD5 Ch rep2 02 c1.csv	2	131.753
D5 CRD IDP4 Em + MBDCSD5 Ch rep2 02 c1.csv	3	23.557
D5 CRD IDP4 Em + MBDCSD5 Ch rep2 02 c1.csv	4	841.188
D5 CRD IDP4 Em + MBDCSD5 Ch rep2 02 c1.csv	5	180.424
D5 CRD IDP4 Em + MBDCSD5 Ch rep2 02 c1.csv	6	13.551
D5 CRD IDP4 Em + MBDCSD5 Ch rep2 03 c1.csv	1	1075.38
D5 CRD IDP4 Em + MBDCSD5 Ch rep2 03 c1.csv	2	160.459
D5 CRD IDP4 Em + MBDCSD5 Ch rep2 03 c1.csv	3	13.492
D5 CRD IDP4 Em + MBDCSD5 Ch rep2 03 c1.csv	4	802.037
D5 CRD IDP4 Em + MBDCSD5 Ch rep2 03 c1.csv	5	130.188
D5 CRD IDP4 Em + MBDCSD5 Ch rep2 03 c1.csv	6	13.518
D5 CRD IDP4 Em + MBDCSD5 Ch rep2 04 c1.csv	1	1000.97
D5 CRD IDP4 Em + MBDCSD5 Ch rep2 04 c1.csv	2	143.435
D5 CRD IDP4 Em + MBDCSD5 Ch rep2 04 c1.csv	3	15.489
D5 CRD IDP4 Em + MBDCSD5 Ch rep2 04 c1.csv	4	972.032
D5 CRD IDP4 Em + MBDCSD5 Ch rep2 04 c1.csv	5	137.092
D5 CRD IDP4 Em + MBDCSD5 Ch rep2 04 c1.csv	6	12.501
D5 CRD IDP4 Em + MBDCSD5 Ch rep2 05 c1.csv	1	1519.78
D5 CRD IDP4 Em + MBDCSD5 Ch rep2 05 c1.csv	2	180.034
D5 CRD IDP4 Em + MBDCSD5 Ch rep2 05 c1.csv	3	13.495
D5 CRD IDP4 Em + MBDCSD5 Ch rep2 05 c1.csv	4	945.172
D5 CRD IDP4 Em + MBDCSD5 Ch rep2 05 c1.csv	5	113.718
D5 CRD IDP4 Em + MBDCSD5 Ch rep2 05 c1.csv	6	14.074
D5 CRD IDP4 Em + MBDCSD5 Ch rep2 06 c1.csv	1	2337.07
D5 CRD IDP4 Em + MBDCSD5 Ch rep2 06 c1.csv	2	277.93
D5 CRD IDP4 Em + MBDCSD5 Ch rep2 06 c1.csv	3	14.391
D5 CRD IDP4 Em + MBDCSD5 Ch rep2 06 c1.csv	4	1120.32
D5 CRD IDP4 Em + MBDCSD5 Ch rep2 06 c1.csv	5	150.707
D5 CRD IDP4 Em + MBDCSD5 Ch rep2 06 c1.csv	6	12.405
D5 CRD IDP4 Em + MBDCSD5 Ch rep2 07 c1.csv	1	1893.68
D5 CRD IDP4 Em + MBDCSD5 Ch rep2 07 c1.csv	2	222.094
D5 CRD IDP4 Em + MBDCSD5 Ch rep2 07 c1.csv	3	16.383
D5 CRD IDP4 Em + MBDCSD5 Ch rep2 07 c1.csv	4	909.707
D5 CRD IDP4 Em + MBDCSD5 Ch rep2 07 c1.csv	5	107.814
D5 CRD IDP4 Em + MBDCSD5 Ch rep2 07 c1.csv	6	15.038
D5 CRD IDP4 Em + MBDCSD5 Ch rep2 08 c1.csv	1	266.955
D5 CRD IDP4 Em + MBDCSD5 Ch rep2 08 c1.csv	2	35.111
D5 CRD IDP4 Em + MBDCSD5 Ch rep2 08 c1.csv	3	13.063
D5 CRD IDP4 Em + MBDCSD5 Ch rep2 08 c1.csv	4	944.287
D5 CRD IDP4 Em + MBDCSD5 Ch rep2 08 c1.csv	5	174.245
D5 CRD IDP4 Em + MBDCSD5 Ch rep2 08 c1.csv	6	15.797
D5 CRD IDP4 Em + MBDCSD5 Ch rep2 09 c1.csv	1	974.523
D5 CRD IDP4 Em + MBDCSD5 Ch rep2 09 c1.csv	2	209.615
D5 CRD IDP4 Em + MBDCSD5 Ch rep2 09 c1.csv	3	16.631
D5 CRD IDP4 Em + MBDCSD5 Ch rep2 09 c1.csv	4	784.721
D5 CRD IDP4 Em + MBDCSD5 Ch rep2 09 c1.csv	5	231.942
D5 CRD IDP4 Em + MBDCSD5 Ch rep2 09 c1.csv	6	13.019
D5 CRD IDP4 Em + MBDCSD5 Ch rep2 10 c1.csv	1	1336.53
D5 CRD IDP4 Em + MBDCSD5 Ch rep2 10 c1.csv	2	225.615
D5 CRD IDP4 Em + MBDCSD5 Ch rep2 10 c1.csv	3	16.262
D5 CRD IDP4 Em + MBDCSD5 Ch rep2 10 c1.csv	4	1651.4
D5 CRD IDP4 Em + MBDCSD5 Ch rep2 10 c1.csv	5	454.378
D5 CRD IDP4 Em + MBDCSD5 Ch rep2 10 c1.csv	6	12.579
D5 CRD IDP4 Em + MBDCSD5 Ch rep2 11 c1.csv	1	1316.25
D5 CRD IDP4 Em + MBDCSD5 Ch rep2 11 c1.csv	2	240.05
D5 CRD IDP4 Em + MBDCSD5 Ch rep2 11 c1.csv	3	20.178
D5 CRD IDP4 Em + MBDCSD5 Ch rep2 11 c1.csv	4	934.527
D5 CRD IDP4 Em + MBDCSD5 Ch rep2 11 c1.csv	5	225.114
D5 CRD IDP4 Em + MBDCSD5 Ch rep2 11 c1.csv	6	12.559
D5 CRD IDP4 Em + MBDCSD5 Ch rep2 12 c1.csv	1	1049.06
D5 CRD IDP4 Em + MBDCSD5 Ch rep2 12 c1.csv	2	174.811
D5 CRD IDP4 Em + MBDCSD5 Ch rep2 12 c1.csv	3	16.037
D5 CRD IDP4 Em + MBDCSD5 Ch rep2 12 c1.csv	4	559.514
D5 CRD IDP4 Em + MBDCSD5 Ch rep2 12 c1.csv	5	126.413
D5 CRD IDP4 Em + MBDCSD5 Ch rep2 12 c1.csv	6	17.863
D5 CRD IDP4 Em + MBDCSD5 Ch rep2 13 c1.csv	1	1924.81
D5 CRD IDP4 Em + MBDCSD5 Ch rep2 13 c1.csv	2	244.291
D5 CRD IDP4 Em + MBDCSD5 Ch rep2 13 c1.csv	3	22.24
D5 CRD IDP4 Em + MBDCSD5 Ch rep2 13 c1.csv	4	1447.6
D5 CRD IDP4 Em + MBDCSD5 Ch rep2 13 c1.csv	5	231.944
D5 CRD IDP4 Em + MBDCSD5 Ch rep2 13 c1.csv	6	22.537
D5 CRD IDP4 Em + MBDCSD5 Ch rep2 14 c1.csv	1	3289.93
D5 CRD IDP4 Em + MBDCSD5 Ch rep2 14 c1.csv	2	370.837
D5 CRD IDP4 Em + MBDCSD5 Ch rep2 14 c1.csv	3	15.539
D5 CRD IDP4 Em + MBDCSD5 Ch rep2 14 c1.csv	4	2231.39
D5 CRD IDP4 Em + MBDCSD5 Ch rep2 14 c1.csv	5	356.181
D5 CRD IDP4 Em + MBDCSD5 Ch rep2 14 c1.csv	6	20.308
D5 CRD IDP4 Em + MBDCSD5 Ch rep2 15 c1.csv	1	1243.67
D5 CRD IDP4 Em + MBDCSD5 Ch rep2 15 c1.csv	2	271.617
D5 CRD IDP4 Em + MBDCSD5 Ch rep2 15 c1.csv	3	30.269
D5 CRD IDP4 Em + MBDCSD5 Ch rep2 15 c1.csv	4	875.061
D5 CRD IDP4 Em + MBDCSD5 Ch rep2 15 c1.csv	5	279.549
D5 CRD IDP4 Em + MBDCSD5 Ch rep2 15 c1.csv	6	12.594
D5 CRD IDP4 Em + MBDCSD5 Ch rep2 17 c1.csv	1	1397.81
D5 CRD IDP4 Em + MBDCSD5 Ch rep2 17 c1.csv	2	180.587
D5 CRD IDP4 Em + MBDCSD5 Ch rep2 17 c1.csv	3	13.779
D5 CRD IDP4 Em + MBDCSD5 Ch rep2 17 c1.csv	4	988.741
D5 CRD IDP4 Em + MBDCSD5 Ch rep2 17 c1.csv	5	159.586
D5 CRD IDP4 Em + MBDCSD5 Ch rep2 17 c1.csv	6	12.626
D5 CRD IDP4 Em + MBDCSD5 Ch rep3 01 c1.csv	1	1788.69
D5 CRD IDP4 Em + MBDCSD5 Ch rep3 01 c1.csv	2	184.903
D5 CRD IDP4 Em + MBDCSD5 Ch rep3 01 c1.csv	3	16.683
D5 CRD IDP4 Em + MBDCSD5 Ch rep3 01 c1.csv	4	1330.49
D5 CRD IDP4 Em + MBDCSD5 Ch rep3 01 c1.csv	5	161.095
D5 CRD IDP4 Em + MBDCSD5 Ch rep3 01 c1.csv	6	14.984
D5 CRD IDP4 Em + MBDCSD5 Ch rep3 02 c1.csv	1	2512.59
D5 CRD IDP4 Em + MBDCSD5 Ch rep3 02 c1.csv	2	235.101
D5 CRD IDP4 Em + MBDCSD5 Ch rep3 02 c1.csv	3	16.904
D5 CRD IDP4 Em + MBDCSD5 Ch rep3 02 c1.csv	4	1619.67
D5 CRD IDP4 Em + MBDCSD5 Ch rep3 02 c1.csv	5	183.307
D5 CRD IDP4 Em + MBDCSD5 Ch rep3 02 c1.csv	6	14.471
D5 CRD IDP4 Em + MBDCSD5 Ch rep3 03 c1.csv	1	1112.63
D5 CRD IDP4 Em + MBDCSD5 Ch rep3 03 c1.csv	2	174.368
D5 CRD IDP4 Em + MBDCSD5 Ch rep3 03 c1.csv	3	22.927
D5 CRD IDP4 Em + MBDCSD5 Ch rep3 03 c1.csv	4	566.688
D5 CRD IDP4 Em + MBDCSD5 Ch rep3 03 c1.csv	5	103.237
D5 CRD IDP4 Em + MBDCSD5 Ch rep3 03 c1.csv	6	19.507
D5 CRD IDP4 Em + MBDCSD5 Ch rep3 04 c1.csv	1	1140.42
D5 CRD IDP4 Em + MBDCSD5 Ch rep3 04 c1.csv	2	163.035
D5 CRD IDP4 Em + MBDCSD5 Ch rep3 04 c1.csv	3	18.776
D5 CRD IDP4 Em + MBDCSD5 Ch rep3 04 c1.csv	4	593.344
D5 CRD IDP4 Em + MBDCSD5 Ch rep3 04 c1.csv	5	91.378
D5 CRD IDP4 Em + MBDCSD5 Ch rep3 04 c1.csv	6	13.117
D5 CRD IDP4 Em + MBDCSD5 Ch rep3 05 c1.csv	1	1714.17
D5 CRD IDP4 Em + MBDCSD5 Ch rep3 05 c1.csv	2	259.571
D5 CRD IDP4 Em + MBDCSD5 Ch rep3 05 c1.csv	3	17.82
D5 CRD IDP4 Em + MBDCSD5 Ch rep3 05 c1.csv	4	1041.82
D5 CRD IDP4 Em + MBDCSD5 Ch rep3 05 c1.csv	5	149.805
D5 CRD IDP4 Em + MBDCSD5 Ch rep3 05 c1.csv	6	13.34
D5 CRD IDP4 Em + MBDCSD5 Ch rep3 06 c1.csv	1	1976
D5 CRD IDP4 Em + MBDCSD5 Ch rep3 06 c1.csv	2	135.537
D5 CRD IDP4 Em + MBDCSD5 Ch rep3 06 c1.csv	3	17.351
D5 CRD IDP4 Em + MBDCSD5 Ch rep3 06 c1.csv	4	1991.22
D5 CRD IDP4 Em + MBDCSD5 Ch rep3 06 c1.csv	5	85.592
D5 CRD IDP4 Em + MBDCSD5 Ch rep3 06 c1.csv	6	13.082
D5 CRD IDP4 Em + MBDCSD5 Ch rep3 07 c1.csv	1	2361.58
D5 CRD IDP4 Em + MBDCSD5 Ch rep3 07 c1.csv	2	238.269
D5 CRD IDP4 Em + MBDCSD5 Ch rep3 07 c1.csv	3	16.237
D5 CRD IDP4 Em + MBDCSD5 Ch rep3 07 c1.csv	4	1422.6
D5 CRD IDP4 Em + MBDCSD5 Ch rep3 07 c1.csv	5	131.488
D5 CRD IDP4 Em + MBDCSD5 Ch rep3 07 c1.csv	6	13.906
D5 CRD IDP4 Em + MBDCSD5 Ch rep3 08 c1.csv	1	964.204
D5 CRD IDP4 Em + MBDCSD5 Ch rep3 08 c1.csv	2	137.331
D5 CRD IDP4 Em + MBDCSD5 Ch rep3 08 c1.csv	3	15.349
D5 CRD IDP4 Em + MBDCSD5 Ch rep3 08 c1.csv	4	1002.86
D5 CRD IDP4 Em + MBDCSD5 Ch rep3 08 c1.csv	5	174.619
D5 CRD IDP4 Em + MBDCSD5 Ch rep3 08 c1.csv	6	13.141
D5 CRD IDP4 Em + MBDCSD5 Ch rep3 09 c1.csv	1	860.767
D5 CRD IDP4 Em + MBDCSD5 Ch rep3 09 c1.csv	2	120.68
D5 CRD IDP4 Em + MBDCSD5 Ch rep3 09 c1.csv	3	15.774
D5 CRD IDP4 Em + MBDCSD5 Ch rep3 09 c1.csv	4	1107.68
D5 CRD IDP4 Em + MBDCSD5 Ch rep3 09 c1.csv	5	153.107
D5 CRD IDP4 Em + MBDCSD5 Ch rep3 09 c1.csv	6	24.102
D5 CRD IDP4 Em + MBDCSD5 Ch rep3 10 c1.csv	1	1209.32
D5 CRD IDP4 Em + MBDCSD5 Ch rep3 10 c1.csv	2	281.58
D5 CRD IDP4 Em + MBDCSD5 Ch rep3 10 c1.csv	3	38.215
D5 CRD IDP4 Em + MBDCSD5 Ch rep3 10 c1.csv	4	1746.36
D5 CRD IDP4 Em + MBDCSD5 Ch rep3 10 c1.csv	5	712.279
D5 CRD IDP4 Em + MBDCSD5 Ch rep3 10 c1.csv	6	32.636
D5 CRD IDP4 Em + MBDCSD5 Ch rep3 11 c1.csv	1	1139.73
D5 CRD IDP4 Em + MBDCSD5 Ch rep3 11 c1.csv	2	200.721
D5 CRD IDP4 Em + MBDCSD5 Ch rep3 11 c1.csv	3	16.952
D5 CRD IDP4 Em + MBDCSD5 Ch rep3 11 c1.csv	4	1107.06
D5 CRD IDP4 Em + MBDCSD5 Ch rep3 11 c1.csv	5	299.537
D5 CRD IDP4 Em + MBDCSD5 Ch rep3 11 c1.csv	6	12.751
D5 CRD IDP4 Em + MBDCSD5 Ch rep3 12 c1.csv	1	1703.07
D5 CRD IDP4 Em + MBDCSD5 Ch rep3 12 c1.csv	2	244.616
D5 CRD IDP4 Em + MBDCSD5 Ch rep3 12 c1.csv	3	18.545
D5 CRD IDP4 Em + MBDCSD5 Ch rep3 12 c1.csv	4	1293.98
D5 CRD IDP4 Em + MBDCSD5 Ch rep3 12 c1.csv	5	181.48
D5 CRD IDP4 Em + MBDCSD5 Ch rep3 12 c1.csv	6	13.671
D5 CRD IDP4 Em + MBDCSD5 Ch rep3 13 c1.csv	1	739.044
D5 CRD IDP4 Em + MBDCSD5 Ch rep3 13 c1.csv	2	120.332
D5 CRD IDP4 Em + MBDCSD5 Ch rep3 13 c1.csv	3	16.15
D5 CRD IDP4 Em + MBDCSD5 Ch rep3 13 c1.csv	4	1401.7
D5 CRD IDP4 Em + MBDCSD5 Ch rep3 13 c1.csv	5	406.179
D5 CRD IDP4 Em + MBDCSD5 Ch rep3 13 c1.csv	6	13.313
D5 CRD IDP4 Em + MBDCSD5 Ch rep3 14 c1.csv	1	1761.55
D5 CRD IDP4 Em + MBDCSD5 Ch rep3 14 c1.csv	2	327.307
D5 CRD IDP4 Em + MBDCSD5 Ch rep3 14 c1.csv	3	20.009
D5 CRD IDP4 Em + MBDCSD5 Ch rep3 14 c1.csv	4	1330.86
D5 CRD IDP4 Em + MBDCSD5 Ch rep3 14 c1.csv	5	154.964
D5 CRD IDP4 Em + MBDCSD5 Ch rep3 14 c1.csv	6	12.859
D5 CRD IDP4 Em + MBDCSD5 Ch rep3 15 c1.csv	1	1012.38
D5 CRD IDP4 Em + MBDCSD5 Ch rep3 15 c1.csv	2	190.589
D5 CRD IDP4 Em + MBDCSD5 Ch rep3 15 c1.csv	3	15.372
D5 CRD IDP4 Em + MBDCSD5 Ch rep3 15 c1.csv	4	464.738
D5 CRD IDP4 Em + MBDCSD5 Ch rep3 15 c1.csv	5	118.073
D5 CRD IDP4 Em + MBDCSD5 Ch rep3 15 c1.csv	6	13.918
D5 CRD IDP4 Em + MBDCSD5 Ch rep3 16 c1.csv	1	2172.55
D5 CRD IDP4 Em + MBDCSD5 Ch rep3 16 c1.csv	2	208.329
D5 CRD IDP4 Em + MBDCSD5 Ch rep3 16 c1.csv	3	17.118
D5 CRD IDP4 Em + MBDCSD5 Ch rep3 16 c1.csv	4	1244.19
D5 CRD IDP4 Em + MBDCSD5 Ch rep3 16 c1.csv	5	121.259
D5 CRD IDP4 Em + MBDCSD5 Ch rep3 16 c1.csv	6	14.641

## Sheet: HRD-IDP4 2
5.63194
8.23282
10.5148
4.05228
8.98963
4.58516
7.46405
6.40088
9.58647
4.12402
9.52742
8.23209
3.07497
3.78184
5.67829
4.95968
6.75854
7.70145
9.34425
8.01084
9.64332
5.8599
3.52499
3.70943
4.33755
4.98988
6.80525
6.5831
3.23076
6.64205
9.00346
9.50743
6.53507
7.414
7.53656
6.12909
8.39953
2.5215
3.81577
7.62959
3.534
9.27485
4.32836
11.5323

## Sheet: HRD-IDP5 1
Source.Name		Mean
D5 CRD IDP5 Em + MBDCSD5 Ch rep1 01 c1.csv	1	3070.56
D5 CRD IDP5 Em + MBDCSD5 Ch rep1 01 c1.csv	2	413.816
D5 CRD IDP5 Em + MBDCSD5 Ch rep1 01 c1.csv	3	21.713
D5 CRD IDP5 Em + MBDCSD5 Ch rep1 01 c1.csv	4	1783.72
D5 CRD IDP5 Em + MBDCSD5 Ch rep1 01 c1.csv	5	278.272
D5 CRD IDP5 Em + MBDCSD5 Ch rep1 01 c1.csv	6	12.264
D5 CRD IDP5 Em + MBDCSD5 Ch rep1 02 c1.csv	1	2436.56
D5 CRD IDP5 Em + MBDCSD5 Ch rep1 02 c1.csv	2	325.86
D5 CRD IDP5 Em + MBDCSD5 Ch rep1 02 c1.csv	3	15.641
D5 CRD IDP5 Em + MBDCSD5 Ch rep1 02 c1.csv	4	1840
D5 CRD IDP5 Em + MBDCSD5 Ch rep1 02 c1.csv	5	337.326
D5 CRD IDP5 Em + MBDCSD5 Ch rep1 02 c1.csv	6	14.994
D5 CRD IDP5 Em + MBDCSD5 Ch rep1 03 c1.csv	1	2970.42
D5 CRD IDP5 Em + MBDCSD5 Ch rep1 03 c1.csv	2	318.618
D5 CRD IDP5 Em + MBDCSD5 Ch rep1 03 c1.csv	3	15.437
D5 CRD IDP5 Em + MBDCSD5 Ch rep1 03 c1.csv	4	1958.36
D5 CRD IDP5 Em + MBDCSD5 Ch rep1 03 c1.csv	5	285.297
D5 CRD IDP5 Em + MBDCSD5 Ch rep1 03 c1.csv	6	20.702
D5 CRD IDP5 Em + MBDCSD5 Ch rep1 04 c1.csv	1	666.587
D5 CRD IDP5 Em + MBDCSD5 Ch rep1 04 c1.csv	2	98.85
D5 CRD IDP5 Em + MBDCSD5 Ch rep1 04 c1.csv	3	13.343
D5 CRD IDP5 Em + MBDCSD5 Ch rep1 04 c1.csv	4	771.07
D5 CRD IDP5 Em + MBDCSD5 Ch rep1 04 c1.csv	5	136.065
D5 CRD IDP5 Em + MBDCSD5 Ch rep1 04 c1.csv	6	13.579
D5 CRD IDP5 Em + MBDCSD5 Ch rep1 05 c1.csv	1	3227.5
D5 CRD IDP5 Em + MBDCSD5 Ch rep1 05 c1.csv	2	358.534
D5 CRD IDP5 Em + MBDCSD5 Ch rep1 05 c1.csv	3	15.943
D5 CRD IDP5 Em + MBDCSD5 Ch rep1 05 c1.csv	4	2177.73
D5 CRD IDP5 Em + MBDCSD5 Ch rep1 05 c1.csv	5	289.873
D5 CRD IDP5 Em + MBDCSD5 Ch rep1 05 c1.csv	6	18.634
D5 CRD IDP5 Em + MBDCSD5 Ch rep1 06 c1.csv	1	2048.79
D5 CRD IDP5 Em + MBDCSD5 Ch rep1 06 c1.csv	2	261.993
D5 CRD IDP5 Em + MBDCSD5 Ch rep1 06 c1.csv	3	20.777
D5 CRD IDP5 Em + MBDCSD5 Ch rep1 06 c1.csv	4	977.151
D5 CRD IDP5 Em + MBDCSD5 Ch rep1 06 c1.csv	5	114.965
D5 CRD IDP5 Em + MBDCSD5 Ch rep1 06 c1.csv	6	16.387
D5 CRD IDP5 Em + MBDCSD5 Ch rep1 07 c1.csv	1	2892.68
D5 CRD IDP5 Em + MBDCSD5 Ch rep1 07 c1.csv	2	293.118
D5 CRD IDP5 Em + MBDCSD5 Ch rep1 07 c1.csv	3	13.748
D5 CRD IDP5 Em + MBDCSD5 Ch rep1 07 c1.csv	4	1810.49
D5 CRD IDP5 Em + MBDCSD5 Ch rep1 07 c1.csv	5	211.284
D5 CRD IDP5 Em + MBDCSD5 Ch rep1 07 c1.csv	6	12.498
D5 CRD IDP5 Em + MBDCSD5 Ch rep1 08 c1.csv	1	2770.11
D5 CRD IDP5 Em + MBDCSD5 Ch rep1 08 c1.csv	2	296.013
D5 CRD IDP5 Em + MBDCSD5 Ch rep1 08 c1.csv	3	18.04
D5 CRD IDP5 Em + MBDCSD5 Ch rep1 08 c1.csv	4	1347.75
D5 CRD IDP5 Em + MBDCSD5 Ch rep1 08 c1.csv	5	169.315
D5 CRD IDP5 Em + MBDCSD5 Ch rep1 08 c1.csv	6	15.665
D5 CRD IDP5 Em + MBDCSD5 Ch rep1 09 c1.csv	1	1155.32
D5 CRD IDP5 Em + MBDCSD5 Ch rep1 09 c1.csv	2	207.038
D5 CRD IDP5 Em + MBDCSD5 Ch rep1 09 c1.csv	3	13.838
D5 CRD IDP5 Em + MBDCSD5 Ch rep1 09 c1.csv	4	1029.74
D5 CRD IDP5 Em + MBDCSD5 Ch rep1 09 c1.csv	5	278.164
D5 CRD IDP5 Em + MBDCSD5 Ch rep1 09 c1.csv	6	12.581
D5 CRD IDP5 Em + MBDCSD5 Ch rep1 10 c1.csv	1	1794.44
D5 CRD IDP5 Em + MBDCSD5 Ch rep1 10 c1.csv	2	189.844
D5 CRD IDP5 Em + MBDCSD5 Ch rep1 10 c1.csv	3	13.845
D5 CRD IDP5 Em + MBDCSD5 Ch rep1 10 c1.csv	4	1057.78
D5 CRD IDP5 Em + MBDCSD5 Ch rep1 10 c1.csv	5	97.424
D5 CRD IDP5 Em + MBDCSD5 Ch rep1 10 c1.csv	6	12.273
D5 CRD IDP5 Em + MBDCSD5 Ch rep1 11 c1.csv	1	718.611
D5 CRD IDP5 Em + MBDCSD5 Ch rep1 11 c1.csv	2	136.126
D5 CRD IDP5 Em + MBDCSD5 Ch rep1 11 c1.csv	3	20.073
D5 CRD IDP5 Em + MBDCSD5 Ch rep1 11 c1.csv	4	460.448
D5 CRD IDP5 Em + MBDCSD5 Ch rep1 11 c1.csv	5	109.884
D5 CRD IDP5 Em + MBDCSD5 Ch rep1 11 c1.csv	6	13.38
D5 CRD IDP5 Em + MBDCSD5 Ch rep1 12 c1.csv	1	1313.37
D5 CRD IDP5 Em + MBDCSD5 Ch rep1 12 c1.csv	2	139.984
D5 CRD IDP5 Em + MBDCSD5 Ch rep1 12 c1.csv	3	14.255
D5 CRD IDP5 Em + MBDCSD5 Ch rep1 12 c1.csv	4	777.86
D5 CRD IDP5 Em + MBDCSD5 Ch rep1 12 c1.csv	5	75.884
D5 CRD IDP5 Em + MBDCSD5 Ch rep1 12 c1.csv	6	14.633
D5 CRD IDP5 Em + MBDCSD5 Ch rep1 13 c1.csv	1	1351.92
D5 CRD IDP5 Em + MBDCSD5 Ch rep1 13 c1.csv	2	292.028
D5 CRD IDP5 Em + MBDCSD5 Ch rep1 13 c1.csv	3	15.87
D5 CRD IDP5 Em + MBDCSD5 Ch rep1 13 c1.csv	4	1044.91
D5 CRD IDP5 Em + MBDCSD5 Ch rep1 13 c1.csv	5	184.321
D5 CRD IDP5 Em + MBDCSD5 Ch rep1 13 c1.csv	6	14.254
D5 CRD IDP5 Em + MBDCSD5 Ch rep1 14 c1.csv	1	1609.83
D5 CRD IDP5 Em + MBDCSD5 Ch rep1 14 c1.csv	2	287.298
D5 CRD IDP5 Em + MBDCSD5 Ch rep1 14 c1.csv	3	14.016
D5 CRD IDP5 Em + MBDCSD5 Ch rep1 14 c1.csv	4	1239.18
D5 CRD IDP5 Em + MBDCSD5 Ch rep1 14 c1.csv	5	184.515
D5 CRD IDP5 Em + MBDCSD5 Ch rep1 14 c1.csv	6	12.385
D5 CRD IDP5 Em + MBDCSD5 Ch rep1 15 c1.csv	1	3622.95
D5 CRD IDP5 Em + MBDCSD5 Ch rep1 15 c1.csv	2	289.927
D5 CRD IDP5 Em + MBDCSD5 Ch rep1 15 c1.csv	3	18.388
D5 CRD IDP5 Em + MBDCSD5 Ch rep1 15 c1.csv	4	2121.51
D5 CRD IDP5 Em + MBDCSD5 Ch rep1 15 c1.csv	5	116.322
D5 CRD IDP5 Em + MBDCSD5 Ch rep1 15 c1.csv	6	18.591
D5 CRD IDP5 Em + MBDCSD5 Ch rep1 16 c1.csv	1	1054.9
D5 CRD IDP5 Em + MBDCSD5 Ch rep1 16 c1.csv	2	135.063
D5 CRD IDP5 Em + MBDCSD5 Ch rep1 16 c1.csv	3	13.651
D5 CRD IDP5 Em + MBDCSD5 Ch rep1 16 c1.csv	4	727.252
D5 CRD IDP5 Em + MBDCSD5 Ch rep1 16 c1.csv	5	119.182
D5 CRD IDP5 Em + MBDCSD5 Ch rep1 16 c1.csv	6	13.068
D5 CRD IDP5 Em + MBDCSD5 Ch rep1 17 c1.csv	1	841.559
D5 CRD IDP5 Em + MBDCSD5 Ch rep1 17 c1.csv	2	152.551
D5 CRD IDP5 Em + MBDCSD5 Ch rep1 17 c1.csv	3	13.113
D5 CRD IDP5 Em + MBDCSD5 Ch rep1 17 c1.csv	4	731.409
D5 CRD IDP5 Em + MBDCSD5 Ch rep1 17 c1.csv	5	163.438
D5 CRD IDP5 Em + MBDCSD5 Ch rep1 17 c1.csv	6	13.469
D5 CRD IDP5 Em + MBDCSD5 Ch rep1 18 c1.csv	1	1061.97
D5 CRD IDP5 Em + MBDCSD5 Ch rep1 18 c1.csv	2	155.124
D5 CRD IDP5 Em + MBDCSD5 Ch rep1 18 c1.csv	3	13.024
D5 CRD IDP5 Em + MBDCSD5 Ch rep1 18 c1.csv	4	859.261
D5 CRD IDP5 Em + MBDCSD5 Ch rep1 18 c1.csv	5	170.426
D5 CRD IDP5 Em + MBDCSD5 Ch rep1 18 c1.csv	6	17.37
D5 CRD IDP5 Em + MBDCSD5 Ch rep2 01 c1.csv	1	1639.78
D5 CRD IDP5 Em + MBDCSD5 Ch rep2 01 c1.csv	2	171.237
D5 CRD IDP5 Em + MBDCSD5 Ch rep2 01 c1.csv	3	14.621
D5 CRD IDP5 Em + MBDCSD5 Ch rep2 01 c1.csv	4	1183.84
D5 CRD IDP5 Em + MBDCSD5 Ch rep2 01 c1.csv	5	133.322
D5 CRD IDP5 Em + MBDCSD5 Ch rep2 01 c1.csv	6	12.871
D5 CRD IDP5 Em + MBDCSD5 Ch rep2 02 c1.csv	1	1676.04
D5 CRD IDP5 Em + MBDCSD5 Ch rep2 02 c1.csv	2	192.663
D5 CRD IDP5 Em + MBDCSD5 Ch rep2 02 c1.csv	3	18.16
D5 CRD IDP5 Em + MBDCSD5 Ch rep2 02 c1.csv	4	923.17
D5 CRD IDP5 Em + MBDCSD5 Ch rep2 02 c1.csv	5	177.211
D5 CRD IDP5 Em + MBDCSD5 Ch rep2 02 c1.csv	6	14.769
D5 CRD IDP5 Em + MBDCSD5 Ch rep2 03 c1.csv	1	1978.43
D5 CRD IDP5 Em + MBDCSD5 Ch rep2 03 c1.csv	2	303.404
D5 CRD IDP5 Em + MBDCSD5 Ch rep2 03 c1.csv	3	36.477
D5 CRD IDP5 Em + MBDCSD5 Ch rep2 03 c1.csv	4	1707.55
D5 CRD IDP5 Em + MBDCSD5 Ch rep2 03 c1.csv	5	323.057
D5 CRD IDP5 Em + MBDCSD5 Ch rep2 03 c1.csv	6	14.121
D5 CRD IDP5 Em + MBDCSD5 Ch rep2 04 c1.csv	1	1609.74
D5 CRD IDP5 Em + MBDCSD5 Ch rep2 04 c1.csv	2	266.108
D5 CRD IDP5 Em + MBDCSD5 Ch rep2 04 c1.csv	3	26.761
D5 CRD IDP5 Em + MBDCSD5 Ch rep2 04 c1.csv	4	1570.21
D5 CRD IDP5 Em + MBDCSD5 Ch rep2 04 c1.csv	5	175.69
D5 CRD IDP5 Em + MBDCSD5 Ch rep2 04 c1.csv	6	20.639
D5 CRD IDP5 Em + MBDCSD5 Ch rep2 05 c1.csv	1	2723.36
D5 CRD IDP5 Em + MBDCSD5 Ch rep2 05 c1.csv	2	223.931
D5 CRD IDP5 Em + MBDCSD5 Ch rep2 05 c1.csv	3	19.95
D5 CRD IDP5 Em + MBDCSD5 Ch rep2 05 c1.csv	4	1649.88
D5 CRD IDP5 Em + MBDCSD5 Ch rep2 05 c1.csv	5	139.294
D5 CRD IDP5 Em + MBDCSD5 Ch rep2 05 c1.csv	6	15.639
D5 CRD IDP5 Em + MBDCSD5 Ch rep2 06 c1.csv	1	1159.6
D5 CRD IDP5 Em + MBDCSD5 Ch rep2 06 c1.csv	2	222.646
D5 CRD IDP5 Em + MBDCSD5 Ch rep2 06 c1.csv	3	14.19
D5 CRD IDP5 Em + MBDCSD5 Ch rep2 06 c1.csv	4	1086.98
D5 CRD IDP5 Em + MBDCSD5 Ch rep2 06 c1.csv	5	332.973
D5 CRD IDP5 Em + MBDCSD5 Ch rep2 06 c1.csv	6	13.119
D5 CRD IDP5 Em + MBDCSD5 Ch rep2 07 c1.csv	1	2957.73
D5 CRD IDP5 Em + MBDCSD5 Ch rep2 07 c1.csv	2	314.071
D5 CRD IDP5 Em + MBDCSD5 Ch rep2 07 c1.csv	3	17.743
D5 CRD IDP5 Em + MBDCSD5 Ch rep2 07 c1.csv	4	1855.41
D5 CRD IDP5 Em + MBDCSD5 Ch rep2 07 c1.csv	5	239.126
D5 CRD IDP5 Em + MBDCSD5 Ch rep2 07 c1.csv	6	12.739
D5 CRD IDP5 Em + MBDCSD5 Ch rep2 08 c1.csv	1	1976.76
D5 CRD IDP5 Em + MBDCSD5 Ch rep2 08 c1.csv	2	314.408
D5 CRD IDP5 Em + MBDCSD5 Ch rep2 08 c1.csv	3	15.739
D5 CRD IDP5 Em + MBDCSD5 Ch rep2 08 c1.csv	4	1305.97
D5 CRD IDP5 Em + MBDCSD5 Ch rep2 08 c1.csv	5	310.61
D5 CRD IDP5 Em + MBDCSD5 Ch rep2 08 c1.csv	6	16.049
D5 CRD IDP5 Em + MBDCSD5 Ch rep2 09 c1.csv	1	1317.3
D5 CRD IDP5 Em + MBDCSD5 Ch rep2 09 c1.csv	2	203.508
D5 CRD IDP5 Em + MBDCSD5 Ch rep2 09 c1.csv	3	14.586
D5 CRD IDP5 Em + MBDCSD5 Ch rep2 09 c1.csv	4	1002.88
D5 CRD IDP5 Em + MBDCSD5 Ch rep2 09 c1.csv	5	174.227
D5 CRD IDP5 Em + MBDCSD5 Ch rep2 09 c1.csv	6	12.701
D5 CRD IDP5 Em + MBDCSD5 Ch rep2 10 c1.csv	1	1568.07
D5 CRD IDP5 Em + MBDCSD5 Ch rep2 10 c1.csv	2	215.826
D5 CRD IDP5 Em + MBDCSD5 Ch rep2 10 c1.csv	3	27.089
D5 CRD IDP5 Em + MBDCSD5 Ch rep2 10 c1.csv	4	1198.71
D5 CRD IDP5 Em + MBDCSD5 Ch rep2 10 c1.csv	5	266.368
D5 CRD IDP5 Em + MBDCSD5 Ch rep2 10 c1.csv	6	12.444
D5 CRD IDP5 Em + MBDCSD5 Ch rep2 11 c1.csv	1	1681.55
D5 CRD IDP5 Em + MBDCSD5 Ch rep2 11 c1.csv	2	228.308
D5 CRD IDP5 Em + MBDCSD5 Ch rep2 11 c1.csv	3	14.616
D5 CRD IDP5 Em + MBDCSD5 Ch rep2 11 c1.csv	4	1027.96
D5 CRD IDP5 Em + MBDCSD5 Ch rep2 11 c1.csv	5	206.469
D5 CRD IDP5 Em + MBDCSD5 Ch rep2 11 c1.csv	6	13.899
D5 CRD IDP5 Em + MBDCSD5 Ch rep2 12 c1.csv	1	1789.2
D5 CRD IDP5 Em + MBDCSD5 Ch rep2 12 c1.csv	2	354.122
D5 CRD IDP5 Em + MBDCSD5 Ch rep2 12 c1.csv	3	61.769
D5 CRD IDP5 Em + MBDCSD5 Ch rep2 12 c1.csv	4	1133.51
D5 CRD IDP5 Em + MBDCSD5 Ch rep2 12 c1.csv	5	263.769
D5 CRD IDP5 Em + MBDCSD5 Ch rep2 12 c1.csv	6	26.831
D5 CRD IDP5 Em + MBDCSD5 Ch rep2 12 c2.csv	1	1235.55
D5 CRD IDP5 Em + MBDCSD5 Ch rep2 12 c2.csv	2	303.08
D5 CRD IDP5 Em + MBDCSD5 Ch rep2 12 c2.csv	3	52.06
D5 CRD IDP5 Em + MBDCSD5 Ch rep2 12 c2.csv	4	787.215
D5 CRD IDP5 Em + MBDCSD5 Ch rep2 12 c2.csv	5	233.516
D5 CRD IDP5 Em + MBDCSD5 Ch rep2 12 c2.csv	6	12.719
D5 CRD IDP5 Em + MBDCSD5 Ch rep2 13 c1.csv	1	2027.42
D5 CRD IDP5 Em + MBDCSD5 Ch rep2 13 c1.csv	2	288.088
D5 CRD IDP5 Em + MBDCSD5 Ch rep2 13 c1.csv	3	14.57
D5 CRD IDP5 Em + MBDCSD5 Ch rep2 13 c1.csv	4	1292.04
D5 CRD IDP5 Em + MBDCSD5 Ch rep2 13 c1.csv	5	225.329
D5 CRD IDP5 Em + MBDCSD5 Ch rep2 13 c1.csv	6	12.871
D5 CRD IDP5 Em + MBDCSD5 Ch rep2 14 c1.csv	1	1119.56
D5 CRD IDP5 Em + MBDCSD5 Ch rep2 14 c1.csv	2	189.238
D5 CRD IDP5 Em + MBDCSD5 Ch rep2 14 c1.csv	3	15.18
D5 CRD IDP5 Em + MBDCSD5 Ch rep2 14 c1.csv	4	745.884
D5 CRD IDP5 Em + MBDCSD5 Ch rep2 14 c1.csv	5	134.87
D5 CRD IDP5 Em + MBDCSD5 Ch rep2 14 c1.csv	6	17.274
D5 CRD IDP5 Em + MBDCSD5 Ch rep2 15 c1.csv	1	2577.45
D5 CRD IDP5 Em + MBDCSD5 Ch rep2 15 c1.csv	2	228.091
D5 CRD IDP5 Em + MBDCSD5 Ch rep2 15 c1.csv	3	14.352
D5 CRD IDP5 Em + MBDCSD5 Ch rep2 15 c1.csv	4	1913.9
D5 CRD IDP5 Em + MBDCSD5 Ch rep2 15 c1.csv	5	193.348
D5 CRD IDP5 Em + MBDCSD5 Ch rep2 15 c1.csv	6	20.116
D5 CRD IDP5 Em + MBDCSD5 Ch rep2 16 c1.csv	1	2923.59
D5 CRD IDP5 Em + MBDCSD5 Ch rep2 16 c1.csv	2	291.517
D5 CRD IDP5 Em + MBDCSD5 Ch rep2 16 c1.csv	3	15.729
D5 CRD IDP5 Em + MBDCSD5 Ch rep2 16 c1.csv	4	1596.14
D5 CRD IDP5 Em + MBDCSD5 Ch rep2 16 c1.csv	5	198.324
D5 CRD IDP5 Em + MBDCSD5 Ch rep2 16 c1.csv	6	13.549
D5 CRD IDP5 Em + MBDCSD5 Ch rep2 17 c1.csv	1	2743.09
D5 CRD IDP5 Em + MBDCSD5 Ch rep2 17 c1.csv	2	305.765
D5 CRD IDP5 Em + MBDCSD5 Ch rep2 17 c1.csv	3	14.88
D5 CRD IDP5 Em + MBDCSD5 Ch rep2 17 c1.csv	4	1669.39
D5 CRD IDP5 Em + MBDCSD5 Ch rep2 17 c1.csv	5	225.07
D5 CRD IDP5 Em + MBDCSD5 Ch rep2 17 c1.csv	6	12.901
D5 CRD IDP5 Em + MBDCSD5 Ch rep2 18 c1.csv	1	1045.78
D5 CRD IDP5 Em + MBDCSD5 Ch rep2 18 c1.csv	2	144.518
D5 CRD IDP5 Em + MBDCSD5 Ch rep2 18 c1.csv	3	14.697
D5 CRD IDP5 Em + MBDCSD5 Ch rep2 18 c1.csv	4	798.374
D5 CRD IDP5 Em + MBDCSD5 Ch rep2 18 c1.csv	5	122.738
D5 CRD IDP5 Em + MBDCSD5 Ch rep2 18 c1.csv	6	17.387
D5 CRD IDP5 Em + MBDCSD5 Ch rep3 01 c1.csv	1	948.229
D5 CRD IDP5 Em + MBDCSD5 Ch rep3 01 c1.csv	2	112.663
D5 CRD IDP5 Em + MBDCSD5 Ch rep3 01 c1.csv	3	17.046
D5 CRD IDP5 Em + MBDCSD5 Ch rep3 01 c1.csv	4	827.607
D5 CRD IDP5 Em + MBDCSD5 Ch rep3 01 c1.csv	5	150.904
D5 CRD IDP5 Em + MBDCSD5 Ch rep3 01 c1.csv	6	14.944
D5 CRD IDP5 Em + MBDCSD5 Ch rep3 02 c1.csv	1	2950.28
D5 CRD IDP5 Em + MBDCSD5 Ch rep3 02 c1.csv	2	258.739
D5 CRD IDP5 Em + MBDCSD5 Ch rep3 02 c1.csv	3	14.954
D5 CRD IDP5 Em + MBDCSD5 Ch rep3 02 c1.csv	4	1673.59
D5 CRD IDP5 Em + MBDCSD5 Ch rep3 02 c1.csv	5	120.772
D5 CRD IDP5 Em + MBDCSD5 Ch rep3 02 c1.csv	6	13.077
D5 CRD IDP5 Em + MBDCSD5 Ch rep3 03 c1.csv	1	3117.89
D5 CRD IDP5 Em + MBDCSD5 Ch rep3 03 c1.csv	2	349.373
D5 CRD IDP5 Em + MBDCSD5 Ch rep3 03 c1.csv	3	14.172
D5 CRD IDP5 Em + MBDCSD5 Ch rep3 03 c1.csv	4	2334.04
D5 CRD IDP5 Em + MBDCSD5 Ch rep3 03 c1.csv	5	405.311
D5 CRD IDP5 Em + MBDCSD5 Ch rep3 03 c1.csv	6	13.2
D5 CRD IDP5 Em + MBDCSD5 Ch rep3 04 c1.csv	1	3262.87
D5 CRD IDP5 Em + MBDCSD5 Ch rep3 04 c1.csv	2	767.243
D5 CRD IDP5 Em + MBDCSD5 Ch rep3 04 c1.csv	3	79.171
D5 CRD IDP5 Em + MBDCSD5 Ch rep3 04 c1.csv	4	1900.24
D5 CRD IDP5 Em + MBDCSD5 Ch rep3 04 c1.csv	5	439.102
D5 CRD IDP5 Em + MBDCSD5 Ch rep3 04 c1.csv	6	13.171
D5 CRD IDP5 Em + MBDCSD5 Ch rep3 05 c1.csv	1	1509.56
D5 CRD IDP5 Em + MBDCSD5 Ch rep3 05 c1.csv	2	220.956
D5 CRD IDP5 Em + MBDCSD5 Ch rep3 05 c1.csv	3	15.387
D5 CRD IDP5 Em + MBDCSD5 Ch rep3 05 c1.csv	4	1003.29
D5 CRD IDP5 Em + MBDCSD5 Ch rep3 05 c1.csv	5	199.604
D5 CRD IDP5 Em + MBDCSD5 Ch rep3 05 c1.csv	6	12.831
D5 CRD IDP5 Em + MBDCSD5 Ch rep3 06 c1.csv	1	1802.93
D5 CRD IDP5 Em + MBDCSD5 Ch rep3 06 c1.csv	2	218.214
D5 CRD IDP5 Em + MBDCSD5 Ch rep3 06 c1.csv	3	14.264
D5 CRD IDP5 Em + MBDCSD5 Ch rep3 06 c1.csv	4	1375.61
D5 CRD IDP5 Em + MBDCSD5 Ch rep3 06 c1.csv	5	175.775
D5 CRD IDP5 Em + MBDCSD5 Ch rep3 06 c1.csv	6	12.807
D5 CRD IDP5 Em + MBDCSD5 Ch rep3 07 c1.csv	1	1000.17
D5 CRD IDP5 Em + MBDCSD5 Ch rep3 07 c1.csv	2	166.696
D5 CRD IDP5 Em + MBDCSD5 Ch rep3 07 c1.csv	3	15.971
D5 CRD IDP5 Em + MBDCSD5 Ch rep3 07 c1.csv	4	609.057
D5 CRD IDP5 Em + MBDCSD5 Ch rep3 07 c1.csv	5	119.932
D5 CRD IDP5 Em + MBDCSD5 Ch rep3 07 c1.csv	6	14.065
D5 CRD IDP5 Em + MBDCSD5 Ch rep3 08 c1.csv	1	1433.43
D5 CRD IDP5 Em + MBDCSD5 Ch rep3 08 c1.csv	2	225.65
D5 CRD IDP5 Em + MBDCSD5 Ch rep3 08 c1.csv	3	18.196
D5 CRD IDP5 Em + MBDCSD5 Ch rep3 08 c1.csv	4	1081.07
D5 CRD IDP5 Em + MBDCSD5 Ch rep3 08 c1.csv	5	201.052
D5 CRD IDP5 Em + MBDCSD5 Ch rep3 08 c1.csv	6	13.294
D5 CRD IDP5 Em + MBDCSD5 Ch rep3 09 c1.csv	1	3367.74
D5 CRD IDP5 Em + MBDCSD5 Ch rep3 09 c1.csv	2	291.4
D5 CRD IDP5 Em + MBDCSD5 Ch rep3 09 c1.csv	3	16.496
D5 CRD IDP5 Em + MBDCSD5 Ch rep3 09 c1.csv	4	1672.35
D5 CRD IDP5 Em + MBDCSD5 Ch rep3 09 c1.csv	5	144.276
D5 CRD IDP5 Em + MBDCSD5 Ch rep3 09 c1.csv	6	20.216
D5 CRD IDP5 Em + MBDCSD5 Ch rep3 10 c1.csv	1	2480.51
D5 CRD IDP5 Em + MBDCSD5 Ch rep3 10 c1.csv	2	276.541
D5 CRD IDP5 Em + MBDCSD5 Ch rep3 10 c1.csv	3	17.465
D5 CRD IDP5 Em + MBDCSD5 Ch rep3 10 c1.csv	4	1527.68
D5 CRD IDP5 Em + MBDCSD5 Ch rep3 10 c1.csv	5	193.05
D5 CRD IDP5 Em + MBDCSD5 Ch rep3 10 c1.csv	6	12.663
D5 CRD IDP5 Em + MBDCSD5 Ch rep3 11 c1.csv	1	2570.71
D5 CRD IDP5 Em + MBDCSD5 Ch rep3 11 c1.csv	2	302.739
D5 CRD IDP5 Em + MBDCSD5 Ch rep3 11 c1.csv	3	19.828
D5 CRD IDP5 Em + MBDCSD5 Ch rep3 11 c1.csv	4	1735.68
D5 CRD IDP5 Em + MBDCSD5 Ch rep3 11 c1.csv	5	220.122
D5 CRD IDP5 Em + MBDCSD5 Ch rep3 11 c1.csv	6	14.207
D5 CRD IDP5 Em + MBDCSD5 Ch rep3 12 c1.csv	1	1477.36
D5 CRD IDP5 Em + MBDCSD5 Ch rep3 12 c1.csv	2	234.059
D5 CRD IDP5 Em + MBDCSD5 Ch rep3 12 c1.csv	3	14.961
D5 CRD IDP5 Em + MBDCSD5 Ch rep3 12 c1.csv	4	1211.03
D5 CRD IDP5 Em + MBDCSD5 Ch rep3 12 c1.csv	5	285.446
D5 CRD IDP5 Em + MBDCSD5 Ch rep3 12 c1.csv	6	19.246
D5 CRD IDP5 Em + MBDCSD5 Ch rep3 13 c1.csv	1	562.491
D5 CRD IDP5 Em + MBDCSD5 Ch rep3 13 c1.csv	2	87.465
D5 CRD IDP5 Em + MBDCSD5 Ch rep3 13 c1.csv	3	13.973
D5 CRD IDP5 Em + MBDCSD5 Ch rep3 13 c1.csv	4	510.257
D5 CRD IDP5 Em + MBDCSD5 Ch rep3 13 c1.csv	5	77.126
D5 CRD IDP5 Em + MBDCSD5 Ch rep3 13 c1.csv	6	14.545
D5 CRD IDP5 Em + MBDCSD5 Ch rep3 14 c1.csv	1	1838.55
D5 CRD IDP5 Em + MBDCSD5 Ch rep3 14 c1.csv	2	266.961
D5 CRD IDP5 Em + MBDCSD5 Ch rep3 14 c1.csv	3	14.473
D5 CRD IDP5 Em + MBDCSD5 Ch rep3 14 c1.csv	4	1186.92
D5 CRD IDP5 Em + MBDCSD5 Ch rep3 14 c1.csv	5	257.958
D5 CRD IDP5 Em + MBDCSD5 Ch rep3 14 c1.csv	6	15.201
D5 CRD IDP5 Em + MBDCSD5 Ch rep3 15 c1.csv	1	871.303
D5 CRD IDP5 Em + MBDCSD5 Ch rep3 15 c1.csv	2	224.223
D5 CRD IDP5 Em + MBDCSD5 Ch rep3 15 c1.csv	3	16.464
D5 CRD IDP5 Em + MBDCSD5 Ch rep3 15 c1.csv	4	877.797
D5 CRD IDP5 Em + MBDCSD5 Ch rep3 15 c1.csv	5	266.915
D5 CRD IDP5 Em + MBDCSD5 Ch rep3 15 c1.csv	6	12.863
D5 CRD IDP5 Em + MBDCSD5 Ch rep3 16 c1.csv	1	1316.5
D5 CRD IDP5 Em + MBDCSD5 Ch rep3 16 c1.csv	2	158.687
D5 CRD IDP5 Em + MBDCSD5 Ch rep3 16 c1.csv	3	13.57
D5 CRD IDP5 Em + MBDCSD5 Ch rep3 16 c1.csv	4	573.226
D5 CRD IDP5 Em + MBDCSD5 Ch rep3 16 c1.csv	5	80.953
D5 CRD IDP5 Em + MBDCSD5 Ch rep3 16 c1.csv	6	12.809
D5 CRD IDP5 Em + MBDCSD5 Ch rep3 17 c1.csv	1	2099.14
D5 CRD IDP5 Em + MBDCSD5 Ch rep3 17 c1.csv	2	317.534
D5 CRD IDP5 Em + MBDCSD5 Ch rep3 17 c1.csv	3	43.032
D5 CRD IDP5 Em + MBDCSD5 Ch rep3 17 c1.csv	4	1092.67
D5 CRD IDP5 Em + MBDCSD5 Ch rep3 17 c1.csv	5	171.005
D5 CRD IDP5 Em + MBDCSD5 Ch rep3 17 c1.csv	6	15.975

[truncated: 1 more sheets: HRD-IDP5 2]
