# Supplementary material for: KMT5C leverages disorder to optimize cooperation with HP1 for heterochromatin retention
Source: EMBO Rep. 2024 Nov 19;26(1):153–74. doi: 10.1038/s44319-024-00320-5 (PMC11723951; doi:10.1038/s44319-024-00320-5)
Supplement: Supplementary file 27 — Source data Fig. 6 [file 44319_2024_320_MOESM27_ESM.zip › Figure 6/D/Partition Coefficient Data/H3K9me+ (CD+CSD)/6D PC Numerical Data.xlsx]

## Sheet: Overview
Each protein (listed below) contains 2 sheets of data (e.g. HRD-IDP1 1, HRD-IDP1 2)
First sheet: Column 1: Source file name (microscope image) Column 2: 1=chromocenter mask, 2=nucleoplasm mask, 3=background mask Column 3: Mean intensity
Second sheet: PC values generated from sheet 1 and used in figure 6. Calculation: (Chromocenter intensity-background intensity)/(Nucleoplasm intensity-background intensity)
Order of proteins:
HRD-IDP1
HRD-IDP2
HRD-IDP3
HRD-IDP4
HRD-IDP5
(See methods section for more details)

## Sheet: HRD-IDP1 1
Source.Name		Mean
NMuMG CRD IDP1 Em 01.csv	1	1480.48
NMuMG CRD IDP1 Em 01.csv	2	268.484
NMuMG CRD IDP1 Em 01.csv	3	35.183
NMuMG CRD IDP1 Em 02.csv	1	1446.79
NMuMG CRD IDP1 Em 02.csv	2	178.518
NMuMG CRD IDP1 Em 02.csv	3	19.069
NMuMG CRD IDP1 Em 03.csv	1	1108.13
NMuMG CRD IDP1 Em 03.csv	2	83.546
NMuMG CRD IDP1 Em 03.csv	3	15.915
NMuMG CRD IDP1 Em 04.csv	1	1226.2
NMuMG CRD IDP1 Em 04.csv	2	180.226
NMuMG CRD IDP1 Em 04.csv	3	23.632
NMuMG CRD IDP1 Em 05.csv	1	1249.77
NMuMG CRD IDP1 Em 05.csv	2	182.481
NMuMG CRD IDP1 Em 05.csv	3	14.714
NMuMG CRD IDP1 Em 06.csv	1	1474.73
NMuMG CRD IDP1 Em 06.csv	2	208.5
NMuMG CRD IDP1 Em 06.csv	3	17.415
NMuMG CRD IDP1 Em 07.csv	1	1344.72
NMuMG CRD IDP1 Em 07.csv	2	341.007
NMuMG CRD IDP1 Em 07.csv	3	59.741
NMuMG CRD IDP1 Em 08.csv	1	1592.53
NMuMG CRD IDP1 Em 08.csv	2	172.383
NMuMG CRD IDP1 Em 08.csv	3	19.82
NMuMG CRD IDP1 Em 09.csv	1	1887.89
NMuMG CRD IDP1 Em 09.csv	2	317.977
NMuMG CRD IDP1 Em 09.csv	3	57.75
NMuMG CRD IDP1 Em 10.csv	1	1668.95
NMuMG CRD IDP1 Em 10.csv	2	269.667
NMuMG CRD IDP1 Em 10.csv	3	52.607
NMuMG CRD IDP1 Em 11.csv	1	1614.96
NMuMG CRD IDP1 Em 11.csv	2	175.482
NMuMG CRD IDP1 Em 11.csv	3	18.578
NMuMG CRD IDP1 Em 12.csv	1	1390.71
NMuMG CRD IDP1 Em 12.csv	2	94.453
NMuMG CRD IDP1 Em 12.csv	3	15.416
NMuMG CRD IDP1 Em 13.csv	1	1729.52
NMuMG CRD IDP1 Em 13.csv	2	138.225
NMuMG CRD IDP1 Em 13.csv	3	17.379
NMuMG CRD IDP1 Em 14.csv	1	1285.32
NMuMG CRD IDP1 Em 14.csv	2	202.043
NMuMG CRD IDP1 Em 14.csv	3	19.633
NMuMG CRD IDP1 Em 15.csv	1	1085.48
NMuMG CRD IDP1 Em 15.csv	2	108.178
NMuMG CRD IDP1 Em 15.csv	3	17.06
NMuMG CRD IDP1 Em 16.csv	1	1117.21
NMuMG CRD IDP1 Em 16.csv	2	129.061
NMuMG CRD IDP1 Em 16.csv	3	17.415
NMuMG CRD IDP1 Em 17.csv	1	1324.68
NMuMG CRD IDP1 Em 17.csv	2	227.193
NMuMG CRD IDP1 Em 17.csv	3	18.969
NMuMG CRD IDP1 Em 18.csv	1	1336.67
NMuMG CRD IDP1 Em 18.csv	2	226.6
NMuMG CRD IDP1 Em 18.csv	3	21.257
NMuMG CRD IDP1 Em 19.csv	1	1623.51
NMuMG CRD IDP1 Em 19.csv	2	152.104
NMuMG CRD IDP1 Em 19.csv	3	18.213
NMuMG CRD IDP1 Em 20.csv	1	1059.62
NMuMG CRD IDP1 Em 20.csv	2	85.603
NMuMG CRD IDP1 Em 20.csv	3	17.941
NMuMG CRD IDP1 Em 21.csv	1	1413.7
NMuMG CRD IDP1 Em 21.csv	2	98.135
NMuMG CRD IDP1 Em 21.csv	3	17.705
NMuMG CRD IDP1 Em 22.csv	1	1104.42
NMuMG CRD IDP1 Em 22.csv	2	119.279
NMuMG CRD IDP1 Em 22.csv	3	17.453
NMuMG CRD IDP1 Em 23.csv	1	1503.15
NMuMG CRD IDP1 Em 23.csv	2	364.566
NMuMG CRD IDP1 Em 23.csv	3	75.937
NMuMG CRD IDP1 Em 24.csv	1	1612.01
NMuMG CRD IDP1 Em 24.csv	2	125.546
NMuMG CRD IDP1 Em 24.csv	3	16.465
NMuMG CRD IDP1 Em 25.csv	1	1623.45
NMuMG CRD IDP1 Em 25.csv	2	257.588
NMuMG CRD IDP1 Em 25.csv	3	38.272
NMuMG CRD IDP1 Em 26.csv	1	1228.58
NMuMG CRD IDP1 Em 26.csv	2	146.155
NMuMG CRD IDP1 Em 26.csv	3	19.035
NMuMG CRD IDP1 Em 27.csv	1	1617.38
NMuMG CRD IDP1 Em 27.csv	2	193.797
NMuMG CRD IDP1 Em 27.csv	3	19.638
NMuMG CRD IDP1 Em 28.csv	1	1558.61
NMuMG CRD IDP1 Em 28.csv	2	325.646
NMuMG CRD IDP1 Em 28.csv	3	38.886
NMuMG CRD IDP1 Em 29.csv	1	1321.65
NMuMG CRD IDP1 Em 29.csv	2	163.025
NMuMG CRD IDP1 Em 29.csv	3	18.469
NMuMG CRD IDP1 Em 30.csv	1	1544.49
NMuMG CRD IDP1 Em 30.csv	2	162.457
NMuMG CRD IDP1 Em 30.csv	3	19.132
NMuMG CRD IDP1 Em 31.csv	1	1280.55
NMuMG CRD IDP1 Em 31.csv	2	102.295
NMuMG CRD IDP1 Em 31.csv	3	19.988
NMuMG CRD IDP1 Em 32.csv	1	1720.47
NMuMG CRD IDP1 Em 32.csv	2	311.367
NMuMG CRD IDP1 Em 32.csv	3	57.761
NMuMG CRD IDP1 Em 33.csv	1	1966.66
NMuMG CRD IDP1 Em 33.csv	2	396.621
NMuMG CRD IDP1 Em 33.csv	3	63.453
NMuMG CRD IDP1 Em 34.csv	1	1630.76
NMuMG CRD IDP1 Em 34.csv	2	387.364
NMuMG CRD IDP1 Em 34.csv	3	48.765
NMuMG CRD IDP1 Em 35.csv	1	1229.51
NMuMG CRD IDP1 Em 35.csv	2	181.596
NMuMG CRD IDP1 Em 35.csv	3	22.842
NMuMG CRD IDP1 Em 36.csv	1	1570.98
NMuMG CRD IDP1 Em 36.csv	2	294.19
NMuMG CRD IDP1 Em 36.csv	3	45.413
NMuMG CRD IDP1 Em 37.csv	1	938.512
NMuMG CRD IDP1 Em 37.csv	2	251.82
NMuMG CRD IDP1 Em 37.csv	3	47.719
NMuMG CRD IDP1 Em 38.csv	1	1358.94
NMuMG CRD IDP1 Em 38.csv	2	111.492
NMuMG CRD IDP1 Em 38.csv	3	19.719
NMuMG CRD IDP1 Em 39.csv	1	1223.35
NMuMG CRD IDP1 Em 39.csv	2	98.262
NMuMG CRD IDP1 Em 39.csv	3	19.668
NMuMG CRD IDP1 Em 40.csv	1	1901.36
NMuMG CRD IDP1 Em 40.csv	2	333.289
NMuMG CRD IDP1 Em 40.csv	3	62.926
NMuMG CRD IDP1 Em 41.csv	1	1205.77
NMuMG CRD IDP1 Em 41.csv	2	323.857
NMuMG CRD IDP1 Em 41.csv	3	56.865
NMuMG CRD IDP1 Em 42.csv	1	1340.73
NMuMG CRD IDP1 Em 42.csv	2	249.876
NMuMG CRD IDP1 Em 42.csv	3	39.402
NMuMG CRD IDP1 Em 43.csv	1	1794.7
NMuMG CRD IDP1 Em 43.csv	2	493.744
NMuMG CRD IDP1 Em 43.csv	3	92.133
NMuMG CRD IDP1 Em 44.csv	1	1298.03
NMuMG CRD IDP1 Em 44.csv	2	126.296
NMuMG CRD IDP1 Em 44.csv	3	20.428
NMuMG CRD IDP1 Em 45.csv	1	1895
NMuMG CRD IDP1 Em 45.csv	2	538.958
NMuMG CRD IDP1 Em 45.csv	3	78.265
NMuMG CRD IDP1 Em 46.csv	1	1393.84
NMuMG CRD IDP1 Em 46.csv	2	136.862
NMuMG CRD IDP1 Em 46.csv	3	19.226
NMuMG CRD IDP1 Em 47.csv	1	913.131
NMuMG CRD IDP1 Em 47.csv	2	81.701
NMuMG CRD IDP1 Em 47.csv	3	20.574

## Sheet: HRD-IDP1 2
6.19498
8.95407
16.1496
7.67952
7.36172
7.62652
4.56854
10.3086
7.03284
7.44655
10.1743
14.1679
6.93867
11.7257
9.85076
6.2707
6.40595
11.9896
15.3954
10.6748
4.94479
14.6272
7.22783
9.51495
9.17404
5.29965
9.01505
10.6427
15.3153
6.55626
5.71245
4.67217
7.60089
6.13226
4.36447
14.5928
15.3152
6.79988
4.30314
6.18287
4.23933
12.0679
3.94349
11.6853
14.6017

## Sheet: HRD-IDP2 1
Source.Name		Mean
NMuMG CRD IDP2 Em 01.csv	1	1800
NMuMG CRD IDP2 Em 01.csv	2	223.383
NMuMG CRD IDP2 Em 01.csv	3	35.321
NMuMG CRD IDP2 Em 02.csv	1	1374.47
NMuMG CRD IDP2 Em 02.csv	2	135.098
NMuMG CRD IDP2 Em 02.csv	3	22.282
NMuMG CRD IDP2 Em 03.csv	1	1238.78
NMuMG CRD IDP2 Em 03.csv	2	126.482
NMuMG CRD IDP2 Em 03.csv	3	18.386
NMuMG CRD IDP2 Em 04.csv	1	1228.53
NMuMG CRD IDP2 Em 04.csv	2	138.321
NMuMG CRD IDP2 Em 04.csv	3	18.331
NMuMG CRD IDP2 Em 05.csv	1	1552.11
NMuMG CRD IDP2 Em 05.csv	2	215.941
NMuMG CRD IDP2 Em 05.csv	3	18.576
NMuMG CRD IDP2 Em 06.csv	1	1281.04
NMuMG CRD IDP2 Em 06.csv	2	138.26
NMuMG CRD IDP2 Em 06.csv	3	18.909
NMuMG CRD IDP2 Em 07.csv	1	1658.27
NMuMG CRD IDP2 Em 07.csv	2	163.556
NMuMG CRD IDP2 Em 07.csv	3	20.967
NMuMG CRD IDP2 Em 08.csv	1	1523.3
NMuMG CRD IDP2 Em 08.csv	2	185.655
NMuMG CRD IDP2 Em 08.csv	3	20.458
NMuMG CRD IDP2 Em 09.csv	1	1708.93
NMuMG CRD IDP2 Em 09.csv	2	142.42
NMuMG CRD IDP2 Em 09.csv	3	19.972
NMuMG CRD IDP2 Em 10.csv	1	1407.39
NMuMG CRD IDP2 Em 10.csv	2	153.842
NMuMG CRD IDP2 Em 10.csv	3	18.85
NMuMG CRD IDP2 Em 11.csv	1	1508.11
NMuMG CRD IDP2 Em 11.csv	2	145.33
NMuMG CRD IDP2 Em 11.csv	3	19.661
NMuMG CRD IDP2 Em 12.csv	1	1545.78
NMuMG CRD IDP2 Em 12.csv	2	192.52
NMuMG CRD IDP2 Em 12.csv	3	21.735
NMuMG CRD IDP2 Em 13.csv	1	1534.13
NMuMG CRD IDP2 Em 13.csv	2	175.364
NMuMG CRD IDP2 Em 13.csv	3	20.366
NMuMG CRD IDP2 Em 14.csv	1	1311.21
NMuMG CRD IDP2 Em 14.csv	2	183.969
NMuMG CRD IDP2 Em 14.csv	3	19.828
NMuMG CRD IDP2 Em 15.csv	1	1346
NMuMG CRD IDP2 Em 15.csv	2	173.559
NMuMG CRD IDP2 Em 15.csv	3	18.846
NMuMG CRD IDP2 Em 16.csv	1	1546.79
NMuMG CRD IDP2 Em 16.csv	2	149.573
NMuMG CRD IDP2 Em 16.csv	3	17.871
NMuMG CRD IDP2 Em 17.csv	1	1400.52
NMuMG CRD IDP2 Em 17.csv	2	174.811
NMuMG CRD IDP2 Em 17.csv	3	18.586
NMuMG CRD IDP2 Em 18.csv	1	1777.29
NMuMG CRD IDP2 Em 18.csv	2	304.988
NMuMG CRD IDP2 Em 18.csv	3	58.509
NMuMG CRD IDP2 Em 19.csv	1	1743.54
NMuMG CRD IDP2 Em 19.csv	2	301.715
NMuMG CRD IDP2 Em 19.csv	3	58.134
NMuMG CRD IDP2 Em 20.csv	1	2186.39
NMuMG CRD IDP2 Em 20.csv	2	588.574
NMuMG CRD IDP2 Em 20.csv	3	134.866
NMuMG CRD IDP2 Em 21.csv	1	2083.03
NMuMG CRD IDP2 Em 21.csv	2	439.78
NMuMG CRD IDP2 Em 21.csv	3	115.131
NMuMG CRD IDP2 Em 22.csv	1	2053.73
NMuMG CRD IDP2 Em 22.csv	2	423.077
NMuMG CRD IDP2 Em 22.csv	3	96.803
NMuMG CRD IDP2 Em 23.csv	1	1615.75
NMuMG CRD IDP2 Em 23.csv	2	188.718
NMuMG CRD IDP2 Em 23.csv	3	19.674
NMuMG CRD IDP2 Em 24.csv	1	1216.13
NMuMG CRD IDP2 Em 24.csv	2	153.601
NMuMG CRD IDP2 Em 24.csv	3	16.609
NMuMG CRD IDP2 Em 25.csv	1	1727.52
NMuMG CRD IDP2 Em 25.csv	2	141.73
NMuMG CRD IDP2 Em 25.csv	3	18.258
NMuMG CRD IDP2 Em 26.csv	1	1579.55
NMuMG CRD IDP2 Em 26.csv	2	156.912
NMuMG CRD IDP2 Em 26.csv	3	18.417
NMuMG CRD IDP2 Em 27.csv	1	1130.61
NMuMG CRD IDP2 Em 27.csv	2	88.075
NMuMG CRD IDP2 Em 27.csv	3	17.447
NMuMG CRD IDP2 Em 28.csv	1	1336.52
NMuMG CRD IDP2 Em 28.csv	2	116.803
NMuMG CRD IDP2 Em 28.csv	3	20.281
NMuMG CRD IDP2 Em 29.csv	1	1598.32
NMuMG CRD IDP2 Em 29.csv	2	286.126
NMuMG CRD IDP2 Em 29.csv	3	41.906
NMuMG CRD IDP2 Em 30.csv	1	1656.94
NMuMG CRD IDP2 Em 30.csv	2	100.547
NMuMG CRD IDP2 Em 30.csv	3	18.055
NMuMG CRD IDP2 Em 31.csv	1	1447.42
NMuMG CRD IDP2 Em 31.csv	2	106.91
NMuMG CRD IDP2 Em 31.csv	3	16.977
NMuMG CRD IDP2 Em 32.csv	1	1122.51
NMuMG CRD IDP2 Em 32.csv	2	158.563
NMuMG CRD IDP2 Em 32.csv	3	17.576
NMuMG CRD IDP2 Em 33.csv	1	1506.27
NMuMG CRD IDP2 Em 33.csv	2	138.969
NMuMG CRD IDP2 Em 33.csv	3	17.926
NMuMG CRD IDP2 Em 34.csv	1	1415.39
NMuMG CRD IDP2 Em 34.csv	2	120.76
NMuMG CRD IDP2 Em 34.csv	3	18.197
NMuMG CRD IDP2 Em 35.csv	1	1465.82
NMuMG CRD IDP2 Em 35.csv	2	108.587
NMuMG CRD IDP2 Em 35.csv	3	18.618
NMuMG CRD IDP2 Em 36.csv	1	1488.49
NMuMG CRD IDP2 Em 36.csv	2	164.516
NMuMG CRD IDP2 Em 36.csv	3	17.555
NMuMG CRD IDP2 Em 37.csv	1	1004.29
NMuMG CRD IDP2 Em 37.csv	2	159.222
NMuMG CRD IDP2 Em 37.csv	3	16.578
NMuMG CRD IDP2 Em 38.csv	1	1088.42
NMuMG CRD IDP2 Em 38.csv	2	129.332
NMuMG CRD IDP2 Em 38.csv	3	16.904
NMuMG CRD IDP2 Em 39.csv	1	1079.4
NMuMG CRD IDP2 Em 39.csv	2	96.764
NMuMG CRD IDP2 Em 39.csv	3	17.853
NMuMG CRD IDP2 Em 40.csv	1	1375.42
NMuMG CRD IDP2 Em 40.csv	2	100.903
NMuMG CRD IDP2 Em 40.csv	3	18.111
NMuMG CRD IDP2 Em 41.csv	1	1264.92
NMuMG CRD IDP2 Em 41.csv	2	180.854
NMuMG CRD IDP2 Em 41.csv	3	18.579
NMuMG CRD IDP2 Em 42.csv	1	1340.74
NMuMG CRD IDP2 Em 42.csv	2	145.558
NMuMG CRD IDP2 Em 42.csv	3	17.073
NMuMG CRD IDP2 Em 43.csv	1	1268.03
NMuMG CRD IDP2 Em 43.csv	2	112.242
NMuMG CRD IDP2 Em 43.csv	3	17.981
NMuMG CRD IDP2 Em 44.csv	1	1387.47
NMuMG CRD IDP2 Em 44.csv	2	124.501
NMuMG CRD IDP2 Em 44.csv	3	17.805
NMuMG CRD IDP2 Em 45.csv	1	1623.92
NMuMG CRD IDP2 Em 45.csv	2	95.677
NMuMG CRD IDP2 Em 45.csv	3	20.337
NMuMG CRD IDP2 Em 46.csv	1	1169.78
NMuMG CRD IDP2 Em 46.csv	2	102.317
NMuMG CRD IDP2 Em 46.csv	3	17.717

## Sheet: HRD-IDP2 2
9.38351
11.9858
11.2899
10.0858
7.77003
10.5749
11.4827
9.09727
13.7933
10.2861
11.8442
8.92378
9.76632
7.86754
8.57819
11.6089
8.84576
6.97335
6.91929
4.52168
6.0616
5.9978
9.44176
8.75612
13.8433
11.2721
15.7609
13.6366
6.373
15.9057
7.83716
12.296
13.6228
16.0855
10.009
6.92431
9.53068
13.4524
16.3942
7.68041
10.3021
13.2615
12.8371
13.6177

## Sheet: HRD-IDP3 1
Source.Name		Mean
NMuMG CRD IDP3 Em 01.csv	1	1515.94
NMuMG CRD IDP3 Em 01.csv	2	203.964
NMuMG CRD IDP3 Em 01.csv	3	22.434
NMuMG CRD IDP3 Em 02.csv	1	1341.39
NMuMG CRD IDP3 Em 02.csv	2	147.47
NMuMG CRD IDP3 Em 02.csv	3	18.68
NMuMG CRD IDP3 Em 03.csv	1	1477.73
NMuMG CRD IDP3 Em 03.csv	2	169.551
NMuMG CRD IDP3 Em 03.csv	3	19.4
NMuMG CRD IDP3 Em 04.csv	1	1522.9
NMuMG CRD IDP3 Em 04.csv	2	126.862
NMuMG CRD IDP3 Em 04.csv	3	19.514
NMuMG CRD IDP3 Em 05.csv	1	1263.97
NMuMG CRD IDP3 Em 05.csv	2	134.319
NMuMG CRD IDP3 Em 05.csv	3	18.128
NMuMG CRD IDP3 Em 06.csv	1	1570.43
NMuMG CRD IDP3 Em 06.csv	2	179.873
NMuMG CRD IDP3 Em 06.csv	3	20.645
NMuMG CRD IDP3 Em 07.csv	1	1402.16
NMuMG CRD IDP3 Em 07.csv	2	175.984
NMuMG CRD IDP3 Em 07.csv	3	17.817
NMuMG CRD IDP3 Em 08.csv	1	1665.73
NMuMG CRD IDP3 Em 08.csv	2	116.79
NMuMG CRD IDP3 Em 08.csv	3	17.736
NMuMG CRD IDP3 Em 09.csv	1	1250.51
NMuMG CRD IDP3 Em 09.csv	2	110.384
NMuMG CRD IDP3 Em 09.csv	3	20.09
NMuMG CRD IDP3 Em 10.csv	1	1466.69
NMuMG CRD IDP3 Em 10.csv	2	187.267
NMuMG CRD IDP3 Em 10.csv	3	19.089
NMuMG CRD IDP3 Em 11.csv	1	1482.96
NMuMG CRD IDP3 Em 11.csv	2	165.37
NMuMG CRD IDP3 Em 11.csv	3	20.016
NMuMG CRD IDP3 Em 12.csv	1	1623.73
NMuMG CRD IDP3 Em 12.csv	2	153.742
NMuMG CRD IDP3 Em 12.csv	3	20.581
NMuMG CRD IDP3 Em 13.csv	1	1336.85
NMuMG CRD IDP3 Em 13.csv	2	135.906
NMuMG CRD IDP3 Em 13.csv	3	19.31
NMuMG CRD IDP3 Em 14.csv	1	1592.08
NMuMG CRD IDP3 Em 14.csv	2	159.672
NMuMG CRD IDP3 Em 14.csv	3	18.567
NMuMG CRD IDP3 Em 15.csv	1	1433.8
NMuMG CRD IDP3 Em 15.csv	2	134.649
NMuMG CRD IDP3 Em 15.csv	3	21.421
NMuMG CRD IDP3 Em 16.csv	1	1506.19
NMuMG CRD IDP3 Em 16.csv	2	115.569
NMuMG CRD IDP3 Em 16.csv	3	19.393
NMuMG CRD IDP3 Em 17.csv	1	1181.37
NMuMG CRD IDP3 Em 17.csv	2	129.994
NMuMG CRD IDP3 Em 17.csv	3	19.37
NMuMG CRD IDP3 Em 18.csv	1	1314.18
NMuMG CRD IDP3 Em 18.csv	2	133.768
NMuMG CRD IDP3 Em 18.csv	3	17.944
NMuMG CRD IDP3 Em 19.csv	1	1455.38
NMuMG CRD IDP3 Em 19.csv	2	152.044
NMuMG CRD IDP3 Em 19.csv	3	20.046
NMuMG CRD IDP3 Em 20.csv	1	1380.94
NMuMG CRD IDP3 Em 20.csv	2	122.437
NMuMG CRD IDP3 Em 20.csv	3	20.035
NMuMG CRD IDP3 Em 21.csv	1	1350.8
NMuMG CRD IDP3 Em 21.csv	2	144.9
NMuMG CRD IDP3 Em 21.csv	3	18.781
NMuMG CRD IDP3 Em 22.csv	1	1574.87
NMuMG CRD IDP3 Em 22.csv	2	164.604
NMuMG CRD IDP3 Em 22.csv	3	20.339
NMuMG CRD IDP3 Em 23.csv	1	1686.7
NMuMG CRD IDP3 Em 23.csv	2	149.361
NMuMG CRD IDP3 Em 23.csv	3	21.039
NMuMG CRD IDP3 Em 24.csv	1	1483.34
NMuMG CRD IDP3 Em 24.csv	2	92.841
NMuMG CRD IDP3 Em 24.csv	3	19.265
NMuMG CRD IDP3 Em 25.csv	1	1556.33
NMuMG CRD IDP3 Em 25.csv	2	209.324
NMuMG CRD IDP3 Em 25.csv	3	19.424
NMuMG CRD IDP3 Em 26.csv	1	1568.26
NMuMG CRD IDP3 Em 26.csv	2	166.894
NMuMG CRD IDP3 Em 26.csv	3	22.067
NMuMG CRD IDP3 Em 27.csv	1	1517.85
NMuMG CRD IDP3 Em 27.csv	2	105.35
NMuMG CRD IDP3 Em 27.csv	3	18.073
NMuMG CRD IDP3 Em 28.csv	1	1462.81
NMuMG CRD IDP3 Em 28.csv	2	219.336
NMuMG CRD IDP3 Em 28.csv	3	20.169
NMuMG CRD IDP3 Em 29.csv	1	1337.29
NMuMG CRD IDP3 Em 29.csv	2	96.59
NMuMG CRD IDP3 Em 29.csv	3	18.625
NMuMG CRD IDP3 Em 30.csv	1	1729.22
NMuMG CRD IDP3 Em 30.csv	2	103.034
NMuMG CRD IDP3 Em 30.csv	3	18.604
NMuMG CRD IDP3 Em 31.csv	1	1512.46
NMuMG CRD IDP3 Em 31.csv	2	149.476
NMuMG CRD IDP3 Em 31.csv	3	19.091
NMuMG CRD IDP3 Em 32.csv	1	1486.58
NMuMG CRD IDP3 Em 32.csv	2	155.568
NMuMG CRD IDP3 Em 32.csv	3	19.476
NMuMG CRD IDP3 Em 33.csv	1	1322.57
NMuMG CRD IDP3 Em 33.csv	2	152.83
NMuMG CRD IDP3 Em 33.csv	3	19.354
NMuMG CRD IDP3 Em 34.csv	1	1817.46
NMuMG CRD IDP3 Em 34.csv	2	136.979
NMuMG CRD IDP3 Em 34.csv	3	19.538
NMuMG CRD IDP3 Em 35.csv	1	1825.97
NMuMG CRD IDP3 Em 35.csv	2	356.55
NMuMG CRD IDP3 Em 35.csv	3	87.944
NMuMG CRD IDP3 Em 36.csv	1	1400.47
NMuMG CRD IDP3 Em 36.csv	2	123.199
NMuMG CRD IDP3 Em 36.csv	3	16.395
NMuMG CRD IDP3 Em 37.csv	1	1587.41
NMuMG CRD IDP3 Em 37.csv	2	110.061
NMuMG CRD IDP3 Em 37.csv	3	19.045
NMuMG CRD IDP3 Em 38.csv	1	1600.23
NMuMG CRD IDP3 Em 38.csv	2	410.132
NMuMG CRD IDP3 Em 38.csv	3	106.961
NMuMG CRD IDP3 Em 39.csv	1	1637.76
NMuMG CRD IDP3 Em 39.csv	2	410.199
NMuMG CRD IDP3 Em 39.csv	3	104.675
NMuMG CRD IDP3 Em 40.csv	1	1593.46
NMuMG CRD IDP3 Em 40.csv	2	181.607
NMuMG CRD IDP3 Em 40.csv	3	18.829
NMuMG CRD IDP3 Em 41.csv	1	1319.49
NMuMG CRD IDP3 Em 41.csv	2	197.783
NMuMG CRD IDP3 Em 41.csv	3	18.911
NMuMG CRD IDP3 Em 42.csv	1	1226.62
NMuMG CRD IDP3 Em 42.csv	2	154.627
NMuMG CRD IDP3 Em 42.csv	3	20.278
NMuMG CRD IDP3 Em 43.csv	1	1775.31
NMuMG CRD IDP3 Em 43.csv	2	126.4
NMuMG CRD IDP3 Em 43.csv	3	18.037
NMuMG CRD IDP3 Em 44.csv	1	1551.48
NMuMG CRD IDP3 Em 44.csv	2	196.733
NMuMG CRD IDP3 Em 44.csv	3	20.071
NMuMG CRD IDP3 Em 45.csv	1	1352.83
NMuMG CRD IDP3 Em 45.csv	2	204.062
NMuMG CRD IDP3 Em 45.csv	3	20.861
NMuMG CRD IDP3 Em 46.csv	1	1644.01
NMuMG CRD IDP3 Em 46.csv	2	207.894
NMuMG CRD IDP3 Em 46.csv	3	18.81

## Sheet: HRD-IDP3 2
8.22733
10.2703
9.71245
14.0048
10.7223
9.73311
8.75239
16.6374
13.6268
8.60757
10.0647
12.0392
11.3
11.1514
12.4738
15.4592
10.5041
11.1915
10.8739
13.2898
10.5616
10.7755
12.9803
8.09322
10.6762
17.1841
7.24336
16.9135
11.4536
10.7803
9.76369
15.3091
6.47055
12.959
17.2317
4.92551
5.0179
9.67348
7.27102
8.97917
16.2166
8.66858
7.27056
8.59513

## Sheet: HRD-IDP4 1
Source.Name		Mean
NMuMG CRD IDP4 Em 02.csv	1	1583.26
NMuMG CRD IDP4 Em 02.csv	2	275.772
NMuMG CRD IDP4 Em 02.csv	3	36.444
NMuMG CRD IDP4 Em 03.csv	1	1637.51
NMuMG CRD IDP4 Em 03.csv	2	351.888
NMuMG CRD IDP4 Em 03.csv	3	47.951
NMuMG CRD IDP4 Em 04.csv	1	1265.76
NMuMG CRD IDP4 Em 04.csv	2	178.567
NMuMG CRD IDP4 Em 04.csv	3	33.11
NMuMG CRD IDP4 Em 07.csv	1	1807.8
NMuMG CRD IDP4 Em 07.csv	2	277.883
NMuMG CRD IDP4 Em 07.csv	3	35.386
NMuMG CRD IDP4 Em 09.csv	1	1727.44
NMuMG CRD IDP4 Em 09.csv	2	203.574
NMuMG CRD IDP4 Em 09.csv	3	27.71
NMuMG CRD IDP4 Em 10.csv	1	828.491
NMuMG CRD IDP4 Em 10.csv	2	171.95
NMuMG CRD IDP4 Em 10.csv	3	23.058
NMuMG CRD IDP4 Em 12.csv	1	1684.71
NMuMG CRD IDP4 Em 12.csv	2	187.213
NMuMG CRD IDP4 Em 12.csv	3	33.697
NMuMG CRD IDP4 Em 14.csv	1	1642.73
NMuMG CRD IDP4 Em 14.csv	2	313.943
NMuMG CRD IDP4 Em 14.csv	3	34.157
NMuMG CRD IDP4 Em 15.csv	1	1276.08
NMuMG CRD IDP4 Em 15.csv	2	190.375
NMuMG CRD IDP4 Em 15.csv	3	31.296
NMuMG CRD IDP4 Em 16.csv	1	1528
NMuMG CRD IDP4 Em 16.csv	2	376.7
NMuMG CRD IDP4 Em 16.csv	3	44.733
NMuMG CRD IDP4 Em 17.csv	1	1357.43
NMuMG CRD IDP4 Em 17.csv	2	203.302
NMuMG CRD IDP4 Em 17.csv	3	39.16
NMuMG CRD IDP4 Em 18.csv	1	1629.15
NMuMG CRD IDP4 Em 18.csv	2	214.573
NMuMG CRD IDP4 Em 18.csv	3	28.545
NMuMG CRD IDP4 Em 19.csv	1	1848.69
NMuMG CRD IDP4 Em 19.csv	2	163.119
NMuMG CRD IDP4 Em 19.csv	3	30.657
NMuMG CRD IDP4 Em 20.csv	1	1455.38
NMuMG CRD IDP4 Em 20.csv	2	267.564
NMuMG CRD IDP4 Em 20.csv	3	36.083
NMuMG CRD IDP4 Em 21.csv	1	1489.88
NMuMG CRD IDP4 Em 21.csv	2	260.51
NMuMG CRD IDP4 Em 21.csv	3	26.708
NMuMG CRD IDP4 Em 22.csv	1	1531.09
NMuMG CRD IDP4 Em 22.csv	2	249.57
NMuMG CRD IDP4 Em 22.csv	3	37.809
NMuMG CRD IDP4 Em 23.csv	1	1728.06
NMuMG CRD IDP4 Em 23.csv	2	198.318
NMuMG CRD IDP4 Em 23.csv	3	42.008
NMuMG CRD IDP4 Em 26.csv	1	1270.22
NMuMG CRD IDP4 Em 26.csv	2	198.202
NMuMG CRD IDP4 Em 26.csv	3	57.36
NMuMG CRD IDP4 Em 28.csv	1	1751.67
NMuMG CRD IDP4 Em 28.csv	2	294.599
NMuMG CRD IDP4 Em 28.csv	3	33.78
NMuMG CRD IDP4 Em 29.csv	1	1373.1
NMuMG CRD IDP4 Em 29.csv	2	169.632
NMuMG CRD IDP4 Em 29.csv	3	31.982
NMuMG CRD IDP4 Em 30.csv	1	1691.62
NMuMG CRD IDP4 Em 30.csv	2	220.502
NMuMG CRD IDP4 Em 30.csv	3	30.383
NMuMG CRD IDP4 Em 31.csv	1	1533.32
NMuMG CRD IDP4 Em 31.csv	2	214.14
NMuMG CRD IDP4 Em 31.csv	3	25.919
NMuMG CRD IDP4 Em 32.csv	1	731.849
NMuMG CRD IDP4 Em 32.csv	2	137.048
NMuMG CRD IDP4 Em 32.csv	3	16.881
NMuMG CRD IDP4 Em 33.csv	1	1354.33
NMuMG CRD IDP4 Em 33.csv	2	182.602
NMuMG CRD IDP4 Em 33.csv	3	35.697
NMuMG CRD IDP4 Em 34.csv	1	1761.46
NMuMG CRD IDP4 Em 34.csv	2	270.602
NMuMG CRD IDP4 Em 34.csv	3	27.773
NMuMG CRD IDP4 Em 36.csv	1	1709.36
NMuMG CRD IDP4 Em 36.csv	2	221.714
NMuMG CRD IDP4 Em 36.csv	3	37.131
NMuMG CRD IDP4 Em 37.csv	1	1702.33
NMuMG CRD IDP4 Em 37.csv	2	205.699
NMuMG CRD IDP4 Em 37.csv	3	32.631
NMuMG CRD IDP4 Em 38.csv	1	1714.91
NMuMG CRD IDP4 Em 38.csv	2	179.07
NMuMG CRD IDP4 Em 38.csv	3	28.52
NMuMG CRD IDP4 Em 39.csv	1	1525.33
NMuMG CRD IDP4 Em 39.csv	2	315.572
NMuMG CRD IDP4 Em 39.csv	3	36.676
NMuMG CRD IDP4 Em 40.csv	1	1842.56
NMuMG CRD IDP4 Em 40.csv	2	234.87
NMuMG CRD IDP4 Em 40.csv	3	53.129
NMuMG CRD IDP4 Em 41.csv	1	1667.04
NMuMG CRD IDP4 Em 41.csv	2	191.127
NMuMG CRD IDP4 Em 41.csv	3	28.142
NMuMG CRD IDP4 Em 42.csv	1	1640.82
NMuMG CRD IDP4 Em 42.csv	2	187.58
NMuMG CRD IDP4 Em 42.csv	3	29.275
NMuMG CRD IDP4 Em 43.csv	1	1963.7
NMuMG CRD IDP4 Em 43.csv	2	173.349
NMuMG CRD IDP4 Em 43.csv	3	32.252
NMuMG CRD IDP4 Em 44.csv	1	1692.38
NMuMG CRD IDP4 Em 44.csv	2	278.274
NMuMG CRD IDP4 Em 44.csv	3	51.538
NMuMG CRD IDP4 Em 45.csv	1	1784.65
NMuMG CRD IDP4 Em 45.csv	2	260.673
NMuMG CRD IDP4 Em 45.csv	3	45.975
NMuMG CRD IDP4 Em 46.csv	1	1770.77
NMuMG CRD IDP4 Em 46.csv	2	199.466
NMuMG CRD IDP4 Em 46.csv	3	25.661
NMuMG CRD IDP4 Em 47.csv	1	1785.08
NMuMG CRD IDP4 Em 47.csv	2	231.512
NMuMG CRD IDP4 Em 47.csv	3	31.671
NMuMG CRD IDP4 Em 48.csv	1	1602.88
NMuMG CRD IDP4 Em 48.csv	2	202.372
NMuMG CRD IDP4 Em 48.csv	3	32.309
NMuMG CRD IDP4 Em 49.csv	1	1773.28
NMuMG CRD IDP4 Em 49.csv	2	148.435
NMuMG CRD IDP4 Em 49.csv	3	33.685
NMuMG CRD IDP4 Em 50.csv	1	1672.44
NMuMG CRD IDP4 Em 50.csv	2	171.217
NMuMG CRD IDP4 Em 50.csv	3	34.378
NMuMG CRD IDP4 Em 51.csv	1	1564.61
NMuMG CRD IDP4 Em 51.csv	2	172.125
NMuMG CRD IDP4 Em 51.csv	3	35.514
NMuMG CRD IDP4 Em 52.csv	1	1780.09
NMuMG CRD IDP4 Em 52.csv	2	182.961
NMuMG CRD IDP4 Em 52.csv	3	30.389
NMuMG CRD IDP4 Em 53.csv	1	891.39
NMuMG CRD IDP4 Em 53.csv	2	65.413
NMuMG CRD IDP4 Em 53.csv	3	17.91
NMuMG CRD IDP4 Em 54.csv	1	1559.95
NMuMG CRD IDP4 Em 54.csv	2	274.662
NMuMG CRD IDP4 Em 54.csv	3	53.187
NMuMG CRD IDP4 Em 55.csv	1	1801.15
NMuMG CRD IDP4 Em 55.csv	2	250.23
NMuMG CRD IDP4 Em 55.csv	3	48.606
NMuMG CRD IDP4 Em 56.csv	1	1120.79
NMuMG CRD IDP4 Em 56.csv	2	100.703
NMuMG CRD IDP4 Em 56.csv	3	19.504

## Sheet: HRD-IDP4 2
6.46314
5.22988
8.47433
7.309
9.66505
5.40951
10.7547
5.7493
7.82492
4.46812
8.03127
8.60412
13.7249
6.13137
6.25816
7.0517
10.7866
8.6115
6.58651
9.74296
8.73791
8.00867
5.94979
8.97612
7.13952
9.0595
9.64767
11.2016
5.33765
9.84607
10.0555
10.18
13.6888
7.23679
8.09825
10.0406
8.77402
9.23524
11.9707
11.193
11.468
6.80333
8.69215
13.5628

## Sheet: HRD-IDP5 1
Source.Name		Mean
NMuMG CRD IDP5 Em 01.csv	1	1385.53
NMuMG CRD IDP5 Em 01.csv	2	150.139
NMuMG CRD IDP5 Em 01.csv	3	18.1
NMuMG CRD IDP5 Em 02.csv	1	1582.92
NMuMG CRD IDP5 Em 02.csv	2	154.184
NMuMG CRD IDP5 Em 02.csv	3	17.718
NMuMG CRD IDP5 Em 03.csv	1	1464.28
NMuMG CRD IDP5 Em 03.csv	2	132.828
NMuMG CRD IDP5 Em 03.csv	3	18.888
NMuMG CRD IDP5 Em 05.csv	1	1436.09
NMuMG CRD IDP5 Em 05.csv	2	140.092
NMuMG CRD IDP5 Em 05.csv	3	20.678
NMuMG CRD IDP5 Em 06.csv	1	1648.83
NMuMG CRD IDP5 Em 06.csv	2	132.063
NMuMG CRD IDP5 Em 06.csv	3	16.784
NMuMG CRD IDP5 Em 07.csv	1	1451.25
NMuMG CRD IDP5 Em 07.csv	2	137.483
NMuMG CRD IDP5 Em 07.csv	3	18.741
NMuMG CRD IDP5 Em 08.csv	1	1262.14
NMuMG CRD IDP5 Em 08.csv	2	203.76
NMuMG CRD IDP5 Em 08.csv	3	19.724
NMuMG CRD IDP5 Em 09.csv	1	1410.49
NMuMG CRD IDP5 Em 09.csv	2	219.822
NMuMG CRD IDP5 Em 09.csv	3	25.733
NMuMG CRD IDP5 Em 10.csv	1	1426.76
NMuMG CRD IDP5 Em 10.csv	2	139.469
NMuMG CRD IDP5 Em 10.csv	3	18.177
NMuMG CRD IDP5 Em 11.csv	1	1490.12
NMuMG CRD IDP5 Em 11.csv	2	122.287
NMuMG CRD IDP5 Em 11.csv	3	19.177
NMuMG CRD IDP5 Em 12.csv	1	1307.56
NMuMG CRD IDP5 Em 12.csv	2	145.001
NMuMG CRD IDP5 Em 12.csv	3	20.216
NMuMG CRD IDP5 Em 13.csv	1	1347.96
NMuMG CRD IDP5 Em 13.csv	2	113.258
NMuMG CRD IDP5 Em 13.csv	3	19.562
NMuMG CRD IDP5 Em 14.csv	1	1355.02
NMuMG CRD IDP5 Em 14.csv	2	150.411
NMuMG CRD IDP5 Em 14.csv	3	18.436
NMuMG CRD IDP5 Em 15.csv	1	1236.12
NMuMG CRD IDP5 Em 15.csv	2	122.864
NMuMG CRD IDP5 Em 15.csv	3	19.832
NMuMG CRD IDP5 Em 16.csv	1	1321.96
NMuMG CRD IDP5 Em 16.csv	2	118.892
NMuMG CRD IDP5 Em 16.csv	3	17.992
NMuMG CRD IDP5 Em 17.csv	1	1080.29
NMuMG CRD IDP5 Em 17.csv	2	113.387
NMuMG CRD IDP5 Em 17.csv	3	16.596
NMuMG CRD IDP5 Em 18.csv	1	1050.12
NMuMG CRD IDP5 Em 18.csv	2	128.742
NMuMG CRD IDP5 Em 18.csv	3	16.937
NMuMG CRD IDP5 Em 19.csv	1	1359.02
NMuMG CRD IDP5 Em 19.csv	2	89.093
NMuMG CRD IDP5 Em 19.csv	3	18.715
NMuMG CRD IDP5 Em 20.csv	1	1130.23
NMuMG CRD IDP5 Em 20.csv	2	119.08
NMuMG CRD IDP5 Em 20.csv	3	17.943
NMuMG CRD IDP5 Em 21.csv	1	1282.53
NMuMG CRD IDP5 Em 21.csv	2	139.67
NMuMG CRD IDP5 Em 21.csv	3	17.419
NMuMG CRD IDP5 Em 22.csv	1	1353.47
NMuMG CRD IDP5 Em 22.csv	2	160.215
NMuMG CRD IDP5 Em 22.csv	3	18.138
NMuMG CRD IDP5 Em 23.csv	1	1664.48
NMuMG CRD IDP5 Em 23.csv	2	102.403
NMuMG CRD IDP5 Em 23.csv	3	18.511
NMuMG CRD IDP5 Em 24.csv	1	1493.59
NMuMG CRD IDP5 Em 24.csv	2	157.553
NMuMG CRD IDP5 Em 24.csv	3	18.389
NMuMG CRD IDP5 Em 25.csv	1	1269.69
NMuMG CRD IDP5 Em 25.csv	2	135.472
NMuMG CRD IDP5 Em 25.csv	3	17.636
NMuMG CRD IDP5 Em 26.csv	1	1330.35
NMuMG CRD IDP5 Em 26.csv	2	131.31
NMuMG CRD IDP5 Em 26.csv	3	19.699
NMuMG CRD IDP5 Em 27.csv	1	1472.09
NMuMG CRD IDP5 Em 27.csv	2	122.281
NMuMG CRD IDP5 Em 27.csv	3	17.538
NMuMG CRD IDP5 Em 28.csv	1	1413.55
NMuMG CRD IDP5 Em 28.csv	2	130.779
NMuMG CRD IDP5 Em 28.csv	3	17.188
NMuMG CRD IDP5 Em 29.csv	1	1328.46
NMuMG CRD IDP5 Em 29.csv	2	142.919
NMuMG CRD IDP5 Em 29.csv	3	20.082
NMuMG CRD IDP5 Em 30.csv	1	1274.43
NMuMG CRD IDP5 Em 30.csv	2	100.513
NMuMG CRD IDP5 Em 30.csv	3	19.722
NMuMG CRD IDP5 Em 31.csv	1	1280.91
NMuMG CRD IDP5 Em 31.csv	2	143.663
NMuMG CRD IDP5 Em 31.csv	3	18.94
NMuMG CRD IDP5 Em 32.csv	1	1339.83
NMuMG CRD IDP5 Em 32.csv	2	160.713
NMuMG CRD IDP5 Em 32.csv	3	19.569
NMuMG CRD IDP5 Em 33.csv	1	1542.69
NMuMG CRD IDP5 Em 33.csv	2	128.876
NMuMG CRD IDP5 Em 33.csv	3	19.305
NMuMG CRD IDP5 Em 34.csv	1	1673.2
NMuMG CRD IDP5 Em 34.csv	2	134.039
NMuMG CRD IDP5 Em 34.csv	3	21.495
NMuMG CRD IDP5 Em 35.csv	1	1464.24
NMuMG CRD IDP5 Em 35.csv	2	138.83
NMuMG CRD IDP5 Em 35.csv	3	17.529
NMuMG CRD IDP5 Em 36.csv	1	1227.49
NMuMG CRD IDP5 Em 36.csv	2	138.188
NMuMG CRD IDP5 Em 36.csv	3	17.667
NMuMG CRD IDP5 Em 37.csv	1	1424.36
NMuMG CRD IDP5 Em 37.csv	2	120.092
NMuMG CRD IDP5 Em 37.csv	3	16.004
NMuMG CRD IDP5 Em 38.csv	1	1261.4
NMuMG CRD IDP5 Em 38.csv	2	122.875
NMuMG CRD IDP5 Em 38.csv	3	18.631
NMuMG CRD IDP5 Em 39.csv	1	1304.55
NMuMG CRD IDP5 Em 39.csv	2	124.325
NMuMG CRD IDP5 Em 39.csv	3	16.272
NMuMG CRD IDP5 Em 41.csv	1	1423.69
NMuMG CRD IDP5 Em 41.csv	2	152.789
NMuMG CRD IDP5 Em 41.csv	3	19.734
NMuMG CRD IDP5 Em 42.csv	1	1614.69
NMuMG CRD IDP5 Em 42.csv	2	137.922
NMuMG CRD IDP5 Em 42.csv	3	17.216
NMuMG CRD IDP5 Em 43.csv	1	1614.69
NMuMG CRD IDP5 Em 43.csv	2	136.652
NMuMG CRD IDP5 Em 43.csv	3	16.867
NMuMG CRD IDP5 Em 44.csv	1	1260.86
NMuMG CRD IDP5 Em 44.csv	2	123.352
NMuMG CRD IDP5 Em 44.csv	3	17.07
NMuMG CRD IDP5 Em 46.csv	1	1550.08
NMuMG CRD IDP5 Em 46.csv	2	85.046
NMuMG CRD IDP5 Em 46.csv	3	17.066
NMuMG CRD IDP5 Em 47.csv	1	1434.54
NMuMG CRD IDP5 Em 47.csv	2	199.05
NMuMG CRD IDP5 Em 47.csv	3	24.656
NMuMG CRD IDP5 Em 48.csv	1	1463.13
NMuMG CRD IDP5 Em 48.csv	2	163.828
NMuMG CRD IDP5 Em 48.csv	3	20.09
NMuMG CRD IDP5 Em 49.csv	1	1438.22
NMuMG CRD IDP5 Em 49.csv	2	125.681
NMuMG CRD IDP5 Em 49.csv	3	15.977
NMuMG CRD IDP5 Em 50.csv	1	1582.62
NMuMG CRD IDP5 Em 50.csv	2	130.212
NMuMG CRD IDP5 Em 50.csv	3	17.414

[truncated: 1 more sheets: HRD-IDP5 2]
